# Supplementary material for: Phosphorothioate-DNA bacterial diet reduces the ROS levels in C. elegans while improving locomotion and longevity
Source: Commun Biol. 2021 Nov 25;4:1335. doi: 10.1038/s42003-021-02863-y (PMC8617147; doi:10.1038/s42003-021-02863-y)
Supplement: Supplementary file 3 — Supplementary Data 1 [file 42003_2021_2863_MOESM3_ESM.xls]

Supplementary Data 1 categories enriched of up-regulated genes at Day4
Category	GOID	Description	GeneRatio	BgRatio	pvalue	padj	geneID	geneName	Count
BP	GO:0007218	neuropeptide signaling pathway	49/923	129/9130	2.15E-17	3.38E-14	WBGene00020136/WBGene00001464/WBGene00001449/WBGene00044568/WBGene00001462/WBGene00007219/WBGene00001460/WBGene00013588/WBGene00018298/WBGene00001451/WBGene00003756/WBGene00008626/WBGene00020126/WBGene00017813/WBGene00003759/WBGene00045386/WBGene00001454/WBGene00010575/WBGene00007316/WBGene00013334/WBGene00011227/WBGene00001447/WBGene00016684/WBGene00044006/WBGene00003762/WBGene00018363/WBGene000…	nlp-45/flp-21/flp-6/ntc-1/flp-19/nlp-38/flp-17/nlp-42/nlp-50/flp-8/nlp-18/F09E8.8/flp-26/F26A10.1/nlp-21/C02B4.4/flp-11/flp-25/nlp-41/nlp-56/R11.2/flp-4/nlp-43/H32K21.1/nlp-24/nlp-52/npr-7/gnrr-6/npr-4/npr-2/nlp-17/npr-11/nlp-2/nlp-46/nlp-48/tkr-3/npr-8/aexr-2/npr-34/daf-38/npr-27/F33H1.6/npr-14/C16D2.2/F08B4.4/nmur-2/npr-1/aexr-3/aexr-1	49
BP	GO:0007268	chemical synaptic transmission	62/923	249/9130	8.02E-12	3.04E-09	WBGene00004364/WBGene00004921/WBGene00006306/WBGene00000403/WBGene00004778/WBGene00022271/WBGene00020569/WBGene00003233/WBGene00001135/WBGene00004924/WBGene00004926/WBGene00020836/WBGene00017741/WBGene00002048/WBGene00008997/WBGene00004923/WBGene00006756/WBGene00001052/WBGene00000955/WBGene00021437/WBGene00004830/WBGene00001593/WBGene00001519/WBGene00006742/WBGene00000951/WBGene00000958/WBGene000…	ric-4/snt-1/sue-1/casy-1/ser-3/cpx-1/lgc-32/mgl-2/eat-4/snt-4/snt-6/lgc-34/F23C8.13/ida-1/lgc-31/snt-3/unc-17/dop-1/des-2/lgc-42/slo-1/glc-3/gar-3/unc-2/deg-3/dgk-1/dop-5/snt-7/mgl-3/dop-2/unc-104/F35H10.10/snn-1/lgc-47/lgc-41/lev-1/lgc-46/gar-1/ggr-3/lgc-55/acc-4/glc-4/pag-3/gab-1/acr-5/lgc-20/lgc-35/lgc-49/dop-4/mgl-1/lgc-36/lgc-10/dop-6/lgc-53/acr-8/lgc-9/lgc-23/acr-23/lgc-25/lgc-48/lgc-5/dgk-3	62
BP	GO:0098916	anterograde trans-synaptic signaling	62/923	249/9130	8.02E-12	3.04E-09	WBGene00004364/WBGene00004921/WBGene00006306/WBGene00000403/WBGene00004778/WBGene00022271/WBGene00020569/WBGene00003233/WBGene00001135/WBGene00004924/WBGene00004926/WBGene00020836/WBGene00017741/WBGene00002048/WBGene00008997/WBGene00004923/WBGene00006756/WBGene00001052/WBGene00000955/WBGene00021437/WBGene00004830/WBGene00001593/WBGene00001519/WBGene00006742/WBGene00000951/WBGene00000958/WBGene000…	ric-4/snt-1/sue-1/casy-1/ser-3/cpx-1/lgc-32/mgl-2/eat-4/snt-4/snt-6/lgc-34/F23C8.13/ida-1/lgc-31/snt-3/unc-17/dop-1/des-2/lgc-42/slo-1/glc-3/gar-3/unc-2/deg-3/dgk-1/dop-5/snt-7/mgl-3/dop-2/unc-104/F35H10.10/snn-1/lgc-47/lgc-41/lev-1/lgc-46/gar-1/ggr-3/lgc-55/acc-4/glc-4/pag-3/gab-1/acr-5/lgc-20/lgc-35/lgc-49/dop-4/mgl-1/lgc-36/lgc-10/dop-6/lgc-53/acr-8/lgc-9/lgc-23/acr-23/lgc-25/lgc-48/lgc-5/dgk-3	62
BP	GO:0044782	cilium organization	31/923	80/9130	9.55E-12	3.04E-09	WBGene00018051/WBGene00012826/WBGene00015478/WBGene00000907/WBGene00019128/WBGene00006652/WBGene00000491/WBGene00003850/WBGene00003885/WBGene00003886/WBGene00000484/WBGene00016935/WBGene00012779/WBGene00000490/WBGene00000241/WBGene00001121/WBGene00000906/WBGene00001127/WBGene00001117/WBGene00011261/WBGene00007490/WBGene00000193/WBGene00004281/WBGene00017973/WBGene00016744/WBGene00012626/WBGene000…	che-10/dyf-19/mapk-15/daf-11/F59G1.4/ttx-1/che-12/odr-3/osm-5/osm-6/che-2/ifta-1/cdkl-1/che-11/bbs-1/dyf-5/daf-10/dyf-11/dyf-1/nphp-4/mks-5/arl-6/rab-28/ift-81/bbs-9/famh-161/dyf-13/K07C11.10/mksr-1/mks-3/xbx-1	31
BP	GO:0099537	trans-synaptic signaling	62/923	250/9130	9.66E-12	3.04E-09	WBGene00004364/WBGene00004921/WBGene00006306/WBGene00000403/WBGene00004778/WBGene00022271/WBGene00020569/WBGene00003233/WBGene00001135/WBGene00004924/WBGene00004926/WBGene00020836/WBGene00017741/WBGene00002048/WBGene00008997/WBGene00004923/WBGene00006756/WBGene00001052/WBGene00000955/WBGene00021437/WBGene00004830/WBGene00001593/WBGene00001519/WBGene00006742/WBGene00000951/WBGene00000958/WBGene000…	ric-4/snt-1/sue-1/casy-1/ser-3/cpx-1/lgc-32/mgl-2/eat-4/snt-4/snt-6/lgc-34/F23C8.13/ida-1/lgc-31/snt-3/unc-17/dop-1/des-2/lgc-42/slo-1/glc-3/gar-3/unc-2/deg-3/dgk-1/dop-5/snt-7/mgl-3/dop-2/unc-104/F35H10.10/snn-1/lgc-47/lgc-41/lev-1/lgc-46/gar-1/ggr-3/lgc-55/acc-4/glc-4/pag-3/gab-1/acr-5/lgc-20/lgc-35/lgc-49/dop-4/mgl-1/lgc-36/lgc-10/dop-6/lgc-53/acr-8/lgc-9/lgc-23/acr-23/lgc-25/lgc-48/lgc-5/dgk-3	62
BP	GO:0099536	synaptic signaling	62/923	251/9130	1.16E-11	3.05E-09	WBGene00004364/WBGene00004921/WBGene00006306/WBGene00000403/WBGene00004778/WBGene00022271/WBGene00020569/WBGene00003233/WBGene00001135/WBGene00004924/WBGene00004926/WBGene00020836/WBGene00017741/WBGene00002048/WBGene00008997/WBGene00004923/WBGene00006756/WBGene00001052/WBGene00000955/WBGene00021437/WBGene00004830/WBGene00001593/WBGene00001519/WBGene00006742/WBGene00000951/WBGene00000958/WBGene000…	ric-4/snt-1/sue-1/casy-1/ser-3/cpx-1/lgc-32/mgl-2/eat-4/snt-4/snt-6/lgc-34/F23C8.13/ida-1/lgc-31/snt-3/unc-17/dop-1/des-2/lgc-42/slo-1/glc-3/gar-3/unc-2/deg-3/dgk-1/dop-5/snt-7/mgl-3/dop-2/unc-104/F35H10.10/snn-1/lgc-47/lgc-41/lev-1/lgc-46/gar-1/ggr-3/lgc-55/acc-4/glc-4/pag-3/gab-1/acr-5/lgc-20/lgc-35/lgc-49/dop-4/mgl-1/lgc-36/lgc-10/dop-6/lgc-53/acr-8/lgc-9/lgc-23/acr-23/lgc-25/lgc-48/lgc-5/dgk-3	62
BP	GO:0060271	cilium assembly	29/923	76/9130	6.99E-11	1.57E-08	WBGene00018051/WBGene00012826/WBGene00015478/WBGene00000907/WBGene00019128/WBGene00006652/WBGene00000491/WBGene00003850/WBGene00003885/WBGene00003886/WBGene00000484/WBGene00016935/WBGene00012779/WBGene00000490/WBGene00000241/WBGene00001121/WBGene00000906/WBGene00001127/WBGene00011261/WBGene00007490/WBGene00000193/WBGene00004281/WBGene00017973/WBGene00016744/WBGene00001129/WBGene00019482/WBGene000…	che-10/dyf-19/mapk-15/daf-11/F59G1.4/ttx-1/che-12/odr-3/osm-5/osm-6/che-2/ifta-1/cdkl-1/che-11/bbs-1/dyf-5/daf-10/dyf-11/nphp-4/mks-5/arl-6/rab-28/ift-81/bbs-9/dyf-13/K07C11.10/mksr-1/mks-3/xbx-1	29
BP	GO:0042493	response to drug	48/923	179/9130	1.28E-10	2.51E-08	WBGene00011699/WBGene00016092/WBGene00000908/WBGene00004921/WBGene00006741/WBGene00008443/WBGene00015044/WBGene00001758/WBGene00001135/WBGene00020386/WBGene00015041/WBGene00007362/WBGene00004924/WBGene00004926/WBGene00011433/WBGene00004013/WBGene00015478/WBGene00006747/WBGene00015400/WBGene00004923/WBGene00006756/WBGene00016697/WBGene00004830/WBGene00001519/WBGene00014030/WBGene00000907/WBGene000…	cyp-34A2/cyp-33B1/daf-12/snt-1/unc-1/pde-3/cyp-34A9/gst-10/eat-4/cyp-34A4/cyp-34A6/cyp-35C1/snt-4/snt-6/pde-1/pha-4/mapk-15/unc-7/cyp-35A2/snt-3/unc-17/cyp-33C2/slo-1/gar-3/glb-1/daf-11/seb-3/glb-25/snt-7/glb-23/nlp-1/cyp-34A5/cyp-35B1/glb-9/cyp-35B2/cyp-23A1/gar-1/unc-24/glb-30/glb-32/pde-5/cyp-33D1/ant-1.2/glb-34/glb-7/cyp-34A1/glb-12/npr-1	48
BP	GO:0120031	plasma membrane bounded cell projection assembly	29/923	85/9130	1.55E-09	2.71E-07	WBGene00018051/WBGene00012826/WBGene00015478/WBGene00000907/WBGene00019128/WBGene00006652/WBGene00000491/WBGene00003850/WBGene00003885/WBGene00003886/WBGene00000484/WBGene00016935/WBGene00012779/WBGene00000490/WBGene00000241/WBGene00001121/WBGene00000906/WBGene00001127/WBGene00011261/WBGene00007490/WBGene00000193/WBGene00004281/WBGene00017973/WBGene00016744/WBGene00001129/WBGene00019482/WBGene000…	che-10/dyf-19/mapk-15/daf-11/F59G1.4/ttx-1/che-12/odr-3/osm-5/osm-6/che-2/ifta-1/cdkl-1/che-11/bbs-1/dyf-5/daf-10/dyf-11/nphp-4/mks-5/arl-6/rab-28/ift-81/bbs-9/dyf-13/K07C11.10/mksr-1/mks-3/xbx-1	29
BP	GO:0030031	cell projection assembly	30/923	94/9130	4.94E-09	7.78E-07	WBGene00018051/WBGene00012826/WBGene00015478/WBGene00009059/WBGene00000907/WBGene00019128/WBGene00006652/WBGene00000491/WBGene00003850/WBGene00003885/WBGene00003886/WBGene00000484/WBGene00016935/WBGene00012779/WBGene00000490/WBGene00000241/WBGene00001121/WBGene00000906/WBGene00001127/WBGene00011261/WBGene00007490/WBGene00000193/WBGene00004281/WBGene00017973/WBGene00016744/WBGene00001129/WBGene000…	che-10/dyf-19/mapk-15/chw-1/daf-11/F59G1.4/ttx-1/che-12/odr-3/osm-5/osm-6/che-2/ifta-1/cdkl-1/che-11/bbs-1/dyf-5/daf-10/dyf-11/nphp-4/mks-5/arl-6/rab-28/ift-81/bbs-9/dyf-13/K07C11.10/mksr-1/mks-3/xbx-1	30
BP	GO:0007187	G-protein coupled receptor signaling pathway, coupled to cyclic nucleotide second messenger	22/923	57/9130	1.10E-08	1.57E-06	WBGene00004778/WBGene00001052/WBGene00001665/WBGene00001519/WBGene00011382/WBGene00021152/WBGene00001053/WBGene00001664/WBGene00020506/WBGene00003850/WBGene00001517/WBGene00006525/WBGene00017157/WBGene00016872/WBGene00004777/WBGene00003232/WBGene00016037/WBGene00001670/WBGene00020997/WBGene00001666/WBGene00006526/WBGene00001675	ser-3/dop-1/gpa-3/gar-3/dop-5/mgl-3/dop-2/gpa-2/dop-3/odr-3/gar-1/tax-2/tyra-2/dop-4/ser-2/mgl-1/dop-6/gpa-8/gpa-18/gpa-4/tax-4/gpa-13	22
BP	GO:0042330	taxis	50/923	217/9130	1.48E-08	1.94E-06	WBGene00000908/WBGene00015354/WBGene00008443/WBGene00006970/WBGene00006978/WBGene00011433/WBGene00002048/WBGene00001803/WBGene00001163/WBGene00011326/WBGene00009958/WBGene00009100/WBGene00006981/WBGene00001543/WBGene00000907/WBGene00004854/WBGene00003739/WBGene00006874/WBGene00002243/WBGene00006831/WBGene00000491/WBGene00001548/WBGene00003850/WBGene00001475/WBGene00002881/WBGene00003885/WBGene000…	daf-12/snet-1/pde-3/zag-1/zig-1/pde-1/ida-1/lite-1/efn-2/T01D3.1/madd-4/rgef-1/zig-4/gcy-18/daf-11/slt-1/nlp-1/vab-8/lad-2/unc-104/che-12/gcy-23/odr-3/fmi-1/let-756/osm-5/tax-2/osm-6/che-2/gcy-8/ifta-1/odr-10/odr-1/clec-38/mps-1/dma-1/daf-10/dyf-11/unc-30/gcy-6/pde-5/mks-5/ttx-3/gcy-35/ift-81/ceh-17/tax-4/dgk-3/npr-1/ncs-1	50
BP	GO:0042391	regulation of membrane potential	42/923	168/9130	1.79E-08	2.16E-06	WBGene00006662/WBGene00020569/WBGene00003233/WBGene00010784/WBGene00020836/WBGene00008997/WBGene00001536/WBGene00006671/WBGene00000955/WBGene00021437/WBGene00004830/WBGene00001593/WBGene00001519/WBGene00000951/WBGene00018073/WBGene00009799/WBGene00008022/WBGene00002974/WBGene00006693/WBGene00022106/WBGene00001588/WBGene00013746/WBGene00012099/WBGene00001594/WBGene00001512/WBGene00000044/WBGene000…	twk-7/lgc-32/mgl-2/twk-48/lgc-34/lgc-31/gcy-9/twk-17/des-2/lgc-42/slo-1/glc-3/gar-3/deg-3/F35H10.10/lgc-47/lgc-41/lev-1/twk-43/lgc-46/ggr-3/lgc-55/acc-4/glc-4/gab-1/acr-5/lgc-20/lgc-35/lgc-49/lgc-36/lgc-10/lgc-53/acr-8/lgc-9/lgc-23/twk-11/twk-9/acr-23/lgc-25/twk-14/lgc-48/lgc-5	42
BP	GO:0007602	phototransduction	10/923	13/9130	2.29E-08	2.41E-06	WBGene00008443/WBGene00011433/WBGene00001803/WBGene00007006/WBGene00001665/WBGene00000907/WBGene00005641/WBGene00003848/WBGene00016328/WBGene00006526	pde-3/pde-1/lite-1/npr-3/gpa-3/daf-11/sro-1/odr-1/pde-5/tax-4	10
BP	GO:0009583	detection of light stimulus	10/923	13/9130	2.29E-08	2.41E-06	WBGene00008443/WBGene00011433/WBGene00001803/WBGene00007006/WBGene00001665/WBGene00000907/WBGene00005641/WBGene00003848/WBGene00016328/WBGene00006526	pde-3/pde-1/lite-1/npr-3/gpa-3/daf-11/sro-1/odr-1/pde-5/tax-4	10
BP	GO:0007267	cell-cell signaling	66/923	330/9130	3.21E-08	3.16E-06	WBGene00001692/WBGene00004764/WBGene00004364/WBGene00004921/WBGene00006306/WBGene00000403/WBGene00004778/WBGene00022271/WBGene00020569/WBGene00003233/WBGene00001135/WBGene00004924/WBGene00004926/WBGene00020836/WBGene00017741/WBGene00002048/WBGene00008997/WBGene00004923/WBGene00006756/WBGene00001052/WBGene00000955/WBGene00021437/WBGene00004830/WBGene00001593/WBGene00001519/WBGene00006742/WBGene000…	grd-3/sel-7/ric-4/snt-1/sue-1/casy-1/ser-3/cpx-1/lgc-32/mgl-2/eat-4/snt-4/snt-6/lgc-34/F23C8.13/ida-1/lgc-31/snt-3/unc-17/dop-1/des-2/lgc-42/slo-1/glc-3/gar-3/unc-2/deg-3/dgk-1/dop-5/snt-7/mgl-3/dop-2/unc-104/cfz-2/F35H10.10/snn-1/lgc-47/lgc-41/lev-1/lgc-46/gar-1/ggr-3/lgc-55/acc-4/glc-4/pag-3/gab-1/acr-5/lgc-20/lgc-35/lgc-49/dop-4/mgl-1/lgc-36/lgc-10/dop-6/lgc-53/acr-8/lgc-9/nphp-4/lgc-23/acr-23…	66
BP	GO:0009628	response to abiotic stimulus	51/923	241/9130	1.98E-07	1.83E-05	WBGene00000908/WBGene00004742/WBGene00000784/WBGene00008443/WBGene00001758/WBGene00002261/WBGene00001135/WBGene00011433/WBGene00007396/WBGene00000903/WBGene00001803/WBGene00003166/WBGene00001536/WBGene00001052/WBGene00007006/WBGene00003173/WBGene00001543/WBGene00001553/WBGene00001665/WBGene00000907/WBGene00006742/WBGene00007664/WBGene00002178/WBGene00006652/WBGene00000491/WBGene00000553/WBGene000…	daf-12/scl-1/cpr-4/pde-3/gst-10/ldb-1/eat-4/pde-1/tiar-3/daf-7/lite-1/mec-2/gcy-9/dop-1/npr-3/mec-9/gcy-18/gcy-33/gpa-3/daf-11/unc-2/seb-3/jnk-1/ttx-1/che-12/cmk-1/gcy-23/srtx-1/odr-3/deg-1/zmp-2/sro-1/osm-5/tax-2/lgc-55/osm-6/gcy-8/unc-86/odr-1/osm-9/mps-1/che-11/dyf-11/pde-5/ttx-3/gcy-35/tax-4/dgk-3/npr-1/ncs-1/gcy-36	51
BP	GO:0030030	cell projection organization	61/923	311/9130	2.24E-07	1.96E-05	WBGene00004212/WBGene00006970/WBGene00018051/WBGene00006978/WBGene00011433/WBGene00002048/WBGene00012826/WBGene00015478/WBGene00001163/WBGene00011326/WBGene00017028/WBGene00009958/WBGene00009059/WBGene00006981/WBGene00000907/WBGene00002178/WBGene00004854/WBGene00006874/WBGene00002243/WBGene00006831/WBGene00019128/WBGene00006652/WBGene00000491/WBGene00000553/WBGene00003850/WBGene00001475/WBGene000…	ptl-1/zag-1/che-10/zig-1/pde-1/ida-1/dyf-19/mapk-15/efn-2/T01D3.1/dex-1/madd-4/chw-1/zig-4/daf-11/jnk-1/slt-1/vab-8/lad-2/unc-104/F59G1.4/ttx-1/che-12/cmk-1/odr-3/fmi-1/let-756/osm-5/tax-2/osm-6/che-2/gcy-8/ifta-1/cdkl-1/clec-38/che-11/bbs-1/dyf-5/dma-1/daf-10/bbs-4/dyf-11/unc-30/dyf-1/pde-5/nphp-4/mks-5/ttx-3/arl-6/rab-28/ift-81/bbs-9/unc-3/famh-161/ceh-17/dyf-13/K07C11.10/tax-4/mksr-1/mks-3/xbx…	61
BP	GO:0120036	plasma membrane bounded cell projection organization	59/923	298/9130	2.54E-07	2.11E-05	WBGene00004212/WBGene00006970/WBGene00018051/WBGene00006978/WBGene00011433/WBGene00002048/WBGene00012826/WBGene00015478/WBGene00001163/WBGene00011326/WBGene00017028/WBGene00009958/WBGene00006981/WBGene00000907/WBGene00002178/WBGene00004854/WBGene00006874/WBGene00002243/WBGene00006831/WBGene00019128/WBGene00006652/WBGene00000491/WBGene00000553/WBGene00003850/WBGene00001475/WBGene00002881/WBGene000…	ptl-1/zag-1/che-10/zig-1/pde-1/ida-1/dyf-19/mapk-15/efn-2/T01D3.1/dex-1/madd-4/zig-4/daf-11/jnk-1/slt-1/vab-8/lad-2/unc-104/F59G1.4/ttx-1/che-12/cmk-1/odr-3/fmi-1/let-756/osm-5/tax-2/osm-6/che-2/gcy-8/ifta-1/cdkl-1/clec-38/che-11/bbs-1/dyf-5/dma-1/daf-10/dyf-11/unc-30/dyf-1/pde-5/nphp-4/mks-5/ttx-3/arl-6/rab-28/ift-81/bbs-9/unc-3/famh-161/ceh-17/dyf-13/K07C11.10/tax-4/mksr-1/mks-3/xbx-1	59
BP	GO:0006182	cGMP biosynthetic process	15/923	35/9130	4.89E-07	3.50E-05	WBGene00007314/WBGene00001536/WBGene00001543/WBGene00001553/WBGene00000907/WBGene00001548/WBGene00001535/WBGene00003848/WBGene00001545/WBGene00001554/WBGene00001533/WBGene00001555/WBGene00001539/WBGene00001542/WBGene00001556	gcy-29/gcy-9/gcy-18/gcy-33/daf-11/gcy-23/gcy-8/odr-1/gcy-20/gcy-34/gcy-6/gcy-35/gcy-13/gcy-17/gcy-36	15
BP	GO:0009581	detection of external stimulus	15/923	35/9130	4.89E-07	3.50E-05	WBGene00008443/WBGene00011433/WBGene00001803/WBGene00003166/WBGene00007006/WBGene00003173/WBGene00001543/WBGene00001665/WBGene00000907/WBGene00001548/WBGene00005641/WBGene00001535/WBGene00003848/WBGene00016328/WBGene00006526	pde-3/pde-1/lite-1/mec-2/npr-3/mec-9/gcy-18/gpa-3/daf-11/gcy-23/sro-1/gcy-8/odr-1/pde-5/tax-4	15
BP	GO:0009582	detection of abiotic stimulus	15/923	35/9130	4.89E-07	3.50E-05	WBGene00008443/WBGene00011433/WBGene00001803/WBGene00003166/WBGene00007006/WBGene00003173/WBGene00001543/WBGene00001665/WBGene00000907/WBGene00001548/WBGene00005641/WBGene00001535/WBGene00003848/WBGene00016328/WBGene00006526	pde-3/pde-1/lite-1/mec-2/npr-3/mec-9/gcy-18/gpa-3/daf-11/gcy-23/sro-1/gcy-8/odr-1/pde-5/tax-4	15
BP	GO:0040040	thermosensory behavior	9/923	13/9130	5.22E-07	3.57E-05	WBGene00001543/WBGene00006652/WBGene00000553/WBGene00001548/WBGene00015214/WBGene00006525/WBGene00001535/WBGene00006654/WBGene00006526	gcy-18/ttx-1/cmk-1/gcy-23/srtx-1/tax-2/gcy-8/ttx-3/tax-4	9
BP	GO:0071804	cellular potassium ion transport	28/923	103/9130	6.99E-07	4.40E-05	WBGene00021948/WBGene00006662/WBGene00003731/WBGene00008570/WBGene00017350/WBGene00022240/WBGene00010784/WBGene00013672/WBGene00007176/WBGene00014261/WBGene00006671/WBGene00003569/WBGene00003736/WBGene00004830/WBGene00018402/WBGene00007862/WBGene00008265/WBGene00006693/WBGene00002149/WBGene00004793/WBGene00015338/WBGene00006666/WBGene00002150/WBGene00006664/WBGene00012967/WBGene00003570/WBGene000…	kvs-5/twk-7/nhx-3/kcnl-2/F10E7.9/shl-1/twk-48/catp-1/kcnl-1/shk-1/twk-17/ncx-4/nhx-9/slo-1/kvs-3/C32C4.1/kcnl-4/twk-43/irk-1/shw-3/catp-2/twk-11/irk-2/twk-9/kvs-4/ncx-5/twk-14/tax-4	28
BP	GO:0071805	potassium ion transmembrane transport	28/923	103/9130	6.99E-07	4.40E-05	WBGene00021948/WBGene00006662/WBGene00003731/WBGene00008570/WBGene00017350/WBGene00022240/WBGene00010784/WBGene00013672/WBGene00007176/WBGene00014261/WBGene00006671/WBGene00003569/WBGene00003736/WBGene00004830/WBGene00018402/WBGene00007862/WBGene00008265/WBGene00006693/WBGene00002149/WBGene00004793/WBGene00015338/WBGene00006666/WBGene00002150/WBGene00006664/WBGene00012967/WBGene00003570/WBGene000…	kvs-5/twk-7/nhx-3/kcnl-2/F10E7.9/shl-1/twk-48/catp-1/kcnl-1/shk-1/twk-17/ncx-4/nhx-9/slo-1/kvs-3/C32C4.1/kcnl-4/twk-43/irk-1/shw-3/catp-2/twk-11/irk-2/twk-9/kvs-4/ncx-5/twk-14/tax-4	28
BP	GO:0046068	cGMP metabolic process	15/923	36/9130	7.60E-07	4.61E-05	WBGene00007314/WBGene00001536/WBGene00001543/WBGene00001553/WBGene00000907/WBGene00001548/WBGene00001535/WBGene00003848/WBGene00001545/WBGene00001554/WBGene00001533/WBGene00001555/WBGene00001539/WBGene00001542/WBGene00001556	gcy-29/gcy-9/gcy-18/gcy-33/daf-11/gcy-23/gcy-8/odr-1/gcy-20/gcy-34/gcy-6/gcy-35/gcy-13/gcy-17/gcy-36	15
BP	GO:0098660	inorganic ion transmembrane transport	75/923	428/9130	1.04E-06	6.08E-05	WBGene00021948/WBGene00013520/WBGene00007203/WBGene00004877/WBGene00006662/WBGene00003731/WBGene00008570/WBGene00019875/WBGene00017350/WBGene00015286/WBGene00009340/WBGene00004004/WBGene00020569/WBGene00022240/WBGene00007518/WBGene00017597/WBGene00007404/WBGene00010784/WBGene00010789/WBGene00013672/WBGene00007176/WBGene00014261/WBGene00006671/WBGene00013207/WBGene00003569/WBGene00003736/WBGene000…	kvs-5/best-21/best-1/smf-2/twk-7/nhx-3/kcnl-2/mca-2/F10E7.9/best-3/best-14/pgp-10/lgc-32/shl-1/del-8/F19C7.8/best-5/twk-48/sulp-5/catp-1/kcnl-1/shk-1/twk-17/zipt-2.3/ncx-4/nhx-9/best-13/lgc-42/slo-1/glc-3/pitr-5/smf-1/kvs-3/unc-2/pept-2/tag-180/ncx-3/C32C4.1/unc-105/best-24/kcnl-4/lgc-47/lgc-41/lev-1/twk-43/deg-1/lgc-46/ggr-3/sulp-1/lgc-55/irk-1/acc-4/F41E7.1/glc-4/shw-3/gab-1/osm-9/lgc-49/trp-1/…	75
BP	GO:0006813	potassium ion transport	29/923	111/9130	1.09E-06	6.15E-05	WBGene00021948/WBGene00006662/WBGene00003731/WBGene00008570/WBGene00017350/WBGene00022240/WBGene00010784/WBGene00013672/WBGene00007176/WBGene00014261/WBGene00006671/WBGene00003569/WBGene00003736/WBGene00004830/WBGene00018402/WBGene00007862/WBGene00008265/WBGene00006693/WBGene00002149/WBGene00004793/WBGene00003403/WBGene00015338/WBGene00006666/WBGene00002150/WBGene00006664/WBGene00012967/WBGene000…	kvs-5/twk-7/nhx-3/kcnl-2/F10E7.9/shl-1/twk-48/catp-1/kcnl-1/shk-1/twk-17/ncx-4/nhx-9/slo-1/kvs-3/C32C4.1/kcnl-4/twk-43/irk-1/shw-3/mps-1/catp-2/twk-11/irk-2/twk-9/kvs-4/ncx-5/twk-14/tax-4	29
BP	GO:0052652	cyclic purine nucleotide metabolic process	15/923	37/9130	1.16E-06	6.30E-05	WBGene00007314/WBGene00001536/WBGene00001543/WBGene00001553/WBGene00000907/WBGene00001548/WBGene00001535/WBGene00003848/WBGene00001545/WBGene00001554/WBGene00001533/WBGene00001555/WBGene00001539/WBGene00001542/WBGene00001556	gcy-29/gcy-9/gcy-18/gcy-33/daf-11/gcy-23/gcy-8/odr-1/gcy-20/gcy-34/gcy-6/gcy-35/gcy-13/gcy-17/gcy-36	15
BP	GO:0006935	chemotaxis	43/923	203/9130	1.76E-06	9.22E-05	WBGene00000908/WBGene00015354/WBGene00008443/WBGene00006970/WBGene00006978/WBGene00011433/WBGene00002048/WBGene00001163/WBGene00011326/WBGene00009958/WBGene00009100/WBGene00006981/WBGene00000907/WBGene00004854/WBGene00006874/WBGene00002243/WBGene00006831/WBGene00000491/WBGene00003850/WBGene00001475/WBGene00002881/WBGene00003885/WBGene00006525/WBGene00003886/WBGene00000484/WBGene00016935/WBGene000…	daf-12/snet-1/pde-3/zag-1/zig-1/pde-1/ida-1/efn-2/T01D3.1/madd-4/rgef-1/zig-4/daf-11/slt-1/vab-8/lad-2/unc-104/che-12/odr-3/fmi-1/let-756/osm-5/tax-2/osm-6/che-2/ifta-1/odr-10/odr-1/clec-38/mps-1/dma-1/daf-10/dyf-11/unc-30/gcy-6/pde-5/mks-5/ttx-3/gcy-35/ift-81/ceh-17/tax-4/ncs-1	43
BP	GO:1905515	non-motile cilium assembly	15/923	39/9130	2.56E-06	0.000130271	WBGene00012826/WBGene00006652/WBGene00000491/WBGene00003885/WBGene00003886/WBGene00016935/WBGene00000241/WBGene00001121/WBGene00000906/WBGene00001127/WBGene00011261/WBGene00007490/WBGene00019364/WBGene00018042/WBGene00006960	dyf-19/ttx-1/che-12/osm-5/osm-6/ifta-1/bbs-1/dyf-5/daf-10/dyf-11/nphp-4/mks-5/mksr-1/mks-3/xbx-1	15
BP	GO:0042073	intraciliary transport	12/923	26/9130	2.68E-06	0.000131695	WBGene00003885/WBGene00003886/WBGene00016935/WBGene00000490/WBGene00000241/WBGene00001121/WBGene00000906/WBGene00001127/WBGene00001117/WBGene00017973/WBGene00001129/WBGene00006960	osm-5/osm-6/ifta-1/che-11/bbs-1/dyf-5/daf-10/dyf-11/dyf-1/ift-81/dyf-13/xbx-1	12
BP	GO:1902476	chloride transmembrane transport	24/923	87/9130	3.26E-06	0.000155724	WBGene00013520/WBGene00007203/WBGene00017350/WBGene00015286/WBGene00009340/WBGene00020569/WBGene00007404/WBGene00010789/WBGene00009323/WBGene00021437/WBGene00001593/WBGene00022797/WBGene00009799/WBGene00008022/WBGene00022106/WBGene00001588/WBGene00016945/WBGene00013746/WBGene00012099/WBGene00001594/WBGene00001512/WBGene00010741/WBGene00020657/WBGene00008223	best-21/best-1/F10E7.9/best-3/best-14/lgc-32/best-5/sulp-5/best-13/lgc-42/glc-3/best-24/lgc-47/lgc-41/lgc-46/ggr-3/sulp-1/lgc-55/acc-4/glc-4/gab-1/lgc-49/lgc-53/lgc-48	24
BP	GO:0009190	cyclic nucleotide biosynthetic process	15/923	40/9130	3.72E-06	0.000172447	WBGene00007314/WBGene00001536/WBGene00001543/WBGene00001553/WBGene00000907/WBGene00001548/WBGene00001535/WBGene00003848/WBGene00001545/WBGene00001554/WBGene00001533/WBGene00001555/WBGene00001539/WBGene00001542/WBGene00001556	gcy-29/gcy-9/gcy-18/gcy-33/daf-11/gcy-23/gcy-8/odr-1/gcy-20/gcy-34/gcy-6/gcy-35/gcy-13/gcy-17/gcy-36	15
BP	GO:0006821	chloride transport	24/923	88/9130	4.06E-06	0.00018289	WBGene00013520/WBGene00007203/WBGene00017350/WBGene00015286/WBGene00009340/WBGene00020569/WBGene00007404/WBGene00010789/WBGene00009323/WBGene00021437/WBGene00001593/WBGene00022797/WBGene00009799/WBGene00008022/WBGene00022106/WBGene00001588/WBGene00016945/WBGene00013746/WBGene00012099/WBGene00001594/WBGene00001512/WBGene00010741/WBGene00020657/WBGene00008223	best-21/best-1/F10E7.9/best-3/best-14/lgc-32/best-5/sulp-5/best-13/lgc-42/glc-3/best-24/lgc-47/lgc-41/lgc-46/ggr-3/sulp-1/lgc-55/acc-4/glc-4/gab-1/lgc-49/lgc-53/lgc-48	24
BP	GO:0098661	inorganic anion transmembrane transport	26/923	100/9130	4.30E-06	0.000188279	WBGene00013520/WBGene00007203/WBGene00017350/WBGene00015286/WBGene00009340/WBGene00020569/WBGene00007404/WBGene00010789/WBGene00009323/WBGene00021437/WBGene00001593/WBGene00017312/WBGene00022797/WBGene00009799/WBGene00008022/WBGene00022106/WBGene00001588/WBGene00016945/WBGene00013746/WBGene00012099/WBGene00001594/WBGene00001512/WBGene00010741/WBGene00020657/WBGene00022767/WBGene00008223	best-21/best-1/F10E7.9/best-3/best-14/lgc-32/best-5/sulp-5/best-13/lgc-42/glc-3/pitr-5/best-24/lgc-47/lgc-41/lgc-46/ggr-3/sulp-1/lgc-55/acc-4/glc-4/gab-1/lgc-49/lgc-53/ZK563.2/lgc-48	26
BP	GO:0043269	regulation of ion transport	22/923	77/9130	4.44E-06	0.000188937	WBGene00021948/WBGene00004921/WBGene00021415/WBGene00022240/WBGene00010043/WBGene00017597/WBGene00004924/WBGene00004926/WBGene00014261/WBGene00004923/WBGene00004830/WBGene00001519/WBGene00018402/WBGene00006742/WBGene00011682/WBGene00011760/WBGene00007862/WBGene00002149/WBGene00004793/WBGene00003403/WBGene00002150/WBGene00012967	kvs-5/snt-1/nsy-4/shl-1/F54C9.7/F19C7.8/snt-4/snt-6/shk-1/snt-3/slo-1/gar-3/kvs-3/unc-2/snt-7/T13H5.6/C32C4.1/irk-1/shw-3/mps-1/irk-2/kvs-4	22
BP	GO:0006812	cation transport	69/923	400/9130	5.05E-06	0.000209116	WBGene00021948/WBGene00004877/WBGene00006662/WBGene00004902/WBGene00000133/WBGene00003731/WBGene00004921/WBGene00008570/WBGene00019875/WBGene00017350/WBGene00021415/WBGene00001135/WBGene00022240/WBGene00007518/WBGene00017597/WBGene00004924/WBGene00010784/WBGene00004926/WBGene00015478/WBGene00013672/WBGene00000487/WBGene00000541/WBGene00000501/WBGene00007176/WBGene00014261/WBGene00000135/WBGene000…	kvs-5/smf-2/twk-7/snf-3/amt-1/nhx-3/snt-1/kcnl-2/mca-2/F10E7.9/nsy-4/eat-4/shl-1/del-8/F19C7.8/snt-4/twk-48/snt-6/mapk-15/catp-1/che-6/cln-3.3/cho-1/kcnl-1/shk-1/amt-3/twk-17/zipt-2.3/snt-3/unc-17/ncx-4/nhx-9/slc-25A29/slo-1/gar-3/pitr-5/smf-1/kvs-3/unc-2/pept-2/snt-7/tag-180/ncx-3/T13H5.6/C32C4.1/unc-105/kcnl-4/lev-1/twk-43/deg-1/tax-2/irk-1/F41E7.1/shw-3/osm-9/trp-1/mps-1/zipt-21/catp-2/twk-11/…	69
BP	GO:0098656	anion transmembrane transport	37/923	171/9130	5.49E-06	0.000221622	WBGene00013520/WBGene00007203/WBGene00017663/WBGene00003731/WBGene00019837/WBGene00017350/WBGene00015286/WBGene00009340/WBGene00021156/WBGene00020569/WBGene00001135/WBGene00007404/WBGene00010789/WBGene00003569/WBGene00003736/WBGene00009323/WBGene00021437/WBGene00001593/WBGene00017312/WBGene00022797/WBGene00009799/WBGene00008022/WBGene00022106/WBGene00001588/WBGene00000008/WBGene00010421/WBGene000…	best-21/best-1/F21D12.3/nhx-3/R02F2.8/F10E7.9/best-3/best-14/Y4C6B.2/lgc-32/eat-4/best-5/sulp-5/ncx-4/nhx-9/best-13/lgc-42/glc-3/pitr-5/best-24/lgc-47/lgc-41/lgc-46/ggr-3/aat-7/slc-36.4/sulp-1/lgc-55/acc-4/glc-4/gab-1/lgc-49/lgc-53/nstp-8/ZK563.2/ncx-5/lgc-48	37
BP	GO:0009187	cyclic nucleotide metabolic process	15/923	42/9130	7.52E-06	0.000296101	WBGene00007314/WBGene00001536/WBGene00001543/WBGene00001553/WBGene00000907/WBGene00001548/WBGene00001535/WBGene00003848/WBGene00001545/WBGene00001554/WBGene00001533/WBGene00001555/WBGene00001539/WBGene00001542/WBGene00001556	gcy-29/gcy-9/gcy-18/gcy-33/daf-11/gcy-23/gcy-8/odr-1/gcy-20/gcy-34/gcy-6/gcy-35/gcy-13/gcy-17/gcy-36	15
BP	GO:0019935	cyclic-nucleotide-mediated signaling	13/923	33/9130	8.82E-06	0.000339	WBGene00008443/WBGene00011433/WBGene00001052/WBGene00020506/WBGene00006525/WBGene00017157/WBGene00016872/WBGene00004777/WBGene00001554/WBGene00016328/WBGene00001555/WBGene00006526/WBGene00001556	pde-3/pde-1/dop-1/dop-3/tax-2/tyra-2/dop-4/ser-2/gcy-34/pde-5/gcy-35/tax-4/gcy-36	13
BP	GO:0030001	metal ion transport	49/923	259/9130	1.00E-05	0.000375668	WBGene00021948/WBGene00004877/WBGene00006662/WBGene00003731/WBGene00008570/WBGene00019875/WBGene00017350/WBGene00001135/WBGene00022240/WBGene00007518/WBGene00017597/WBGene00010784/WBGene00013672/WBGene00000501/WBGene00007176/WBGene00014261/WBGene00006671/WBGene00013207/WBGene00003569/WBGene00003736/WBGene00004830/WBGene00017312/WBGene00004876/WBGene00018402/WBGene00006742/WBGene00007041/WBGene000…	kvs-5/smf-2/twk-7/nhx-3/kcnl-2/mca-2/F10E7.9/eat-4/shl-1/del-8/F19C7.8/twk-48/catp-1/cho-1/kcnl-1/shk-1/twk-17/zipt-2.3/ncx-4/nhx-9/slo-1/pitr-5/smf-1/kvs-3/unc-2/tag-180/ncx-3/T13H5.6/C32C4.1/unc-105/kcnl-4/twk-43/deg-1/irk-1/shw-3/osm-9/trp-1/mps-1/zipt-21/catp-2/twk-11/irk-2/twk-9/kvs-4/ncx-5/twk-14/trp-4/tax-4/ocr-3	49
BP	GO:0007188	adenylate cyclase-modulating G-protein coupled receptor signaling pathway	15/923	43/9130	1.05E-05	0.00038389	WBGene00001052/WBGene00001665/WBGene00001519/WBGene00021152/WBGene00001664/WBGene00020506/WBGene00003850/WBGene00017157/WBGene00016872/WBGene00004777/WBGene00003232/WBGene00001670/WBGene00020997/WBGene00001666/WBGene00001675	dop-1/gpa-3/gar-3/mgl-3/gpa-2/dop-3/odr-3/tyra-2/dop-4/ser-2/mgl-1/gpa-8/gpa-18/gpa-4/gpa-13	15
BP	GO:0006805	xenobiotic metabolic process	16/923	50/9130	1.87E-05	0.000655267	WBGene00011699/WBGene00016092/WBGene00015044/WBGene00001758/WBGene00001789/WBGene00020386/WBGene00015041/WBGene00007362/WBGene00015400/WBGene00016697/WBGene00015040/WBGene00019472/WBGene00019471/WBGene00015135/WBGene00010589/WBGene00011698	cyp-34A2/cyp-33B1/cyp-34A9/gst-10/gst-41/cyp-34A4/cyp-34A6/cyp-35C1/cyp-35A2/cyp-33C2/cyp-34A5/cyp-35B1/cyp-35B2/cyp-23A1/cyp-33D1/cyp-34A1	16
BP	GO:0071466	cellular response to xenobiotic stimulus	16/923	50/9130	1.87E-05	0.000655267	WBGene00011699/WBGene00016092/WBGene00015044/WBGene00001758/WBGene00001789/WBGene00020386/WBGene00015041/WBGene00007362/WBGene00015400/WBGene00016697/WBGene00015040/WBGene00019472/WBGene00019471/WBGene00015135/WBGene00010589/WBGene00011698	cyp-34A2/cyp-33B1/cyp-34A9/gst-10/gst-41/cyp-34A4/cyp-34A6/cyp-35C1/cyp-35A2/cyp-33C2/cyp-34A5/cyp-35B1/cyp-35B2/cyp-23A1/cyp-33D1/cyp-34A1	16
BP	GO:0015698	inorganic anion transport	26/923	108/9130	1.93E-05	0.000659532	WBGene00013520/WBGene00007203/WBGene00017350/WBGene00015286/WBGene00009340/WBGene00020569/WBGene00007404/WBGene00010789/WBGene00009323/WBGene00021437/WBGene00001593/WBGene00017312/WBGene00022797/WBGene00009799/WBGene00008022/WBGene00022106/WBGene00001588/WBGene00016945/WBGene00013746/WBGene00012099/WBGene00001594/WBGene00001512/WBGene00010741/WBGene00020657/WBGene00022767/WBGene00008223	best-21/best-1/F10E7.9/best-3/best-14/lgc-32/best-5/sulp-5/best-13/lgc-42/glc-3/pitr-5/best-24/lgc-47/lgc-41/lgc-46/ggr-3/sulp-1/lgc-55/acc-4/glc-4/gab-1/lgc-49/lgc-53/ZK563.2/lgc-48	26
BP	GO:0042738	exogenous drug catabolic process	14/923	40/9130	1.98E-05	0.0006624	WBGene00011699/WBGene00016092/WBGene00015044/WBGene00020386/WBGene00015041/WBGene00007362/WBGene00015400/WBGene00016697/WBGene00015040/WBGene00019472/WBGene00019471/WBGene00015135/WBGene00010589/WBGene00011698	cyp-34A2/cyp-33B1/cyp-34A9/cyp-34A4/cyp-34A6/cyp-35C1/cyp-35A2/cyp-33C2/cyp-34A5/cyp-35B1/cyp-35B2/cyp-23A1/cyp-33D1/cyp-34A1	14
BP	GO:0030522	intracellular receptor signaling pathway	7/923	11/9130	2.42E-05	0.000777015	WBGene00000908/WBGene00003602/WBGene00001803/WBGene00003623/WBGene00016126/WBGene00022374/WBGene00003629	daf-12/nhr-3/lite-1/nhr-25/nhr-258/nhr-277/nhr-38	7
BP	GO:0043052	thermotaxis	7/923	11/9130	2.42E-05	0.000777015	WBGene00001543/WBGene00001548/WBGene00001535/WBGene00006654/WBGene00006526/WBGene00000960/WBGene00003807	gcy-18/gcy-23/gcy-8/ttx-3/tax-4/dgk-3/npr-1	7
BP	GO:0009410	response to xenobiotic stimulus	16/923	51/9130	2.48E-05	0.00077975	WBGene00011699/WBGene00016092/WBGene00015044/WBGene00001758/WBGene00001789/WBGene00020386/WBGene00015041/WBGene00007362/WBGene00015400/WBGene00016697/WBGene00015040/WBGene00019472/WBGene00019471/WBGene00015135/WBGene00010589/WBGene00011698	cyp-34A2/cyp-33B1/cyp-34A9/gst-10/gst-41/cyp-34A4/cyp-34A6/cyp-35C1/cyp-35A2/cyp-33C2/cyp-34A5/cyp-35B1/cyp-35B2/cyp-23A1/cyp-33D1/cyp-34A1	16
BP	GO:0015696	ammonium transport	14/923	41/9130	2.73E-05	0.000841673	WBGene00004902/WBGene00000133/WBGene00004921/WBGene00004924/WBGene00004926/WBGene00015478/WBGene00000501/WBGene00000135/WBGene00004923/WBGene00006756/WBGene00008320/WBGene00001519/WBGene00011682/WBGene00000134	snf-3/amt-1/snt-1/snt-4/snt-6/mapk-15/cho-1/amt-3/snt-3/unc-17/slc-25A29/gar-3/snt-7/amt-2	14
BP	GO:0019932	second-messenger-mediated signaling	18/923	63/9130	3.25E-05	0.000985088	WBGene00008453/WBGene00008443/WBGene00000288/WBGene00011433/WBGene00000286/WBGene00001536/WBGene00001052/WBGene00020506/WBGene00006525/WBGene00017157/WBGene00016872/WBGene00004777/WBGene00001554/WBGene00001533/WBGene00016328/WBGene00001555/WBGene00006526/WBGene00001556	E02A10.3/pde-3/cal-4/pde-1/cal-2/gcy-9/dop-1/dop-3/tax-2/tyra-2/dop-4/ser-2/gcy-34/gcy-6/pde-5/gcy-35/tax-4/gcy-36	18
BP	GO:0019934	cGMP-mediated signaling	8/923	15/9130	3.56E-05	0.00105839	WBGene00008443/WBGene00011433/WBGene00006525/WBGene00001554/WBGene00016328/WBGene00001555/WBGene00006526/WBGene00001556	pde-3/pde-1/tax-2/gcy-34/pde-5/gcy-35/tax-4/gcy-36	8
BP	GO:0009416	response to light stimulus	13/923	37/9130	3.73E-05	0.001088888	WBGene00004742/WBGene00000784/WBGene00008443/WBGene00001758/WBGene00011433/WBGene00001803/WBGene00007006/WBGene00001665/WBGene00000907/WBGene00005641/WBGene00003848/WBGene00016328/WBGene00006526	scl-1/cpr-4/pde-3/gst-10/pde-1/lite-1/npr-3/gpa-3/daf-11/sro-1/odr-1/pde-5/tax-4	13
BP	GO:0042303	molting cycle	26/923	113/9130	4.46E-05	0.0012785	WBGene00004226/WBGene00003546/WBGene00004134/WBGene00003915/WBGene00004218/WBGene00004220/WBGene00000652/WBGene00003071/WBGene00000625/WBGene00009926/WBGene00001077/WBGene00008956/WBGene00004219/WBGene00006831/WBGene00000039/WBGene00016422/WBGene00001065/WBGene00000253/WBGene00000662/WBGene00019212/WBGene00004224/WBGene00003623/WBGene00003542/WBGene00004229/WBGene00003545/WBGene00000629	ptr-12/nas-28/myrf-1/pan-1/ptr-3/ptr-5/col-76/lrp-1/col-48/noah-2/dpy-18/nekl-3/ptr-4/unc-104/acn-1/noah-1/dpy-3/bli-3/col-87/zmp-2/ptr-10/nhr-25/nas-23/ptr-15/nas-27/col-52	26
BP	GO:0006820	anion transport	47/923	259/9130	4.59E-05	0.001290457	WBGene00013520/WBGene00007203/WBGene00004902/WBGene00017663/WBGene00003731/WBGene00019837/WBGene00017350/WBGene00015286/WBGene00019346/WBGene00009340/WBGene00021156/WBGene00015406/WBGene00020569/WBGene00001135/WBGene00010043/WBGene00019236/WBGene00007404/WBGene00010789/WBGene00000541/WBGene00003569/WBGene00003736/WBGene00008719/WBGene00009323/WBGene00021437/WBGene00001593/WBGene00017312/WBGene000…	best-21/best-1/snf-3/F21D12.3/nhx-3/R02F2.8/F10E7.9/best-3/K02G10.5/best-14/Y4C6B.2/C03H5.4/lgc-32/eat-4/F54C9.7/H23N18.5/best-5/sulp-5/cln-3.3/ncx-4/nhx-9/ttr-52/best-13/lgc-42/glc-3/pitr-5/best-24/lgc-47/B0478.3/lgc-41/lgc-46/ggr-3/aat-7/slc-36.4/sulp-1/lgc-55/acc-4/glc-4/gab-1/lgc-49/lgc-53/nstp-8/ant-1.2/ZK563.2/F44B9.10/ncx-5/lgc-48	47
BP	GO:0007210	serotonin receptor signaling pathway	9/923	20/9130	6.36E-05	0.001756427	WBGene00004778/WBGene00001052/WBGene00001519/WBGene00000958/WBGene00011382/WBGene00001053/WBGene00001517/WBGene00016872/WBGene00016037	ser-3/dop-1/gar-3/dgk-1/dop-5/dop-2/gar-1/dop-4/dop-6	9
BP	GO:0098664	G-protein coupled serotonin receptor signaling pathway	8/923	16/9130	6.49E-05	0.001763266	WBGene00004778/WBGene00001052/WBGene00001519/WBGene00011382/WBGene00001053/WBGene00001517/WBGene00016872/WBGene00016037	ser-3/dop-1/gar-3/dop-5/dop-2/gar-1/dop-4/dop-6	8
BP	GO:0018996	molting cycle, collagen and cuticulin-based cuticle	25/923	110/9130	7.72E-05	0.00205969	WBGene00004226/WBGene00003546/WBGene00004134/WBGene00003915/WBGene00004218/WBGene00004220/WBGene00000652/WBGene00003071/WBGene00000625/WBGene00009926/WBGene00001077/WBGene00004219/WBGene00006831/WBGene00000039/WBGene00016422/WBGene00001065/WBGene00000253/WBGene00000662/WBGene00019212/WBGene00004224/WBGene00003623/WBGene00003542/WBGene00004229/WBGene00003545/WBGene00000629	ptr-12/nas-28/myrf-1/pan-1/ptr-3/ptr-5/col-76/lrp-1/col-48/noah-2/dpy-18/ptr-4/unc-104/acn-1/noah-1/dpy-3/bli-3/col-87/zmp-2/ptr-10/nhr-25/nas-23/ptr-15/nas-27/col-52	25
BP	GO:0007168	receptor guanylyl cyclase signaling pathway	10/923	25/9130	8.41E-05	0.002206544	WBGene00007314/WBGene00001536/WBGene00001543/WBGene00000907/WBGene00001548/WBGene00001535/WBGene00001545/WBGene00001533/WBGene00001539/WBGene00001542	gcy-29/gcy-9/gcy-18/daf-11/gcy-23/gcy-8/gcy-20/gcy-6/gcy-13/gcy-17	10
BP	GO:0098655	cation transmembrane transport	56/923	335/9130	9.67E-05	0.002496615	WBGene00021948/WBGene00004877/WBGene00006662/WBGene00000133/WBGene00003731/WBGene00008570/WBGene00019875/WBGene00017350/WBGene00021415/WBGene00022240/WBGene00007518/WBGene00017597/WBGene00010784/WBGene00013672/WBGene00000487/WBGene00007176/WBGene00014261/WBGene00000135/WBGene00006671/WBGene00013207/WBGene00006756/WBGene00003569/WBGene00003736/WBGene00008320/WBGene00004830/WBGene00017312/WBGene000…	kvs-5/smf-2/twk-7/amt-1/nhx-3/kcnl-2/mca-2/F10E7.9/nsy-4/shl-1/del-8/F19C7.8/twk-48/catp-1/che-6/kcnl-1/shk-1/amt-3/twk-17/zipt-2.3/unc-17/ncx-4/nhx-9/slc-25A29/slo-1/pitr-5/smf-1/kvs-3/unc-2/pept-2/tag-180/ncx-3/C32C4.1/unc-105/kcnl-4/lev-1/twk-43/deg-1/tax-2/irk-1/F41E7.1/shw-3/osm-9/trp-1/zipt-21/catp-2/twk-11/irk-2/twk-9/kvs-4/ncx-5/twk-14/trp-4/amt-2/tax-4/ocr-3	56
BP	GO:0010035	response to inorganic substance	26/923	119/9130	0.000112415	0.002855706	WBGene00004932/WBGene00003092/WBGene00007036/WBGene00000908/WBGene00004877/WBGene00008297/WBGene00003473/WBGene00004921/WBGene00008443/WBGene00001758/WBGene00001135/WBGene00004924/WBGene00004926/WBGene00011433/WBGene00004013/WBGene00004923/WBGene00004876/WBGene00000907/WBGene00011682/WBGene00002178/WBGene00003739/WBGene00000484/WBGene00003998/WBGene00001533/WBGene00016328/WBGene00004001	sod-3/lys-3/sod-5/daf-12/smf-2/cdr-3/mtl-1/snt-1/pde-3/gst-10/eat-4/snt-4/snt-6/pde-1/pha-4/snt-3/smf-1/daf-11/snt-7/jnk-1/nlp-1/che-2/pgp-4/gcy-6/pde-5/pgp-7	26
BP	GO:0015872	dopamine transport	6/923	10/9130	0.000154247	0.003726991	WBGene00004921/WBGene00004924/WBGene00004926/WBGene00015478/WBGene00004923/WBGene00011682	snt-1/snt-4/snt-6/mapk-15/snt-3/snt-7	6
BP	GO:0051937	catecholamine transport	6/923	10/9130	0.000154247	0.003726991	WBGene00004921/WBGene00004924/WBGene00004926/WBGene00015478/WBGene00004923/WBGene00011682	snt-1/snt-4/snt-6/mapk-15/snt-3/snt-7	6
BP	GO:0015669	gas transport	9/923	22/9130	0.000156179	0.003726991	WBGene00014030/WBGene00020279/WBGene00020045/WBGene00016184/WBGene00021259/WBGene00021980/WBGene00077763/WBGene00016024/WBGene00008256	glb-1/glb-25/glb-23/glb-9/glb-30/glb-32/glb-34/glb-7/glb-12	9
BP	GO:0015671	oxygen transport	9/923	22/9130	0.000156179	0.003726991	WBGene00014030/WBGene00020279/WBGene00020045/WBGene00016184/WBGene00021259/WBGene00021980/WBGene00077763/WBGene00016024/WBGene00008256	glb-1/glb-25/glb-23/glb-9/glb-30/glb-32/glb-34/glb-7/glb-12	9
BP	GO:1990834	response to odorant	7/923	14/9130	0.000191206	0.004494778	WBGene00020506/WBGene00001988/WBGene00003850/WBGene00020489/WBGene00001989/WBGene00003849/WBGene00003848	dop-3/hot-3/odr-3/hot-8/hot-4/odr-2/odr-1	7
BP	GO:0007612	learning	12/923	38/9130	0.000238179	0.005516636	WBGene00001841/WBGene00015354/WBGene00000403/WBGene00045401/WBGene00001052/WBGene00000907/WBGene00001664/WBGene00001515/WBGene00003848/WBGene00003889/WBGene00001127/WBGene00006654	hen-1/snet-1/casy-1/eol-1/dop-1/daf-11/gpa-2/gap-1/odr-1/osm-9/dyf-11/ttx-3	12
BP	GO:0015893	drug transport	19/923	79/9130	0.000251635	0.005743836	WBGene00004921/WBGene00001135/WBGene00004924/WBGene00004926/WBGene00015478/WBGene00004923/WBGene00006756/WBGene00001519/WBGene00014030/WBGene00020279/WBGene00011682/WBGene00020045/WBGene00016184/WBGene00021259/WBGene00021980/WBGene00007057/WBGene00077763/WBGene00016024/WBGene00008256	snt-1/eat-4/snt-4/snt-6/mapk-15/snt-3/unc-17/gar-3/glb-1/glb-25/snt-7/glb-23/glb-9/glb-30/glb-32/ant-1.2/glb-34/glb-7/glb-12	19
BP	GO:0007212	dopamine receptor signaling pathway	7/923	15/9130	0.000327348	0.007365338	WBGene00001052/WBGene00000958/WBGene00001053/WBGene00020506/WBGene00016872/WBGene00004777/WBGene00016037	dop-1/dgk-1/dop-2/dop-3/dop-4/ser-2/dop-6	7
BP	GO:0009266	response to temperature stimulus	22/923	100/9130	0.000333784	0.007404368	WBGene00000908/WBGene00004742/WBGene00001758/WBGene00007396/WBGene00000903/WBGene00001543/WBGene00000907/WBGene00006742/WBGene00007664/WBGene00002178/WBGene00006652/WBGene00000553/WBGene00001548/WBGene00015214/WBGene00019212/WBGene00006525/WBGene00001535/WBGene00000490/WBGene00006654/WBGene00006526/WBGene00000960/WBGene00003807	daf-12/scl-1/gst-10/tiar-3/daf-7/gcy-18/daf-11/unc-2/seb-3/jnk-1/ttx-1/cmk-1/gcy-23/srtx-1/zmp-2/tax-2/gcy-8/che-11/ttx-3/tax-4/dgk-3/npr-1	22
BP	GO:0008306	associative learning	11/923	34/9130	0.000340597	0.007450553	WBGene00001841/WBGene00015354/WBGene00000403/WBGene00045401/WBGene00000907/WBGene00001664/WBGene00001515/WBGene00003848/WBGene00003889/WBGene00001127/WBGene00006654	hen-1/snet-1/casy-1/eol-1/daf-11/gpa-2/gap-1/odr-1/osm-9/dyf-11/ttx-3	11
BP	GO:0098662	inorganic cation transmembrane transport	48/923	289/9130	0.00035026	0.007556977	WBGene00021948/WBGene00004877/WBGene00006662/WBGene00003731/WBGene00008570/WBGene00019875/WBGene00017350/WBGene00022240/WBGene00007518/WBGene00017597/WBGene00010784/WBGene00013672/WBGene00007176/WBGene00014261/WBGene00006671/WBGene00013207/WBGene00003569/WBGene00003736/WBGene00004830/WBGene00017312/WBGene00004876/WBGene00018402/WBGene00006742/WBGene00003876/WBGene00007041/WBGene00003568/WBGene000…	kvs-5/smf-2/twk-7/nhx-3/kcnl-2/mca-2/F10E7.9/shl-1/del-8/F19C7.8/twk-48/catp-1/kcnl-1/shk-1/twk-17/zipt-2.3/ncx-4/nhx-9/slo-1/pitr-5/smf-1/kvs-3/unc-2/pept-2/tag-180/ncx-3/C32C4.1/unc-105/kcnl-4/lev-1/twk-43/deg-1/irk-1/F41E7.1/shw-3/osm-9/trp-1/zipt-21/catp-2/twk-11/irk-2/twk-9/kvs-4/ncx-5/twk-14/trp-4/tax-4/ocr-3	48
BP	GO:0045944	positive regulation of transcription by RNA polymerase II	41/923	237/9130	0.000395893	0.008426104	WBGene00000908/WBGene00013111/WBGene00020368/WBGene00002261/WBGene00003602/WBGene00013970/WBGene00004013/WBGene00003675/WBGene00000903/WBGene00000448/WBGene00006778/WBGene00003102/WBGene00006652/WBGene00020506/WBGene00000553/WBGene00003847/WBGene00003623/WBGene00006525/WBGene00006818/WBGene00001948/WBGene00002987/WBGene00000449/WBGene00017814/WBGene00001174/WBGene00006766/WBGene00000439/WBGene000…	daf-12/sta-1/ast-1/ldb-1/nhr-3/klu-1/pha-4/nhr-85/daf-7/pros-1/unc-42/mab-5/ttx-1/dop-3/cmk-1/blmp-1/nhr-25/tax-2/unc-86/hlh-1/lim-4/ceh-27/F26A10.2/egl-5/unc-30/ceh-16/nhr-67/ceh-31/hlh-6/ceh-24/ttx-3/nhr-258/nhr-277/unc-3/ceh-17/aptf-1/tax-4/hlh-34/lin-48/unc-55/nhr-38	41
BP	GO:0034762	regulation of transmembrane transport	13/923	46/9130	0.000450417	0.009334296	WBGene00021948/WBGene00021415/WBGene00022240/WBGene00017597/WBGene00014261/WBGene00004830/WBGene00018402/WBGene00006742/WBGene00007862/WBGene00002149/WBGene00004793/WBGene00002150/WBGene00012967	kvs-5/nsy-4/shl-1/F19C7.8/shk-1/slo-1/kvs-3/unc-2/C32C4.1/irk-1/shw-3/irk-2/kvs-4	13
BP	GO:0034765	regulation of ion transmembrane transport	13/923	46/9130	0.000450417	0.009334296	WBGene00021948/WBGene00021415/WBGene00022240/WBGene00017597/WBGene00014261/WBGene00004830/WBGene00018402/WBGene00006742/WBGene00007862/WBGene00002149/WBGene00004793/WBGene00002150/WBGene00012967	kvs-5/nsy-4/shl-1/F19C7.8/shk-1/slo-1/kvs-3/unc-2/C32C4.1/irk-1/shw-3/irk-2/kvs-4	13
BP	GO:0007269	neurotransmitter secretion	14/923	53/9130	0.000586337	0.0118395	WBGene00004364/WBGene00004921/WBGene00006306/WBGene00022271/WBGene00004924/WBGene00004926/WBGene00002048/WBGene00004923/WBGene00006756/WBGene00004830/WBGene00001519/WBGene00011682/WBGene00004913/WBGene00003909	ric-4/snt-1/sue-1/cpx-1/snt-4/snt-6/ida-1/snt-3/unc-17/slo-1/gar-3/snt-7/snn-1/pag-3	14
BP	GO:0099643	signal release from synapse	14/923	53/9130	0.000586337	0.0118395	WBGene00004364/WBGene00004921/WBGene00006306/WBGene00022271/WBGene00004924/WBGene00004926/WBGene00002048/WBGene00004923/WBGene00006756/WBGene00004830/WBGene00001519/WBGene00011682/WBGene00004913/WBGene00003909	ric-4/snt-1/sue-1/cpx-1/snt-4/snt-6/ida-1/snt-3/unc-17/slo-1/gar-3/snt-7/snn-1/pag-3	14
BP	GO:0015672	monovalent inorganic cation transport	39/923	227/9130	0.000625221	0.012464855	WBGene00021948/WBGene00006662/WBGene00003731/WBGene00008570/WBGene00017350/WBGene00001135/WBGene00022240/WBGene00007518/WBGene00010784/WBGene00013672/WBGene00000501/WBGene00007176/WBGene00014261/WBGene00006671/WBGene00003569/WBGene00003736/WBGene00004830/WBGene00017312/WBGene00018402/WBGene00003876/WBGene00003568/WBGene00011760/WBGene00007862/WBGene00006832/WBGene00008265/WBGene00006693/WBGene000…	kvs-5/twk-7/nhx-3/kcnl-2/F10E7.9/eat-4/shl-1/del-8/twk-48/catp-1/cho-1/kcnl-1/shk-1/twk-17/ncx-4/nhx-9/slo-1/pitr-5/kvs-3/pept-2/ncx-3/T13H5.6/C32C4.1/unc-105/kcnl-4/twk-43/deg-1/irk-1/F41E7.1/shw-3/mps-1/catp-2/twk-11/irk-2/twk-9/kvs-4/ncx-5/twk-14/tax-4	39
BP	GO:1901700	response to oxygen-containing compound	23/923	112/9130	0.000698249	0.013746785	WBGene00004932/WBGene00007036/WBGene00000908/WBGene00016789/WBGene00007516/WBGene00008443/WBGene00001758/WBGene00011433/WBGene00000903/WBGene00000920/WBGene00012255/WBGene00004830/WBGene00001665/WBGene00001519/WBGene00000907/WBGene00007664/WBGene00003739/WBGene00000950/WBGene00001517/WBGene00012257/WBGene00000906/WBGene00016328/WBGene00003807	sod-3/sod-5/daf-12/djr-1.2/gpx-5/pde-3/gst-10/pde-1/daf-7/daf-28/lpr-6/slo-1/gpa-3/gar-3/daf-11/seb-3/nlp-1/deg-1/gar-1/lpr-4/daf-10/pde-5/npr-1	23
BP	GO:0099531	presynaptic process involved in chemical synaptic transmission	14/923	54/9130	0.000719263	0.013985678	WBGene00004364/WBGene00004921/WBGene00006306/WBGene00022271/WBGene00004924/WBGene00004926/WBGene00002048/WBGene00004923/WBGene00006756/WBGene00004830/WBGene00001519/WBGene00011682/WBGene00004913/WBGene00003909	ric-4/snt-1/sue-1/cpx-1/snt-4/snt-6/ida-1/snt-3/unc-17/slo-1/gar-3/snt-7/snn-1/pag-3	14
BP	GO:0030705	cytoskeleton-dependent intracellular transport	14/923	55/9130	0.000876803	0.016841027	WBGene00002178/WBGene00006831/WBGene00003885/WBGene00003886/WBGene00016935/WBGene00000490/WBGene00000241/WBGene00001121/WBGene00000906/WBGene00001127/WBGene00001117/WBGene00017973/WBGene00001129/WBGene00006960	jnk-1/unc-104/osm-5/osm-6/ifta-1/che-11/bbs-1/dyf-5/daf-10/dyf-11/dyf-1/ift-81/dyf-13/xbx-1	14
BP	GO:0006972	hyperosmotic response	9/923	27/9130	0.000924314	0.01733089	WBGene00001135/WBGene00007396/WBGene00002178/WBGene00000491/WBGene00003850/WBGene00003889/WBGene00003403/WBGene00000490/WBGene00001127	eat-4/tiar-3/jnk-1/che-12/odr-3/osm-9/mps-1/che-11/dyf-11	9
BP	GO:0046677	response to antibiotic	9/923	27/9130	0.000924314	0.01733089	WBGene00008443/WBGene00001758/WBGene00011433/WBGene00004013/WBGene00004830/WBGene00000907/WBGene00007664/WBGene00016328/WBGene00003807	pde-3/gst-10/pde-1/pha-4/slo-1/daf-11/seb-3/pde-5/npr-1	9
BP	GO:0015844	monoamine transport	6/923	13/9130	0.000964579	0.017873083	WBGene00004921/WBGene00004924/WBGene00004926/WBGene00015478/WBGene00004923/WBGene00011682	snt-1/snt-4/snt-6/mapk-15/snt-3/snt-7	6
BP	GO:0045893	positive regulation of transcription, DNA-templated	44/923	273/9130	0.00115235	0.021104083	WBGene00001854/WBGene00000908/WBGene00013111/WBGene00020368/WBGene00004134/WBGene00001898/WBGene00002261/WBGene00003602/WBGene00013970/WBGene00004013/WBGene00003675/WBGene00000903/WBGene00000448/WBGene00006778/WBGene00003102/WBGene00006652/WBGene00020506/WBGene00000553/WBGene00003847/WBGene00003623/WBGene00006525/WBGene00006818/WBGene00001948/WBGene00002987/WBGene00000449/WBGene00017814/WBGene000…	hil-3/daf-12/sta-1/ast-1/myrf-1/his-24/ldb-1/nhr-3/klu-1/pha-4/nhr-85/daf-7/pros-1/unc-42/mab-5/ttx-1/dop-3/cmk-1/blmp-1/nhr-25/tax-2/unc-86/hlh-1/lim-4/ceh-27/F26A10.2/egl-5/unc-30/ceh-16/nhr-67/ceh-31/hlh-6/ceh-24/ttx-3/nhr-258/nhr-277/unc-3/ceh-17/aptf-1/tax-4/hlh-34/lin-48/unc-55/nhr-38	44
BP	GO:0023061	signal release	14/923	57/9130	0.001279981	0.022907093	WBGene00004364/WBGene00004921/WBGene00006306/WBGene00022271/WBGene00004924/WBGene00004926/WBGene00002048/WBGene00004923/WBGene00006756/WBGene00004830/WBGene00001519/WBGene00011682/WBGene00004913/WBGene00003909	ric-4/snt-1/sue-1/cpx-1/snt-4/snt-6/ida-1/snt-3/unc-17/slo-1/gar-3/snt-7/snn-1/pag-3	14
BP	GO:0010970	transport along microtubule	13/923	51/9130	0.001308977	0.022907093	WBGene00006831/WBGene00003885/WBGene00003886/WBGene00016935/WBGene00000490/WBGene00000241/WBGene00001121/WBGene00000906/WBGene00001127/WBGene00001117/WBGene00017973/WBGene00001129/WBGene00006960	unc-104/osm-5/osm-6/ifta-1/che-11/bbs-1/dyf-5/daf-10/dyf-11/dyf-1/ift-81/dyf-13/xbx-1	13
BP	GO:0099111	microtubule-based transport	13/923	51/9130	0.001308977	0.022907093	WBGene00006831/WBGene00003885/WBGene00003886/WBGene00016935/WBGene00000490/WBGene00000241/WBGene00001121/WBGene00000906/WBGene00001127/WBGene00001117/WBGene00017973/WBGene00001129/WBGene00006960	unc-104/osm-5/osm-6/ifta-1/che-11/bbs-1/dyf-5/daf-10/dyf-11/dyf-1/ift-81/dyf-13/xbx-1	13
BP	GO:1903530	regulation of secretion by cell	13/923	51/9130	0.001308977	0.022907093	WBGene00004921/WBGene00006306/WBGene00022271/WBGene00004924/WBGene00004926/WBGene00002048/WBGene00001536/WBGene00004923/WBGene00006756/WBGene00004830/WBGene00001519/WBGene00011682/WBGene00003909	snt-1/sue-1/cpx-1/snt-4/snt-6/ida-1/gcy-9/snt-3/unc-17/slo-1/gar-3/snt-7/pag-3	13
BP	GO:0007167	enzyme linked receptor protein signaling pathway	28/923	153/9130	0.001328766	0.022997877	WBGene00003055/WBGene00001841/WBGene00012279/WBGene00007314/WBGene00000903/WBGene00000920/WBGene00001163/WBGene00001536/WBGene00001543/WBGene00002200/WBGene00000907/WBGene00006742/WBGene00001548/WBGene00002881/WBGene00002205/WBGene00000484/WBGene00001535/WBGene00006894/WBGene00001545/WBGene00021594/WBGene00001185/WBGene00000906/WBGene00001533/WBGene00012132/WBGene00001539/WBGene00012270/WBGene000…	lon-1/hen-1/W05B10.4/gcy-29/daf-7/daf-28/efn-2/gcy-9/gcy-18/kin-16/daf-11/unc-2/gcy-23/let-756/kin-23/che-2/gcy-8/ver-1/gcy-20/tig-3/egl-17/daf-10/gcy-6/ifta-2/gcy-13/W04G5.10/T14E8.2/gcy-17	28
BP	GO:0009268	response to pH	6/923	14/9130	0.001544609	0.026443027	WBGene00008443/WBGene00011433/WBGene00001536/WBGene00000950/WBGene00016328/WBGene00003563	pde-3/pde-1/gcy-9/deg-1/pde-5/ncs-1	6
BP	GO:0017158	regulation of calcium ion-dependent exocytosis	5/923	10/9130	0.001704929	0.027971486	WBGene00004921/WBGene00004924/WBGene00004926/WBGene00004923/WBGene00011682	snt-1/snt-4/snt-6/snt-3/snt-7	5
BP	GO:0035721	intraciliary retrograde transport	5/923	10/9130	0.001704929	0.027971486	WBGene00016935/WBGene00000490/WBGene00000241/WBGene00000906/WBGene00006960	ifta-1/che-11/bbs-1/daf-10/xbx-1	5
BP	GO:0050913	sensory perception of bitter taste	5/923	10/9130	0.001704929	0.027971486	WBGene00004346/WBGene00001553/WBGene00001665/WBGene00003848/WBGene00001554	rgs-3/gcy-33/gpa-3/odr-1/gcy-34	5
BP	GO:1903305	regulation of regulated secretory pathway	5/923	10/9130	0.001704929	0.027971486	WBGene00004921/WBGene00004924/WBGene00004926/WBGene00004923/WBGene00011682	snt-1/snt-4/snt-6/snt-3/snt-7	5
BP	GO:0008355	olfactory learning	8/923	24/9130	0.001777565	0.028862526	WBGene00015354/WBGene00000403/WBGene00045401/WBGene00000907/WBGene00001664/WBGene00003848/WBGene00003889/WBGene00006654	snet-1/casy-1/eol-1/daf-11/gpa-2/odr-1/osm-9/ttx-3	8
BP	GO:0050890	cognition	14/923	59/9130	0.001827651	0.029372959	WBGene00001841/WBGene00015354/WBGene00000403/WBGene00045401/WBGene00001052/WBGene00001593/WBGene00000907/WBGene00001664/WBGene00001515/WBGene00003848/WBGene00003889/WBGene00001127/WBGene00006180/WBGene00006654	hen-1/snet-1/casy-1/eol-1/dop-1/glc-3/daf-11/gpa-2/gap-1/odr-1/osm-9/dyf-11/str-131/ttx-3	14
BP	GO:0010628	positive regulation of gene expression	53/923	353/9130	0.001997228	0.031774074	WBGene00001854/WBGene00000908/WBGene00012648/WBGene00013111/WBGene00020368/WBGene00008443/WBGene00004134/WBGene00001898/WBGene00002261/WBGene00003602/WBGene00013970/WBGene00011433/WBGene00004013/WBGene00003675/WBGene00000903/WBGene00000448/WBGene00001665/WBGene00000907/WBGene00006778/WBGene00003102/WBGene00001664/WBGene00006652/WBGene00020506/WBGene00000553/WBGene00019212/WBGene00003847/WBGene000…	hil-3/daf-12/Y39A1A.9/sta-1/ast-1/pde-3/myrf-1/his-24/ldb-1/nhr-3/klu-1/pde-1/pha-4/nhr-85/daf-7/pros-1/gpa-3/daf-11/unc-42/mab-5/gpa-2/ttx-1/dop-3/cmk-1/zmp-2/blmp-1/nhr-25/tax-2/unc-86/hlh-1/odr-1/lim-4/ceh-27/F26A10.2/egl-5/unc-30/ceh-16/nhr-67/pde-5/ceh-31/hlh-6/ceh-24/ttx-3/nhr-258/nhr-277/unc-3/ceh-17/aptf-1/tax-4/hlh-34/lin-48/unc-55/nhr-38	53
BP	GO:0050795	regulation of behavior	27/923	151/9130	0.002276641	0.035857103	WBGene00000908/WBGene00004921/WBGene00008570/WBGene00015354/WBGene00045401/WBGene00001135/WBGene00001460/WBGene00001451/WBGene00000903/WBGene00003166/WBGene00006747/WBGene00004771/WBGene00000541/WBGene00006756/WBGene00003173/WBGene00001519/WBGene00000958/WBGene00003739/WBGene00006831/WBGene00022073/WBGene00002974/WBGene00019212/WBGene00020465/WBGene00002149/WBGene00000484/WBGene00001185/WBGene000…	daf-12/snt-1/kcnl-2/snet-1/eol-1/eat-4/flp-17/flp-8/daf-7/mec-2/unc-7/sem-2/cln-3.3/unc-17/mec-9/gar-3/dgk-1/nlp-1/unc-104/Y67D8C.9/lev-1/zmp-2/T12E12.6/irk-1/che-2/egl-17/hlh-6	27
BP	GO:0000302	response to reactive oxygen species	10/923	36/9130	0.002332204	0.036368533	WBGene00004932/WBGene00007036/WBGene00007516/WBGene00008443/WBGene00001758/WBGene00011433/WBGene00012255/WBGene00000907/WBGene00012257/WBGene00016328	sod-3/sod-5/gpx-5/pde-3/gst-10/pde-1/lpr-6/daf-11/lpr-4/pde-5	10
BP	GO:0050909	sensory perception of taste	6/923	15/9130	0.002356115	0.036381193	WBGene00004346/WBGene00001803/WBGene00001553/WBGene00001665/WBGene00003848/WBGene00001554	rgs-3/lite-1/gcy-33/gpa-3/odr-1/gcy-34	6
BP	GO:0006970	response to osmotic stress	11/923	42/9130	0.002399265	0.036687786	WBGene00001135/WBGene00007396/WBGene00002178/WBGene00000491/WBGene00003850/WBGene00003885/WBGene00003886/WBGene00003889/WBGene00003403/WBGene00000490/WBGene00001127	eat-4/tiar-3/jnk-1/che-12/odr-3/osm-5/osm-6/osm-9/mps-1/che-11/dyf-11	11
BP	GO:0070887	cellular response to chemical stimulus	62/923	431/9130	0.002491038	0.03772485	WBGene00004932/WBGene00011699/WBGene00007036/WBGene00019970/WBGene00016092/WBGene00016789/WBGene00003055/WBGene00008627/WBGene00004921/WBGene00007516/WBGene00003618/WBGene00012279/WBGene00015044/WBGene00017340/WBGene00001758/WBGene00013415/WBGene00001789/WBGene00020386/WBGene00015041/WBGene00007362/WBGene00004924/WBGene00016700/WBGene00015841/WBGene00003602/WBGene00019665/WBGene00004926/WBGene000…	sod-3/cyp-34A2/sod-5/R08F11.7/cyp-33B1/djr-1.2/lon-1/hpx-2/snt-1/gpx-5/nhr-19/W05B10.4/cyp-34A9/F10D7.3/gst-10/ilcr-1/gst-41/cyp-34A4/cyp-34A6/cyp-35C1/snt-4/C46A5.4/skpo-2/nhr-3/K11H12.9/snt-6/nhr-85/daf-7/daf-28/cyp-35A2/snt-3/cyp-33C2/gpa-3/gar-3/smf-1/daf-11/unc-2/snt-7/jnk-1/nlp-1/cyp-34A5/cyp-35B1/bli-3/cyp-35B2/cyp-23A1/gpx-6/let-756/abu-11/gar-1/nhr-25/osm-6/che-2/egl-17/daf-10/nhr-168/cy…	62
BP	GO:1902680	positive regulation of RNA biosynthetic process	45/923	293/9130	0.002726287	0.040156238	WBGene00001854/WBGene00000908/WBGene00013111/WBGene00020368/WBGene00004134/WBGene00001898/WBGene00002261/WBGene00003602/WBGene00013970/WBGene00004013/WBGene00003675/WBGene00000903/WBGene00000448/WBGene00006778/WBGene00003102/WBGene00006652/WBGene00020506/WBGene00000553/WBGene00003847/WBGene00003623/WBGene00006525/WBGene00006818/WBGene00001948/WBGene00002987/WBGene00000449/WBGene00017814/WBGene000…	hil-3/daf-12/sta-1/ast-1/myrf-1/his-24/ldb-1/nhr-3/klu-1/pha-4/nhr-85/daf-7/pros-1/unc-42/mab-5/ttx-1/dop-3/cmk-1/blmp-1/nhr-25/tax-2/unc-86/hlh-1/lim-4/ceh-27/F26A10.2/egl-5/unc-30/ceh-16/bro-1/nhr-67/ceh-31/hlh-6/ceh-24/ttx-3/nhr-258/nhr-277/unc-3/ceh-17/aptf-1/tax-4/hlh-34/lin-48/unc-55/nhr-38	45
BP	GO:1903508	positive regulation of nucleic acid-templated transcription	45/923	293/9130	0.002726287	0.040156238	WBGene00001854/WBGene00000908/WBGene00013111/WBGene00020368/WBGene00004134/WBGene00001898/WBGene00002261/WBGene00003602/WBGene00013970/WBGene00004013/WBGene00003675/WBGene00000903/WBGene00000448/WBGene00006778/WBGene00003102/WBGene00006652/WBGene00020506/WBGene00000553/WBGene00003847/WBGene00003623/WBGene00006525/WBGene00006818/WBGene00001948/WBGene00002987/WBGene00000449/WBGene00017814/WBGene000…	hil-3/daf-12/sta-1/ast-1/myrf-1/his-24/ldb-1/nhr-3/klu-1/pha-4/nhr-85/daf-7/pros-1/unc-42/mab-5/ttx-1/dop-3/cmk-1/blmp-1/nhr-25/tax-2/unc-86/hlh-1/lim-4/ceh-27/F26A10.2/egl-5/unc-30/ceh-16/bro-1/nhr-67/ceh-31/hlh-6/ceh-24/ttx-3/nhr-258/nhr-277/unc-3/ceh-17/aptf-1/tax-4/hlh-34/lin-48/unc-55/nhr-38	45
BP	GO:0007611	learning or memory	13/923	55/9130	0.002728075	0.040156238	WBGene00001841/WBGene00015354/WBGene00000403/WBGene00045401/WBGene00001052/WBGene00000907/WBGene00001664/WBGene00001515/WBGene00003848/WBGene00003889/WBGene00001127/WBGene00006180/WBGene00006654	hen-1/snet-1/casy-1/eol-1/dop-1/daf-11/gpa-2/gap-1/odr-1/osm-9/dyf-11/str-131/ttx-3	13
BP	GO:1902017	regulation of cilium assembly	5/923	11/9130	0.002867089	0.041811722	WBGene00015478/WBGene00006652/WBGene00012779/WBGene00001121/WBGene00004281	mapk-15/ttx-1/cdkl-1/dyf-5/rab-28	5
CC	GO:0043005	neuron projection	109/1219	432/11489	1.10E-18	2.94E-16	WBGene00004902/WBGene00001841/WBGene00004921/WBGene00006741/WBGene00008570/WBGene00000403/WBGene00004212/WBGene00021415/WBGene00017039/WBGene00004778/WBGene00022271/WBGene00012759/WBGene00020569/WBGene00004924/WBGene00001460/WBGene00003969/WBGene00006978/WBGene00004926/WBGene00020836/WBGene00017741/WBGene00002048/WBGene00001803/WBGene00003166/WBGene00015478/WBGene00008997/WBGene00006747/WBGene000…	snf-3/hen-1/snt-1/unc-1/kcnl-2/casy-1/ptl-1/nsy-4/trk-1/ser-3/cpx-1/sup-1/lgc-32/snt-4/flp-17/pef-1/zig-1/snt-6/lgc-34/F23C8.13/ida-1/lite-1/mec-2/mapk-15/lgc-31/unc-7/cho-1/kcnl-1/dex-1/madd-4/snt-3/unc-17/dop-1/des-2/zig-4/lgc-42/gcy-18/glc-3/gpa-3/gar-3/daf-11/seb-3/eat-20/deg-3/dgk-1/dop-5/snt-7/jnk-1/oig-1/dop-2/unc-104/gpa-2/che-12/hot-3/gcy-23/srtx-1/kcnl-4/lgc-47/odr-3/fmi-1/lgc-41/hot-8/…	109
CC	GO:0044463	cell projection part	74/1219	245/11489	1.46E-17	1.30E-15	WBGene00001841/WBGene00021415/WBGene00017039/WBGene00004778/WBGene00018051/WBGene00022271/WBGene00017339/WBGene00003969/WBGene00002048/WBGene00012826/WBGene00001803/WBGene00003166/WBGene00015478/WBGene00006747/WBGene00017028/WBGene00006756/WBGene00001052/WBGene00001543/WBGene00001519/WBGene00000907/WBGene00007664/WBGene00011382/WBGene00003859/WBGene00001053/WBGene00006831/WBGene00019128/WBGene000…	hen-1/nsy-4/trk-1/ser-3/che-10/cpx-1/F10D7.2/pef-1/ida-1/dyf-19/lite-1/mec-2/mapk-15/unc-7/dex-1/unc-17/dop-1/gcy-18/gar-3/daf-11/seb-3/dop-5/oig-1/dop-2/unc-104/F59G1.4/che-12/gcy-23/srtx-1/odr-3/osm-5/gar-1/osm-6/che-2/gcy-8/ifta-1/odr-10/shw-3/cdkl-1/rpi-1/dop-4/mps-1/che-11/bbs-1/dyf-5/zig-8/dma-1/dop-6/daf-10/bbs-4/dyf-11/dyf-1/nphp-4/mks-5/ccdc-149/arl-6/tba-5/kvs-4/gcy-35/tsp-17/rab-28/srb…	74
CC	GO:0120038	plasma membrane bounded cell projection part	74/1219	245/11489	1.46E-17	1.30E-15	WBGene00001841/WBGene00021415/WBGene00017039/WBGene00004778/WBGene00018051/WBGene00022271/WBGene00017339/WBGene00003969/WBGene00002048/WBGene00012826/WBGene00001803/WBGene00003166/WBGene00015478/WBGene00006747/WBGene00017028/WBGene00006756/WBGene00001052/WBGene00001543/WBGene00001519/WBGene00000907/WBGene00007664/WBGene00011382/WBGene00003859/WBGene00001053/WBGene00006831/WBGene00019128/WBGene000…	hen-1/nsy-4/trk-1/ser-3/che-10/cpx-1/F10D7.2/pef-1/ida-1/dyf-19/lite-1/mec-2/mapk-15/unc-7/dex-1/unc-17/dop-1/gcy-18/gar-3/daf-11/seb-3/dop-5/oig-1/dop-2/unc-104/F59G1.4/che-12/gcy-23/srtx-1/odr-3/osm-5/gar-1/osm-6/che-2/gcy-8/ifta-1/odr-10/shw-3/cdkl-1/rpi-1/dop-4/mps-1/che-11/bbs-1/dyf-5/zig-8/dma-1/dop-6/daf-10/bbs-4/dyf-11/dyf-1/nphp-4/mks-5/ccdc-149/arl-6/tba-5/kvs-4/gcy-35/tsp-17/rab-28/srb…	74
CC	GO:0005929	cilium	51/1219	164/11489	4.86E-13	3.25E-11	WBGene00000174/WBGene00021415/WBGene00018051/WBGene00003969/WBGene00012826/WBGene00015478/WBGene00001536/WBGene00016246/WBGene00001543/WBGene00001665/WBGene00000907/WBGene00001664/WBGene00019128/WBGene00000491/WBGene00001548/WBGene00003850/WBGene00003885/WBGene00003886/WBGene00000484/WBGene00001535/WBGene00016935/WBGene00003856/WBGene00012779/WBGene00003848/WBGene00003889/WBGene00012332/WBGene000…	aqp-6/nsy-4/che-10/pef-1/dyf-19/mapk-15/gcy-9/daf-37/gcy-18/gpa-3/daf-11/gpa-2/F59G1.4/che-12/gcy-23/odr-3/osm-5/osm-6/che-2/gcy-8/ifta-1/odr-10/cdkl-1/odr-1/osm-9/rpi-1/che-11/bbs-1/dyf-5/daf-10/bbs-4/dyf-11/dyf-1/nphp-4/mks-5/ccdc-149/arl-6/tba-5/rab-28/ift-81/bbs-9/ifta-2/famh-161/dyf-13/gpa-4/K07C11.10/tax-4/mksr-1/mks-3/xbx-1/gpa-13	51
CC	GO:0005581	collagen trimer	52/1219	173/11489	1.27E-12	6.79E-11	WBGene00000628/WBGene00000756/WBGene00000660/WBGene00000722/WBGene00000617/WBGene00000593/WBGene00000614/WBGene00000723/WBGene00000648/WBGene00000682/WBGene00000659/WBGene00000620/WBGene00000676/WBGene00000613/WBGene00000758/WBGene00000621/WBGene00004398/WBGene00000627/WBGene00000724/WBGene00000740/WBGene00000610/WBGene00000727/WBGene00000612/WBGene00000622/WBGene00000736/WBGene00000739/WBGene000…	col-51/col-183/col-85/col-149/col-40/col-2/col-37/col-150/col-72/col-108/col-84/col-43/col-102/col-36/col-185/col-44/rol-8/col-50/col-151/col-167/col-33/col-154/col-35/col-45/col-163/col-166/col-158/col-169/col-174/col-89/col-114/col-47/col-123/col-10/col-76/col-172/col-144/col-48/col-116/col-128/col-145/col-46/col-168/col-3/col-87/col-176/col-164/col-105/col-61/col-171/col-52/col-56	52
CC	GO:0044441	ciliary part	32/1219	81/11489	9.36E-12	4.16E-10	WBGene00018051/WBGene00012826/WBGene00015478/WBGene00019128/WBGene00003885/WBGene00003886/WBGene00000484/WBGene00016935/WBGene00003856/WBGene00012779/WBGene00012332/WBGene00000490/WBGene00000241/WBGene00000906/WBGene00043992/WBGene00001127/WBGene00001117/WBGene00011261/WBGene00007490/WBGene00009258/WBGene00000193/WBGene00006531/WBGene00004281/WBGene00016744/WBGene00012132/WBGene00012626/WBGene000…	che-10/dyf-19/mapk-15/F59G1.4/osm-5/osm-6/che-2/ifta-1/odr-10/cdkl-1/rpi-1/che-11/bbs-1/daf-10/bbs-4/dyf-11/dyf-1/nphp-4/mks-5/ccdc-149/arl-6/tba-5/rab-28/bbs-9/ifta-2/famh-161/dyf-13/K07C11.10/tax-4/mksr-1/mks-3/xbx-1	32
CC	GO:0036477	somatodendritic compartment	62/1219	261/11489	5.87E-10	2.24E-08	WBGene00001841/WBGene00000174/WBGene00008570/WBGene00015354/WBGene00000403/WBGene00021415/WBGene00017039/WBGene00004778/WBGene00012759/WBGene00001460/WBGene00003969/WBGene00002048/WBGene00001803/WBGene00015478/WBGene00000487/WBGene00001536/WBGene00000501/WBGene00007176/WBGene00017028/WBGene00001052/WBGene00001665/WBGene00001519/WBGene00000907/WBGene00007664/WBGene00011382/WBGene00002178/WBGene000…	hen-1/aqp-6/kcnl-2/snet-1/casy-1/nsy-4/trk-1/ser-3/sup-1/flp-17/pef-1/ida-1/lite-1/mapk-15/che-6/gcy-9/cho-1/kcnl-1/dex-1/dop-1/gpa-3/gar-3/daf-11/seb-3/dop-5/jnk-1/oig-1/dop-2/unc-104/gpa-2/che-12/hot-3/kcnl-4/odr-3/hot-8/lev-1/gar-1/hot-4/odr-2/lgc-55/irk-1/osm-6/odr-10/shw-3/osm-9/dop-4/mps-1/dyf-5/dma-1/dop-6/ttx-3/arl-6/kvs-4/gcy-35/tsp-17/rab-28/srb-12/tax-4/npr-1/ncs-1/gpa-13/gcy-36	62
CC	GO:0045202	synapse	64/1219	285/11489	3.51E-09	1.17E-07	WBGene00004364/WBGene00001841/WBGene00004921/WBGene00000403/WBGene00017039/WBGene00022271/WBGene00012759/WBGene00000073/WBGene00020569/WBGene00003233/WBGene00001135/WBGene00004924/WBGene00004926/WBGene00020836/WBGene00017741/WBGene00006444/WBGene00002048/WBGene00000920/WBGene00008997/WBGene00017299/WBGene00000501/WBGene00009958/WBGene00004923/WBGene00006756/WBGene00004316/WBGene00000955/WBGene000…	ric-4/hen-1/snt-1/casy-1/trk-1/cpx-1/sup-1/add-2/lgc-32/mgl-2/eat-4/snt-4/snt-6/lgc-34/F23C8.13/shn-1/ida-1/daf-28/lgc-31/molo-1/cho-1/madd-4/snt-3/unc-17/rbf-1/des-2/lgc-42/slo-1/glc-3/unc-2/deg-3/snt-7/mgl-3/unc-104/dop-3/F35H10.10/snn-1/lgc-47/lgc-41/lev-1/lgc-46/gar-1/ggr-3/lgc-55/acc-4/glc-4/gab-1/acr-5/lgc-20/lgc-35/lgc-49/dop-4/lgc-36/lgc-10/lgc-53/acr-8/lgc-9/lgc-23/acr-23/lgc-25/acr-21/l…	64
CC	GO:0036064	ciliary basal body	19/1219	40/11489	3.98E-09	1.18E-07	WBGene00018051/WBGene00012826/WBGene00015478/WBGene00019128/WBGene00003885/WBGene00003886/WBGene00000484/WBGene00016935/WBGene00000490/WBGene00000241/WBGene00000906/WBGene00043992/WBGene00001127/WBGene00001117/WBGene00011261/WBGene00007490/WBGene00016744/WBGene00001129/WBGene00006960	che-10/dyf-19/mapk-15/F59G1.4/osm-5/osm-6/che-2/ifta-1/che-11/bbs-1/daf-10/bbs-4/dyf-11/dyf-1/nphp-4/mks-5/bbs-9/dyf-13/xbx-1	19
CC	GO:0043025	neuronal cell body	46/1219	201/11489	3.17E-07	8.46E-06	WBGene00001841/WBGene00000174/WBGene00008570/WBGene00015354/WBGene00000403/WBGene00012759/WBGene00001460/WBGene00003969/WBGene00002048/WBGene00001803/WBGene00015478/WBGene00000487/WBGene00001536/WBGene00000501/WBGene00007176/WBGene00001665/WBGene00000907/WBGene00007664/WBGene00002178/WBGene00006831/WBGene00001664/WBGene00000491/WBGene00001988/WBGene00008265/WBGene00003850/WBGene00020489/WBGene000…	hen-1/aqp-6/kcnl-2/snet-1/casy-1/sup-1/flp-17/pef-1/ida-1/lite-1/mapk-15/che-6/gcy-9/cho-1/kcnl-1/gpa-3/daf-11/seb-3/jnk-1/unc-104/gpa-2/che-12/hot-3/kcnl-4/odr-3/hot-8/lev-1/hot-4/odr-2/lgc-55/irk-1/osm-6/odr-10/shw-3/osm-9/mps-1/dyf-5/ttx-3/kvs-4/gcy-35/rab-28/srb-12/npr-1/ncs-1/gpa-13/gcy-36	46
CC	GO:0030425	dendrite	33/1219	127/11489	7.37E-07	1.64E-05	WBGene00021415/WBGene00017039/WBGene00004778/WBGene00003969/WBGene00002048/WBGene00001803/WBGene00015478/WBGene00017028/WBGene00001052/WBGene00001519/WBGene00000907/WBGene00011382/WBGene00003859/WBGene00001053/WBGene00006831/WBGene00000491/WBGene00003850/WBGene00001517/WBGene00003856/WBGene00004793/WBGene00016872/WBGene00003403/WBGene00001121/WBGene00011345/WBGene00016037/WBGene00000193/WBGene000…	nsy-4/trk-1/ser-3/pef-1/ida-1/lite-1/mapk-15/dex-1/dop-1/gar-3/daf-11/dop-5/oig-1/dop-2/unc-104/che-12/odr-3/gar-1/odr-10/shw-3/dop-4/mps-1/dyf-5/dma-1/dop-6/arl-6/kvs-4/gcy-35/tsp-17/srb-12/tax-4/npr-1/gcy-36	33
CC	GO:0097447	dendritic tree	33/1219	127/11489	7.37E-07	1.64E-05	WBGene00021415/WBGene00017039/WBGene00004778/WBGene00003969/WBGene00002048/WBGene00001803/WBGene00015478/WBGene00017028/WBGene00001052/WBGene00001519/WBGene00000907/WBGene00011382/WBGene00003859/WBGene00001053/WBGene00006831/WBGene00000491/WBGene00003850/WBGene00001517/WBGene00003856/WBGene00004793/WBGene00016872/WBGene00003403/WBGene00001121/WBGene00011345/WBGene00016037/WBGene00000193/WBGene000…	nsy-4/trk-1/ser-3/pef-1/ida-1/lite-1/mapk-15/dex-1/dop-1/gar-3/daf-11/dop-5/oig-1/dop-2/unc-104/che-12/odr-3/gar-1/odr-10/shw-3/dop-4/mps-1/dyf-5/dma-1/dop-6/arl-6/kvs-4/gcy-35/tsp-17/srb-12/tax-4/npr-1/gcy-36	33
CC	GO:0044297	cell body	47/1219	214/11489	8.42E-07	1.73E-05	WBGene00001841/WBGene00000174/WBGene00008570/WBGene00015354/WBGene00000403/WBGene00012759/WBGene00001460/WBGene00003969/WBGene00002048/WBGene00001803/WBGene00015478/WBGene00000487/WBGene00001536/WBGene00000501/WBGene00007176/WBGene00001665/WBGene00000907/WBGene00007664/WBGene00000958/WBGene00002178/WBGene00006831/WBGene00001664/WBGene00000491/WBGene00001988/WBGene00008265/WBGene00003850/WBGene000…	hen-1/aqp-6/kcnl-2/snet-1/casy-1/sup-1/flp-17/pef-1/ida-1/lite-1/mapk-15/che-6/gcy-9/cho-1/kcnl-1/gpa-3/daf-11/seb-3/dgk-1/jnk-1/unc-104/gpa-2/che-12/hot-3/kcnl-4/odr-3/hot-8/lev-1/hot-4/odr-2/lgc-55/irk-1/osm-6/odr-10/shw-3/osm-9/mps-1/dyf-5/ttx-3/kvs-4/gcy-35/rab-28/srb-12/npr-1/ncs-1/gpa-13/gcy-36	47
CC	GO:0034702	ion channel complex	26/1219	89/11489	9.98E-07	1.84E-05	WBGene00021948/WBGene00013520/WBGene00007203/WBGene00015286/WBGene00009340/WBGene00022240/WBGene00012439/WBGene00007404/WBGene00017741/WBGene00017299/WBGene00014261/WBGene00009323/WBGene00018402/WBGene00006742/WBGene00007041/WBGene00007862/WBGene00022797/WBGene00008496/WBGene00006525/WBGene00012099/WBGene00004793/WBGene00001512/WBGene00006614/WBGene00003403/WBGene00012967/WBGene00006526	kvs-5/best-21/best-1/best-3/best-14/shl-1/Y12A6A.1/best-5/F23C8.13/molo-1/shk-1/best-13/kvs-3/unc-2/tag-180/C32C4.1/best-24/F01D5.6/tax-2/acc-4/shw-3/gab-1/trp-1/mps-1/kvs-4/tax-4	26
CC	GO:0031253	cell projection membrane	17/1219	44/11489	1.03E-06	1.84E-05	WBGene00017339/WBGene00003166/WBGene00015478/WBGene00006747/WBGene00017028/WBGene00001543/WBGene00007664/WBGene00015214/WBGene00001535/WBGene00003856/WBGene00004793/WBGene00012332/WBGene00003403/WBGene00006985/WBGene00011345/WBGene00043992/WBGene00004281	F10D7.2/mec-2/mapk-15/unc-7/dex-1/gcy-18/seb-3/srtx-1/gcy-8/odr-10/shw-3/rpi-1/mps-1/zig-8/dma-1/bbs-4/rab-28	17
CC	GO:1902495	transmembrane transporter complex	26/1219	92/11489	2.00E-06	3.34E-05	WBGene00021948/WBGene00013520/WBGene00007203/WBGene00015286/WBGene00009340/WBGene00022240/WBGene00012439/WBGene00007404/WBGene00017741/WBGene00017299/WBGene00014261/WBGene00009323/WBGene00018402/WBGene00006742/WBGene00007041/WBGene00007862/WBGene00022797/WBGene00008496/WBGene00006525/WBGene00012099/WBGene00004793/WBGene00001512/WBGene00006614/WBGene00003403/WBGene00012967/WBGene00006526	kvs-5/best-21/best-1/best-3/best-14/shl-1/Y12A6A.1/best-5/F23C8.13/molo-1/shk-1/best-13/kvs-3/unc-2/tag-180/C32C4.1/best-24/F01D5.6/tax-2/acc-4/shw-3/gab-1/trp-1/mps-1/kvs-4/tax-4	26
CC	GO:0097730	non-motile cilium	23/1219	77/11489	2.73E-06	4.29E-05	WBGene00000174/WBGene00021415/WBGene00001536/WBGene00016246/WBGene00001665/WBGene00000907/WBGene00001664/WBGene00003850/WBGene00003885/WBGene00003886/WBGene00000484/WBGene00003856/WBGene00003848/WBGene00003889/WBGene00000490/WBGene00001121/WBGene00000906/WBGene00011261/WBGene00017973/WBGene00001666/WBGene00006526/WBGene00006960/WBGene00001675	aqp-6/nsy-4/gcy-9/daf-37/gpa-3/daf-11/gpa-2/odr-3/osm-5/osm-6/che-2/odr-10/odr-1/osm-9/che-11/dyf-5/daf-10/nphp-4/ift-81/gpa-4/tax-4/xbx-1/gpa-13	23
CC	GO:0030990	intraciliary transport particle	10/1219	18/11489	3.43E-06	5.09E-05	WBGene00003885/WBGene00003886/WBGene00000484/WBGene00016935/WBGene00000490/WBGene00000906/WBGene00001127/WBGene00001117/WBGene00017973/WBGene00001129	osm-5/osm-6/che-2/ifta-1/che-11/daf-10/dyf-11/dyf-1/ift-81/dyf-13	10
CC	GO:0005930	axoneme	13/1219	30/11489	4.29E-06	5.58E-05	WBGene00015478/WBGene00016935/WBGene00012332/WBGene00000490/WBGene00000241/WBGene00001127/WBGene00001117/WBGene00000193/WBGene00006531/WBGene00004281/WBGene00012132/WBGene00012626/WBGene00006960	mapk-15/ifta-1/rpi-1/che-11/bbs-1/dyf-11/dyf-1/arl-6/tba-5/rab-28/ifta-2/famh-161/xbx-1	13
CC	GO:0097014	ciliary plasm	13/1219	30/11489	4.29E-06	5.58E-05	WBGene00015478/WBGene00016935/WBGene00012332/WBGene00000490/WBGene00000241/WBGene00001127/WBGene00001117/WBGene00000193/WBGene00006531/WBGene00004281/WBGene00012132/WBGene00012626/WBGene00006960	mapk-15/ifta-1/rpi-1/che-11/bbs-1/dyf-11/dyf-1/arl-6/tba-5/rab-28/ifta-2/famh-161/xbx-1	13
CC	GO:0030424	axon	43/1219	200/11489	4.39E-06	5.58E-05	WBGene00001841/WBGene00004921/WBGene00006741/WBGene00000403/WBGene00004212/WBGene00021415/WBGene00022271/WBGene00004924/WBGene00003969/WBGene00006978/WBGene00004926/WBGene00002048/WBGene00001803/WBGene00000501/WBGene00009958/WBGene00004923/WBGene00006756/WBGene00006981/WBGene00001665/WBGene00007664/WBGene00001148/WBGene00000958/WBGene00011682/WBGene00002178/WBGene00003859/WBGene00006831/WBGene000…	hen-1/snt-1/unc-1/casy-1/ptl-1/nsy-4/cpx-1/snt-4/pef-1/zig-1/snt-6/ida-1/lite-1/cho-1/madd-4/snt-3/unc-17/zig-4/gpa-3/seb-3/eat-20/dgk-1/snt-7/jnk-1/oig-1/unc-104/gpa-2/hot-3/fmi-1/hot-8/lgc-46/hot-4/odr-2/acc-4/shw-3/mps-1/dyf-5/ttx-3/kvs-4/tsp-17/npr-1/gpa-13/T14E8.2	43
CC	GO:1990351	transporter complex	26/1219	98/11489	7.19E-06	8.73E-05	WBGene00021948/WBGene00013520/WBGene00007203/WBGene00015286/WBGene00009340/WBGene00022240/WBGene00012439/WBGene00007404/WBGene00017741/WBGene00017299/WBGene00014261/WBGene00009323/WBGene00018402/WBGene00006742/WBGene00007041/WBGene00007862/WBGene00022797/WBGene00008496/WBGene00006525/WBGene00012099/WBGene00004793/WBGene00001512/WBGene00006614/WBGene00003403/WBGene00012967/WBGene00006526	kvs-5/best-21/best-1/best-3/best-14/shl-1/Y12A6A.1/best-5/F23C8.13/molo-1/shk-1/best-13/kvs-3/unc-2/tag-180/C32C4.1/best-24/F01D5.6/tax-2/acc-4/shw-3/gab-1/trp-1/mps-1/kvs-4/tax-4	26
CC	GO:0044456	synapse part	38/1219	173/11489	9.26E-06	0.000105365	WBGene00004364/WBGene00001841/WBGene00004921/WBGene00000403/WBGene00017039/WBGene00022271/WBGene00012759/WBGene00000073/WBGene00003233/WBGene00001135/WBGene00004924/WBGene00004926/WBGene00017741/WBGene00006444/WBGene00000501/WBGene00004923/WBGene00006756/WBGene00004316/WBGene00004830/WBGene00006742/WBGene00000951/WBGene00011682/WBGene00021152/WBGene00006831/WBGene00020506/WBGene00018073/WBGene000…	ric-4/hen-1/snt-1/casy-1/trk-1/cpx-1/sup-1/add-2/mgl-2/eat-4/snt-4/snt-6/F23C8.13/shn-1/cho-1/snt-3/unc-17/rbf-1/slo-1/unc-2/deg-3/snt-7/mgl-3/unc-104/dop-3/F35H10.10/snn-1/lev-1/lgc-46/gar-1/lgc-55/acc-4/gab-1/acr-5/dop-4/acr-8/acr-21/T14E8.2	38
CC	GO:0097546	ciliary base	9/1219	16/11489	9.47E-06	0.000105365	WBGene00003885/WBGene00012332/WBGene00011261/WBGene00009258/WBGene00004281/WBGene00012132/WBGene00012626/WBGene00001129/WBGene00006960	osm-5/rpi-1/nphp-4/ccdc-149/rab-28/ifta-2/famh-161/dyf-13/xbx-1	9
CC	GO:0044306	neuron projection terminus	8/1219	13/11489	1.24E-05	0.000132361	WBGene00001841/WBGene00022271/WBGene00006756/WBGene00001543/WBGene00001548/WBGene00015214/WBGene00001535/WBGene00020505	hen-1/cpx-1/unc-17/gcy-18/gcy-23/srtx-1/gcy-8/T14E8.2	8
CC	GO:0005615	extracellular space	57/1219	305/11489	1.35E-05	0.000138317	WBGene00019178/WBGene00019179/WBGene00009892/WBGene00007535/WBGene00013079/WBGene00000659/WBGene00000613/WBGene00021072/WBGene00016164/WBGene00003055/WBGene00017839/WBGene00004742/WBGene00013078/WBGene00022189/WBGene00016505/WBGene00007516/WBGene00000784/WBGene00020886/WBGene00000736/WBGene00008625/WBGene00000403/WBGene00001464/WBGene00007142/WBGene00006886/WBGene00015841/WBGene00006366/WBGene000…	scl-12/scl-13/scl-11/ttr-19/ttr-26/col-84/col-36/W07B8.4/C27D9.2/lon-1/F26G1.3/scl-1/ttr-25/Y71H2AR.2/ttr-33/gpx-5/cpr-4/ttr-6/col-163/scl-14/casy-1/flp-21/ttr-18/vap-1/skpo-2/sym-1/zmp-3/daf-7/col-123/daf-28/srp-3/dos-3/col-76/madd-4/ttr-29/ttr-52/col-48/ttr-37/mlt-11/col-128/let-653/oig-1/T10H10.2/asm-3/acn-1/ttr-43/col-87/W01A8.6/gpx-6/let-756/zmp-2/scl-21/F26G1.10/tig-3/egl-17/col-105/col-52	57
CC	GO:0032838	plasma membrane bounded cell projection cytoplasm	14/1219	41/11489	4.74E-05	0.00046905	WBGene00015478/WBGene00006831/WBGene00016935/WBGene00012332/WBGene00000490/WBGene00000241/WBGene00001127/WBGene00001117/WBGene00000193/WBGene00006531/WBGene00004281/WBGene00012132/WBGene00012626/WBGene00006960	mapk-15/unc-104/ifta-1/rpi-1/che-11/bbs-1/dyf-11/dyf-1/arl-6/tba-5/rab-28/ifta-2/famh-161/xbx-1	14
CC	GO:0008076	voltage-gated potassium channel complex	8/1219	15/11489	5.10E-05	0.000469228	WBGene00021948/WBGene00022240/WBGene00014261/WBGene00018402/WBGene00007862/WBGene00004793/WBGene00003403/WBGene00012967	kvs-5/shl-1/shk-1/kvs-3/C32C4.1/shw-3/mps-1/kvs-4	8
CC	GO:0034705	potassium channel complex	8/1219	15/11489	5.10E-05	0.000469228	WBGene00021948/WBGene00022240/WBGene00014261/WBGene00018402/WBGene00007862/WBGene00004793/WBGene00003403/WBGene00012967	kvs-5/shl-1/shk-1/kvs-3/C32C4.1/shw-3/mps-1/kvs-4	8
CC	GO:0098590	plasma membrane region	47/1219	248/11489	5.27E-05	0.00046937	WBGene00004877/WBGene00000403/WBGene00000073/WBGene00003915/WBGene00003233/WBGene00017339/WBGene00010789/WBGene00017741/WBGene00006444/WBGene00003166/WBGene00015478/WBGene00006747/WBGene00017028/WBGene00003071/WBGene00004830/WBGene00001543/WBGene00002282/WBGene00002827/WBGene00004876/WBGene00006742/WBGene00007664/WBGene00008956/WBGene00000951/WBGene00021152/WBGene00020506/WBGene00015214/WBGene000…	smf-2/casy-1/add-2/pan-1/mgl-2/F10D7.2/sulp-5/F23C8.13/shn-1/mec-2/mapk-15/unc-7/dex-1/lrp-1/slo-1/gcy-18/let-4/let-653/smf-1/unc-2/seb-3/nekl-3/deg-3/mgl-3/dop-3/srtx-1/F35H10.10/snn-1/lev-1/lgc-46/gar-1/trx-3/acc-4/gcy-8/odr-10/shw-3/gab-1/acr-5/rpi-1/dop-4/mps-1/zig-8/dma-1/bbs-4/acr-8/rab-28/acr-21	47
CC	GO:0044421	extracellular region part	60/1219	342/11489	5.69E-05	0.000489801	WBGene00019178/WBGene00019179/WBGene00009892/WBGene00007535/WBGene00013079/WBGene00000659/WBGene00000851/WBGene00000613/WBGene00021072/WBGene00016164/WBGene00000853/WBGene00003055/WBGene00017839/WBGene00004742/WBGene00013078/WBGene00022189/WBGene00016505/WBGene00007516/WBGene00000784/WBGene00020886/WBGene00000736/WBGene00008625/WBGene00000403/WBGene00001464/WBGene00007142/WBGene00000731/WBGene000…	scl-12/scl-13/scl-11/ttr-19/ttr-26/col-84/cut-1/col-36/W07B8.4/C27D9.2/cut-6/lon-1/F26G1.3/scl-1/ttr-25/Y71H2AR.2/ttr-33/gpx-5/cpr-4/ttr-6/col-163/scl-14/casy-1/flp-21/ttr-18/col-158/vap-1/skpo-2/sym-1/zmp-3/daf-7/col-123/daf-28/srp-3/dos-3/col-76/madd-4/ttr-29/ttr-52/col-48/ttr-37/mlt-11/col-128/let-653/oig-1/T10H10.2/asm-3/acn-1/ttr-43/col-87/W01A8.6/gpx-6/let-756/zmp-2/scl-21/F26G1.10/tig-3/eg…	60
CC	GO:0034703	cation channel complex	13/1219	38/11489	8.62E-05	0.000719614	WBGene00021948/WBGene00022240/WBGene00014261/WBGene00018402/WBGene00006742/WBGene00007041/WBGene00007862/WBGene00006525/WBGene00004793/WBGene00006614/WBGene00003403/WBGene00012967/WBGene00006526	kvs-5/shl-1/shk-1/kvs-3/unc-2/tag-180/C32C4.1/tax-2/shw-3/trp-1/mps-1/kvs-4/tax-4	13
CC	GO:0031256	leading edge membrane	9/1219	20/11489	9.37E-05	0.000735682	WBGene00003166/WBGene00006747/WBGene00017028/WBGene00007664/WBGene00015214/WBGene00004793/WBGene00003403/WBGene00006985/WBGene00011345	mec-2/unc-7/dex-1/seb-3/srtx-1/shw-3/mps-1/zig-8/dma-1	9
CC	GO:0032589	neuron projection membrane	9/1219	20/11489	9.37E-05	0.000735682	WBGene00003166/WBGene00006747/WBGene00017028/WBGene00007664/WBGene00015214/WBGene00004793/WBGene00003403/WBGene00006985/WBGene00011345	mec-2/unc-7/dex-1/seb-3/srtx-1/shw-3/mps-1/zig-8/dma-1	9
CC	GO:0035869	ciliary transition zone	11/1219	29/11489	0.00010387	0.000792383	WBGene00018051/WBGene00003886/WBGene00012779/WBGene00012332/WBGene00011261/WBGene00007490/WBGene00004281/WBGene00012626/WBGene00019364/WBGene00018042/WBGene00006960	che-10/osm-6/cdkl-1/rpi-1/nphp-4/mks-5/rab-28/famh-161/mksr-1/mks-3/xbx-1	11
CC	GO:0097060	synaptic membrane	20/1219	79/11489	0.000161478	0.001197632	WBGene00000403/WBGene00003233/WBGene00017741/WBGene00006444/WBGene00004830/WBGene00006742/WBGene00000951/WBGene00021152/WBGene00020506/WBGene00018073/WBGene00004913/WBGene00002974/WBGene00022106/WBGene00001517/WBGene00012099/WBGene00001512/WBGene00000044/WBGene00016872/WBGene00000047/WBGene00000060	casy-1/mgl-2/F23C8.13/shn-1/slo-1/unc-2/deg-3/mgl-3/dop-3/F35H10.10/snn-1/lev-1/lgc-46/gar-1/acc-4/gab-1/acr-5/dop-4/acr-8/acr-21	20
CC	GO:0030992	intraciliary transport particle B	7/1219	14/11489	0.00026047	0.001879608	WBGene00003885/WBGene00003886/WBGene00000484/WBGene00001127/WBGene00001117/WBGene00017973/WBGene00001129	osm-5/osm-6/che-2/dyf-11/dyf-1/ift-81/dyf-13	7
CC	GO:0070382	exocytic vesicle	13/1219	45/11489	0.000573771	0.004031498	WBGene00004921/WBGene00012759/WBGene00001135/WBGene00004924/WBGene00004926/WBGene00000501/WBGene00004923/WBGene00006756/WBGene00004316/WBGene00011682/WBGene00020506/WBGene00004913/WBGene00022106	snt-1/sup-1/eat-4/snt-4/snt-6/cho-1/snt-3/unc-17/rbf-1/snt-7/dop-3/snn-1/lgc-46	13
CC	GO:0098794	postsynapse	18/1219	76/11489	0.000801692	0.005488506	WBGene00000403/WBGene00017039/WBGene00000073/WBGene00003233/WBGene00017741/WBGene00006444/WBGene00004830/WBGene00000951/WBGene00020506/WBGene00018073/WBGene00002974/WBGene00001517/WBGene00013746/WBGene00001512/WBGene00000044/WBGene00016872/WBGene00000047/WBGene00000060	casy-1/trk-1/add-2/mgl-2/F23C8.13/shn-1/slo-1/deg-3/dop-3/F35H10.10/lev-1/gar-1/lgc-55/gab-1/acr-5/dop-4/acr-8/acr-21	18
CC	GO:0045211	postsynaptic membrane	15/1219	59/11489	0.000985165	0.006575977	WBGene00000403/WBGene00003233/WBGene00017741/WBGene00006444/WBGene00004830/WBGene00000951/WBGene00020506/WBGene00018073/WBGene00002974/WBGene00001517/WBGene00001512/WBGene00000044/WBGene00016872/WBGene00000047/WBGene00000060	casy-1/mgl-2/F23C8.13/shn-1/slo-1/deg-3/dop-3/F35H10.10/lev-1/gar-1/gab-1/acr-5/dop-4/acr-8/acr-21	15
CC	GO:0098793	presynapse	21/1219	99/11489	0.001422815	0.009265649	WBGene00004364/WBGene00001841/WBGene00004921/WBGene00022271/WBGene00012759/WBGene00001135/WBGene00004924/WBGene00004926/WBGene00000501/WBGene00004923/WBGene00006756/WBGene00004316/WBGene00006742/WBGene00011682/WBGene00021152/WBGene00006831/WBGene00020506/WBGene00004913/WBGene00022106/WBGene00012099/WBGene00020505	ric-4/hen-1/snt-1/cpx-1/sup-1/eat-4/snt-4/snt-6/cho-1/snt-3/unc-17/rbf-1/unc-2/snt-7/mgl-3/unc-104/dop-3/snn-1/lgc-46/acc-4/T14E8.2	21
CC	GO:0099503	secretory vesicle	14/1219	57/11489	0.002051721	0.013043081	WBGene00004921/WBGene00012759/WBGene00001135/WBGene00004924/WBGene00004926/WBGene00002048/WBGene00000501/WBGene00004923/WBGene00006756/WBGene00004316/WBGene00011682/WBGene00020506/WBGene00004913/WBGene00022106	snt-1/sup-1/eat-4/snt-4/snt-6/ida-1/cho-1/snt-3/unc-17/rbf-1/snt-7/dop-3/snn-1/lgc-46	14
CC	GO:0030672	synaptic vesicle membrane	7/1219	19/11489	0.002373565	0.014403227	WBGene00004921/WBGene00001135/WBGene00004923/WBGene00006756/WBGene00011682/WBGene00020506/WBGene00004913	snt-1/eat-4/snt-3/unc-17/snt-7/dop-3/snn-1	7
CC	GO:0099501	exocytic vesicle membrane	7/1219	19/11489	0.002373565	0.014403227	WBGene00004921/WBGene00001135/WBGene00004923/WBGene00006756/WBGene00011682/WBGene00020506/WBGene00004913	snt-1/eat-4/snt-3/unc-17/snt-7/dop-3/snn-1	7
CC	GO:0098797	plasma membrane protein complex	23/1219	118/11489	0.002804362	0.016639214	WBGene00021948/WBGene00022240/WBGene00012439/WBGene00017741/WBGene00017299/WBGene00014261/WBGene00006756/WBGene00001665/WBGene00018402/WBGene00006742/WBGene00007041/WBGene00001664/WBGene00000253/WBGene00007862/WBGene00003850/WBGene00008496/WBGene00004793/WBGene00003403/WBGene00001670/WBGene00012967/WBGene00020997/WBGene00001666/WBGene00001675	kvs-5/shl-1/Y12A6A.1/F23C8.13/molo-1/shk-1/unc-17/gpa-3/kvs-3/unc-2/tag-180/gpa-2/bli-3/C32C4.1/odr-3/F01D5.6/shw-3/mps-1/gpa-8/kvs-4/gpa-18/gpa-4/gpa-13	23
CC	GO:0008021	synaptic vesicle	11/1219	41/11489	0.002876551	0.016696504	WBGene00004921/WBGene00012759/WBGene00001135/WBGene00000501/WBGene00004923/WBGene00006756/WBGene00004316/WBGene00011682/WBGene00020506/WBGene00004913/WBGene00022106	snt-1/sup-1/eat-4/cho-1/snt-3/unc-17/rbf-1/snt-7/dop-3/snn-1/lgc-46	11
CC	GO:0060170	ciliary membrane	5/1219	11/11489	0.003560385	0.020226017	WBGene00015478/WBGene00003856/WBGene00012332/WBGene00043992/WBGene00004281	mapk-15/odr-10/rpi-1/bbs-4/rab-28	5
CC	GO:0031252	cell leading edge	9/1219	31/11489	0.003835315	0.021333942	WBGene00003166/WBGene00006747/WBGene00017028/WBGene00007664/WBGene00015214/WBGene00004793/WBGene00003403/WBGene00006985/WBGene00011345	mec-2/unc-7/dex-1/seb-3/srtx-1/shw-3/mps-1/zig-8/dma-1	9
CC	GO:0014069	postsynaptic density	6/1219	18/11489	0.008505009	0.044526223	WBGene00000073/WBGene00003233/WBGene00017741/WBGene00006444/WBGene00018073/WBGene00013746	add-2/mgl-2/F23C8.13/shn-1/F35H10.10/lgc-55	6
CC	GO:0032279	asymmetric synapse	6/1219	18/11489	0.008505009	0.044526223	WBGene00000073/WBGene00003233/WBGene00017741/WBGene00006444/WBGene00018073/WBGene00013746	add-2/mgl-2/F23C8.13/shn-1/F35H10.10/lgc-55	6
CC	GO:0098984	neuron to neuron synapse	6/1219	18/11489	0.008505009	0.044526223	WBGene00000073/WBGene00003233/WBGene00017741/WBGene00006444/WBGene00018073/WBGene00013746	add-2/mgl-2/F23C8.13/shn-1/F35H10.10/lgc-55	6
MF	GO:0020037	heme binding	49/1007	154/10171	3.50E-14	1.04E-11	WBGene00011699/WBGene00008519/WBGene00019970/WBGene00021412/WBGene00011676/WBGene00016092/WBGene00019830/WBGene00007981/WBGene00008627/WBGene00015044/WBGene00020386/WBGene00015041/WBGene00007362/WBGene00016700/WBGene00015841/WBGene00012178/WBGene00015400/WBGene00016697/WBGene00001553/WBGene00015158/WBGene00014030/WBGene00020279/WBGene00020045/WBGene00015536/WBGene00015040/WBGene00010970/WBGene000…	cyp-34A2/cyp-13B1/R08F11.7/cyp-29A3/cyp-13A2/cyp-33B1/hrg-1/glb-11/hpx-2/cyp-34A9/cyp-34A4/cyp-34A6/cyp-35C1/C46A5.4/skpo-2/glb-27/cyp-35A2/cyp-33C2/gcy-33/B0361.4/glb-1/glb-25/glb-23/glb-2/cyp-34A5/glb-20/cyp-35B1/bli-3/glb-9/cyp-35B2/cyp-13A6/glb-29/cyp-23A1/glb-22/glb-3/glb-4/glb-16/cyp-14A1/glb-30/gcy-34/glb-32/cyp-33D1/gcy-35/glb-34/cyp-13A1/glb-7/cyp-34A1/glb-12/gcy-36	49
MF	GO:0046906	tetrapyrrole binding	49/1007	156/10171	6.13E-14	1.04E-11	WBGene00011699/WBGene00008519/WBGene00019970/WBGene00021412/WBGene00011676/WBGene00016092/WBGene00019830/WBGene00007981/WBGene00008627/WBGene00015044/WBGene00020386/WBGene00015041/WBGene00007362/WBGene00016700/WBGene00015841/WBGene00012178/WBGene00015400/WBGene00016697/WBGene00001553/WBGene00015158/WBGene00014030/WBGene00020279/WBGene00020045/WBGene00015536/WBGene00015040/WBGene00010970/WBGene000…	cyp-34A2/cyp-13B1/R08F11.7/cyp-29A3/cyp-13A2/cyp-33B1/hrg-1/glb-11/hpx-2/cyp-34A9/cyp-34A4/cyp-34A6/cyp-35C1/C46A5.4/skpo-2/glb-27/cyp-35A2/cyp-33C2/gcy-33/B0361.4/glb-1/glb-25/glb-23/glb-2/cyp-34A5/glb-20/cyp-35B1/bli-3/glb-9/cyp-35B2/cyp-13A6/glb-29/cyp-23A1/glb-22/glb-3/glb-4/glb-16/cyp-14A1/glb-30/gcy-34/glb-32/cyp-33D1/gcy-35/glb-34/cyp-13A1/glb-7/cyp-34A1/glb-12/gcy-36	49
MF	GO:0022838	substrate-specific channel activity	76/1007	315/10171	6.90E-14	1.04E-11	WBGene00021948/WBGene00013520/WBGene00000170/WBGene00007203/WBGene00006662/WBGene00000174/WBGene00008570/WBGene00015286/WBGene00009340/WBGene00020569/WBGene00022240/WBGene00007518/WBGene00007404/WBGene00010784/WBGene00020836/WBGene00008997/WBGene00000487/WBGene00007176/WBGene00014261/WBGene00006671/WBGene00000955/WBGene00003569/WBGene00009323/WBGene00021437/WBGene00004830/WBGene00001593/WBGene000…	kvs-5/best-21/aqp-2/best-1/twk-7/aqp-6/kcnl-2/best-3/best-14/lgc-32/shl-1/del-8/best-5/twk-48/lgc-34/lgc-31/che-6/kcnl-1/shk-1/twk-17/des-2/ncx-4/best-13/lgc-42/slo-1/glc-3/kvs-3/unc-2/deg-3/tag-180/aqp-3/C32C4.1/unc-105/best-24/kcnl-4/lgc-47/lgc-41/lev-1/twk-43/deg-1/lgc-46/ggr-3/tax-2/lgc-55/irk-1/acc-4/glc-4/lgc-38/shw-3/gab-1/acr-5/lgc-20/osm-9/lgc-35/lgc-49/trp-1/lgc-36/lgc-10/lgc-53/acr-8/l…	76
MF	GO:0019825	oxygen binding	22/1007	38/10171	3.05E-13	3.44E-11	WBGene00007981/WBGene00012178/WBGene00001553/WBGene00015158/WBGene00014030/WBGene00020279/WBGene00020045/WBGene00015536/WBGene00010970/WBGene00016184/WBGene00012461/WBGene00011251/WBGene00007389/WBGene00007502/WBGene00018486/WBGene00021259/WBGene00021980/WBGene00001555/WBGene00077763/WBGene00016024/WBGene00008256/WBGene00001556	glb-11/glb-27/gcy-33/B0361.4/glb-1/glb-25/glb-23/glb-2/glb-20/glb-9/glb-29/glb-22/glb-3/glb-4/glb-16/glb-30/glb-32/gcy-35/glb-34/glb-7/glb-12/gcy-36	22
MF	GO:0005216	ion channel activity	73/1007	309/10171	6.80E-13	6.12E-11	WBGene00021948/WBGene00013520/WBGene00007203/WBGene00006662/WBGene00008570/WBGene00015286/WBGene00009340/WBGene00020569/WBGene00022240/WBGene00007518/WBGene00007404/WBGene00010784/WBGene00020836/WBGene00008997/WBGene00000487/WBGene00007176/WBGene00014261/WBGene00006671/WBGene00000955/WBGene00003569/WBGene00009323/WBGene00021437/WBGene00004830/WBGene00001593/WBGene00018402/WBGene00006742/WBGene000…	kvs-5/best-21/best-1/twk-7/kcnl-2/best-3/best-14/lgc-32/shl-1/del-8/best-5/twk-48/lgc-34/lgc-31/che-6/kcnl-1/shk-1/twk-17/des-2/ncx-4/best-13/lgc-42/slo-1/glc-3/kvs-3/unc-2/deg-3/tag-180/C32C4.1/unc-105/best-24/kcnl-4/lgc-47/lgc-41/lev-1/twk-43/deg-1/lgc-46/ggr-3/tax-2/lgc-55/irk-1/acc-4/glc-4/lgc-38/shw-3/gab-1/acr-5/lgc-20/osm-9/lgc-35/lgc-49/trp-1/lgc-36/lgc-10/lgc-53/acr-8/lgc-9/lgc-23/twk-11…	73
MF	GO:0022839	ion gated channel activity	50/1007	176/10171	2.49E-12	1.76E-10	WBGene00021948/WBGene00008570/WBGene00020569/WBGene00022240/WBGene00020836/WBGene00008997/WBGene00000487/WBGene00007176/WBGene00014261/WBGene00000955/WBGene00021437/WBGene00004830/WBGene00001593/WBGene00018402/WBGene00006742/WBGene00000951/WBGene00007041/WBGene00007862/WBGene00008265/WBGene00009799/WBGene00008022/WBGene00002974/WBGene00022106/WBGene00001588/WBGene00006525/WBGene00013746/WBGene000…	kvs-5/kcnl-2/lgc-32/shl-1/lgc-34/lgc-31/che-6/kcnl-1/shk-1/des-2/lgc-42/slo-1/glc-3/kvs-3/unc-2/deg-3/tag-180/C32C4.1/kcnl-4/lgc-47/lgc-41/lev-1/lgc-46/ggr-3/tax-2/lgc-55/irk-1/acc-4/glc-4/lgc-38/shw-3/gab-1/acr-5/lgc-20/lgc-35/lgc-49/lgc-36/lgc-10/lgc-53/acr-8/lgc-9/lgc-23/irk-2/kvs-4/acr-23/lgc-25/acr-21/lgc-48/tax-4/lgc-5	50
MF	GO:0015267	channel activity	78/1007	351/10171	3.13E-12	1.76E-10	WBGene00021948/WBGene00013520/WBGene00000170/WBGene00007203/WBGene00006662/WBGene00000174/WBGene00008570/WBGene00015286/WBGene00009340/WBGene00020569/WBGene00022240/WBGene00007518/WBGene00007404/WBGene00010784/WBGene00020836/WBGene00008997/WBGene00006747/WBGene00000487/WBGene00007176/WBGene00014261/WBGene00006671/WBGene00000955/WBGene00003569/WBGene00009323/WBGene00021437/WBGene00004830/WBGene000…	kvs-5/best-21/aqp-2/best-1/twk-7/aqp-6/kcnl-2/best-3/best-14/lgc-32/shl-1/del-8/best-5/twk-48/lgc-34/lgc-31/unc-7/che-6/kcnl-1/shk-1/twk-17/des-2/ncx-4/best-13/lgc-42/slo-1/glc-3/kvs-3/unc-2/deg-3/tag-180/che-7/aqp-3/C32C4.1/unc-105/best-24/kcnl-4/lgc-47/lgc-41/lev-1/twk-43/deg-1/lgc-46/ggr-3/tax-2/lgc-55/irk-1/acc-4/glc-4/lgc-38/shw-3/gab-1/acr-5/lgc-20/osm-9/lgc-35/lgc-49/trp-1/lgc-36/lgc-10/lg…	78
MF	GO:0022803	passive transmembrane transporter activity	78/1007	351/10171	3.13E-12	1.76E-10	WBGene00021948/WBGene00013520/WBGene00000170/WBGene00007203/WBGene00006662/WBGene00000174/WBGene00008570/WBGene00015286/WBGene00009340/WBGene00020569/WBGene00022240/WBGene00007518/WBGene00007404/WBGene00010784/WBGene00020836/WBGene00008997/WBGene00006747/WBGene00000487/WBGene00007176/WBGene00014261/WBGene00006671/WBGene00000955/WBGene00003569/WBGene00009323/WBGene00021437/WBGene00004830/WBGene000…	kvs-5/best-21/aqp-2/best-1/twk-7/aqp-6/kcnl-2/best-3/best-14/lgc-32/shl-1/del-8/best-5/twk-48/lgc-34/lgc-31/unc-7/che-6/kcnl-1/shk-1/twk-17/des-2/ncx-4/best-13/lgc-42/slo-1/glc-3/kvs-3/unc-2/deg-3/tag-180/che-7/aqp-3/C32C4.1/unc-105/best-24/kcnl-4/lgc-47/lgc-41/lev-1/twk-43/deg-1/lgc-46/ggr-3/tax-2/lgc-55/irk-1/acc-4/glc-4/lgc-38/shw-3/gab-1/acr-5/lgc-20/osm-9/lgc-35/lgc-49/trp-1/lgc-36/lgc-10/lg…	78
MF	GO:0022836	gated channel activity	50/1007	179/10171	4.99E-12	2.47E-10	WBGene00021948/WBGene00008570/WBGene00020569/WBGene00022240/WBGene00020836/WBGene00008997/WBGene00000487/WBGene00007176/WBGene00014261/WBGene00000955/WBGene00021437/WBGene00004830/WBGene00001593/WBGene00018402/WBGene00006742/WBGene00000951/WBGene00007041/WBGene00007862/WBGene00008265/WBGene00009799/WBGene00008022/WBGene00002974/WBGene00022106/WBGene00001588/WBGene00006525/WBGene00013746/WBGene000…	kvs-5/kcnl-2/lgc-32/shl-1/lgc-34/lgc-31/che-6/kcnl-1/shk-1/des-2/lgc-42/slo-1/glc-3/kvs-3/unc-2/deg-3/tag-180/C32C4.1/kcnl-4/lgc-47/lgc-41/lev-1/lgc-46/ggr-3/tax-2/lgc-55/irk-1/acc-4/glc-4/lgc-38/shw-3/gab-1/acr-5/lgc-20/lgc-35/lgc-49/lgc-36/lgc-10/lgc-53/acr-8/lgc-9/lgc-23/irk-2/kvs-4/acr-23/lgc-25/acr-21/lgc-48/tax-4/lgc-5	50
MF	GO:0042302	structural constituent of cuticle	48/1007	168/10171	5.48E-12	2.47E-10	WBGene00000628/WBGene00000756/WBGene00000660/WBGene00000722/WBGene00000617/WBGene00000593/WBGene00000614/WBGene00000723/WBGene00000682/WBGene00000659/WBGene00000620/WBGene00000851/WBGene00000676/WBGene00000613/WBGene00000758/WBGene00000621/WBGene00004398/WBGene00000627/WBGene00000724/WBGene00000740/WBGene00000610/WBGene00000727/WBGene00000612/WBGene00000622/WBGene00000739/WBGene00000731/WBGene000…	col-51/col-183/col-85/col-149/col-40/col-2/col-37/col-150/col-108/col-84/col-43/cut-1/col-102/col-36/col-185/col-44/rol-8/col-50/col-151/col-167/col-33/col-154/col-35/col-45/col-166/col-158/col-169/col-174/col-89/col-114/col-123/col-10/col-76/col-172/col-144/col-48/col-116/let-653/col-145/col-168/dpy-3/col-3/col-176/dpy-9/col-164/col-105/col-61/col-171	48
MF	GO:0015276	ligand-gated ion channel activity	37/1007	131/10171	2.16E-09	8.04E-08	WBGene00020569/WBGene00020836/WBGene00008997/WBGene00000487/WBGene00000955/WBGene00021437/WBGene00001593/WBGene00000951/WBGene00009799/WBGene00008022/WBGene00002974/WBGene00022106/WBGene00001588/WBGene00006525/WBGene00013746/WBGene00002149/WBGene00012099/WBGene00001594/WBGene00017389/WBGene00001512/WBGene00000044/WBGene00007191/WBGene00012915/WBGene00010741/WBGene00008551/WBGene00022247/WBGene000…	lgc-32/lgc-34/lgc-31/che-6/des-2/lgc-42/glc-3/deg-3/lgc-47/lgc-41/lev-1/lgc-46/ggr-3/tax-2/lgc-55/irk-1/acc-4/glc-4/lgc-38/gab-1/acr-5/lgc-20/lgc-35/lgc-49/lgc-36/lgc-10/lgc-53/acr-8/lgc-9/lgc-23/irk-2/acr-23/lgc-25/acr-21/lgc-48/tax-4/lgc-5	37
MF	GO:0022834	ligand-gated channel activity	37/1007	131/10171	2.16E-09	8.04E-08	WBGene00020569/WBGene00020836/WBGene00008997/WBGene00000487/WBGene00000955/WBGene00021437/WBGene00001593/WBGene00000951/WBGene00009799/WBGene00008022/WBGene00002974/WBGene00022106/WBGene00001588/WBGene00006525/WBGene00013746/WBGene00002149/WBGene00012099/WBGene00001594/WBGene00017389/WBGene00001512/WBGene00000044/WBGene00007191/WBGene00012915/WBGene00010741/WBGene00008551/WBGene00022247/WBGene000…	lgc-32/lgc-34/lgc-31/che-6/des-2/lgc-42/glc-3/deg-3/lgc-47/lgc-41/lev-1/lgc-46/ggr-3/tax-2/lgc-55/irk-1/acc-4/glc-4/lgc-38/gab-1/acr-5/lgc-20/lgc-35/lgc-49/lgc-36/lgc-10/lgc-53/acr-8/lgc-9/lgc-23/irk-2/acr-23/lgc-25/acr-21/lgc-48/tax-4/lgc-5	37
MF	GO:0001653	peptide receptor activity	47/1007	191/10171	2.32E-09	8.04E-08	WBGene00007314/WBGene00007951/WBGene00001536/WBGene00016246/WBGene00001543/WBGene00000907/WBGene00017038/WBGene00018067/WBGene00008736/WBGene00001548/WBGene00007635/WBGene00016428/WBGene00020586/WBGene00003808/WBGene00016110/WBGene00005764/WBGene00001535/WBGene00006428/WBGene00001545/WBGene00016984/WBGene00016090/WBGene00005859/WBGene00013187/WBGene00001533/WBGene00011197/WBGene00013642/WBGene000…	gcy-29/dmsr-8/gcy-9/daf-37/gcy-18/daf-11/dmsr-4/npr-7/gnrr-6/gcy-23/npr-4/dmsr-7/frpr-18/npr-2/npr-11/srw-17/gcy-8/tkr-3/gcy-20/npr-8/aexr-2/srw-112/npr-34/gcy-6/srw-145/daf-38/tkr-1/K03H6.5/dmsr-3/npr-27/srw-67/srw-102/T10E10.3/srw-2/srw-124/npr-14/sprr-3/srw-130/srw-61/srw-139/srw-82/nmur-2/npr-1/gcy-13/aexr-3/gcy-17/aexr-1	47
MF	GO:0008188	neuropeptide receptor activity	13/1007	21/10171	7.79E-09	2.50E-07	WBGene00018067/WBGene00007635/WBGene00003808/WBGene00016110/WBGene00006428/WBGene00016984/WBGene00016090/WBGene00013187/WBGene00006576/WBGene00019616/WBGene00003807/WBGene00016748/WBGene00016089	npr-7/npr-4/npr-2/npr-11/tkr-3/npr-8/aexr-2/npr-34/tkr-1/nmur-2/npr-1/aexr-3/aexr-1	13
MF	GO:0005230	extracellular ligand-gated ion channel activity	32/1007	114/10171	3.10E-08	9.03E-07	WBGene00020569/WBGene00020836/WBGene00008997/WBGene00000955/WBGene00021437/WBGene00001593/WBGene00000951/WBGene00009799/WBGene00008022/WBGene00002974/WBGene00022106/WBGene00001588/WBGene00013746/WBGene00012099/WBGene00001594/WBGene00017389/WBGene00001512/WBGene00000044/WBGene00007191/WBGene00012915/WBGene00010741/WBGene00008551/WBGene00022247/WBGene00020657/WBGene00000047/WBGene00015412/WBGene000…	lgc-32/lgc-34/lgc-31/des-2/lgc-42/glc-3/deg-3/lgc-47/lgc-41/lev-1/lgc-46/ggr-3/lgc-55/acc-4/glc-4/lgc-38/gab-1/acr-5/lgc-20/lgc-35/lgc-49/lgc-36/lgc-10/lgc-53/acr-8/lgc-9/lgc-23/acr-23/lgc-25/acr-21/lgc-48/lgc-5	32
MF	GO:0005509	calcium ion binding	44/1007	187/10171	3.21E-08	9.03E-07	WBGene00017743/WBGene00000399/WBGene00006588/WBGene00022816/WBGene00000402/WBGene00004921/WBGene00008453/WBGene00006587/WBGene00000403/WBGene00016801/WBGene00019285/WBGene00015406/WBGene00000288/WBGene00003969/WBGene00004926/WBGene00003591/WBGene00000286/WBGene00011326/WBGene00017028/WBGene00003071/WBGene00008307/WBGene00004923/WBGene00003173/WBGene00009100/WBGene00006742/WBGene00001148/WBGene000…	F23F1.2/cdh-7/tnt-3/fbn-1/cdh-10/snt-1/E02A10.3/tnt-2/casy-1/C50C3.5/cbn-1/C03H5.4/cal-4/pef-1/snt-6/nex-4/cal-2/T01D3.1/dex-1/lrp-1/ncs-5/snt-3/mec-9/rgef-1/unc-2/eat-20/C40H5.2/snt-7/slt-1/ncs-3/mua-3/bli-3/Y37E11AL.6/clec-78/B0478.3/fmi-1/F19C6.3/B0393.5/Y46G5A.29/rom-2/F44B9.10/T02G5.3/dgk-3/ncs-1	44
MF	GO:0004383	guanylate cyclase activity	15/1007	34/10171	2.36E-07	6.24E-06	WBGene00007314/WBGene00001536/WBGene00001543/WBGene00001553/WBGene00000907/WBGene00001548/WBGene00001535/WBGene00003848/WBGene00001545/WBGene00001554/WBGene00001533/WBGene00001555/WBGene00001539/WBGene00001542/WBGene00001556	gcy-29/gcy-9/gcy-18/gcy-33/daf-11/gcy-23/gcy-8/odr-1/gcy-20/gcy-34/gcy-6/gcy-35/gcy-13/gcy-17/gcy-36	15
MF	GO:0015079	potassium ion transmembrane transporter activity	28/1007	101/10171	2.98E-07	7.46E-06	WBGene00021948/WBGene00006662/WBGene00003731/WBGene00008570/WBGene00017350/WBGene00022240/WBGene00010784/WBGene00013672/WBGene00007176/WBGene00014261/WBGene00006671/WBGene00003569/WBGene00003736/WBGene00004830/WBGene00018402/WBGene00007862/WBGene00008265/WBGene00006693/WBGene00002149/WBGene00004793/WBGene00015338/WBGene00006666/WBGene00002150/WBGene00006664/WBGene00012967/WBGene00003570/WBGene000…	kvs-5/twk-7/nhx-3/kcnl-2/F10E7.9/shl-1/twk-48/catp-1/kcnl-1/shk-1/twk-17/ncx-4/nhx-9/slo-1/kvs-3/C32C4.1/kcnl-4/twk-43/irk-1/shw-3/catp-2/twk-11/irk-2/twk-9/kvs-4/ncx-5/twk-14/tax-4	28
MF	GO:0009975	cyclase activity	15/1007	38/10171	1.34E-06	3.18E-05	WBGene00007314/WBGene00001536/WBGene00001543/WBGene00001553/WBGene00000907/WBGene00001548/WBGene00001535/WBGene00003848/WBGene00001545/WBGene00001554/WBGene00001533/WBGene00001555/WBGene00001539/WBGene00001542/WBGene00001556	gcy-29/gcy-9/gcy-18/gcy-33/daf-11/gcy-23/gcy-8/odr-1/gcy-20/gcy-34/gcy-6/gcy-35/gcy-13/gcy-17/gcy-36	15
MF	GO:0008528	G-protein coupled peptide receptor activity	37/1007	166/10171	1.64E-06	3.68E-05	WBGene00007951/WBGene00016246/WBGene00017038/WBGene00018067/WBGene00008736/WBGene00007635/WBGene00016428/WBGene00020586/WBGene00003808/WBGene00016110/WBGene00005764/WBGene00006428/WBGene00016984/WBGene00016090/WBGene00005859/WBGene00013187/WBGene00011197/WBGene00013642/WBGene00006576/WBGene00019370/WBGene00012993/WBGene00018344/WBGene00005814/WBGene00005849/WBGene00020420/WBGene00005749/WBGene000…	dmsr-8/daf-37/dmsr-4/npr-7/gnrr-6/npr-4/dmsr-7/frpr-18/npr-2/npr-11/srw-17/tkr-3/npr-8/aexr-2/srw-112/npr-34/srw-145/daf-38/tkr-1/K03H6.5/dmsr-3/npr-27/srw-67/srw-102/T10E10.3/srw-2/srw-124/npr-14/sprr-3/srw-130/srw-61/srw-139/srw-82/nmur-2/npr-1/aexr-3/aexr-1	37
MF	GO:0016849	phosphorus-oxygen lyase activity	15/1007	39/10171	1.98E-06	4.02E-05	WBGene00007314/WBGene00001536/WBGene00001543/WBGene00001553/WBGene00000907/WBGene00001548/WBGene00001535/WBGene00003848/WBGene00001545/WBGene00001554/WBGene00001533/WBGene00001555/WBGene00001539/WBGene00001542/WBGene00001556	gcy-29/gcy-9/gcy-18/gcy-33/daf-11/gcy-23/gcy-8/odr-1/gcy-20/gcy-34/gcy-6/gcy-35/gcy-13/gcy-17/gcy-36	15
MF	GO:0000981	RNA polymerase II transcription factor activity, sequence-specific DNA binding	32/1007	135/10171	2.03E-06	4.02E-05	WBGene00000908/WBGene00013111/WBGene00020368/WBGene00006462/WBGene00003602/WBGene00004013/WBGene00003675/WBGene00004771/WBGene00000448/WBGene00001440/WBGene00006778/WBGene00003102/WBGene00003623/WBGene00006818/WBGene00001948/WBGene00002987/WBGene00000449/WBGene00004950/WBGene00000452/WBGene00001952/WBGene00000447/WBGene00006654/WBGene00016126/WBGene00022374/WBGene00006743/WBGene00000440/WBGene000…	daf-12/sta-1/ast-1/svh-5/nhr-3/pha-4/nhr-85/sem-2/pros-1/fkh-8/unc-42/mab-5/nhr-25/unc-86/hlh-1/lim-4/ceh-27/sox-3/ceh-31/hlh-6/ceh-24/ttx-3/nhr-258/nhr-277/unc-3/ceh-17/aptf-1/hlh-34/lin-48/unc-55/ceh-54/nhr-38	32
MF	GO:0046873	metal ion transmembrane transporter activity	47/1007	236/10171	2.10E-06	4.02E-05	WBGene00021948/WBGene00004877/WBGene00006662/WBGene00004902/WBGene00003731/WBGene00008570/WBGene00019875/WBGene00017350/WBGene00001135/WBGene00022240/WBGene00007518/WBGene00010784/WBGene00013672/WBGene00000501/WBGene00007176/WBGene00014261/WBGene00006671/WBGene00013207/WBGene00003569/WBGene00003736/WBGene00004830/WBGene00017312/WBGene00004876/WBGene00018402/WBGene00006742/WBGene00007041/WBGene000…	kvs-5/smf-2/twk-7/snf-3/nhx-3/kcnl-2/mca-2/F10E7.9/eat-4/shl-1/del-8/twk-48/catp-1/cho-1/kcnl-1/shk-1/twk-17/zipt-2.3/ncx-4/nhx-9/slo-1/pitr-5/smf-1/kvs-3/unc-2/tag-180/ncx-3/C32C4.1/unc-105/kcnl-4/twk-43/deg-1/irk-1/shw-3/osm-9/trp-1/zipt-21/catp-2/twk-11/irk-2/twk-9/kvs-4/ncx-5/twk-14/trp-4/tax-4/ocr-3	47
MF	GO:0008227	G-protein coupled amine receptor activity	11/1007	22/10171	2.14E-06	4.02E-05	WBGene00004778/WBGene00001052/WBGene00001519/WBGene00011382/WBGene00001053/WBGene00020506/WBGene00001517/WBGene00017157/WBGene00016872/WBGene00004777/WBGene00016037	ser-3/dop-1/gar-3/dop-5/dop-2/dop-3/gar-1/tyra-2/dop-4/ser-2/dop-6	11
MF	GO:0015108	chloride transmembrane transporter activity	24/1007	87/10171	2.29E-06	4.12E-05	WBGene00013520/WBGene00007203/WBGene00017350/WBGene00015286/WBGene00009340/WBGene00020569/WBGene00007404/WBGene00010789/WBGene00009323/WBGene00021437/WBGene00001593/WBGene00022797/WBGene00009799/WBGene00008022/WBGene00022106/WBGene00001588/WBGene00016945/WBGene00013746/WBGene00012099/WBGene00001594/WBGene00001512/WBGene00010741/WBGene00020657/WBGene00008223	best-21/best-1/F10E7.9/best-3/best-14/lgc-32/best-5/sulp-5/best-13/lgc-42/glc-3/best-24/lgc-47/lgc-41/lgc-46/ggr-3/sulp-1/lgc-55/acc-4/glc-4/gab-1/lgc-49/lgc-53/lgc-48	24
MF	GO:0005254	chloride channel activity	21/1007	72/10171	3.70E-06	6.40E-05	WBGene00013520/WBGene00007203/WBGene00015286/WBGene00009340/WBGene00020569/WBGene00007404/WBGene00009323/WBGene00021437/WBGene00001593/WBGene00022797/WBGene00009799/WBGene00008022/WBGene00022106/WBGene00001588/WBGene00013746/WBGene00012099/WBGene00001594/WBGene00001512/WBGene00010741/WBGene00020657/WBGene00008223	best-21/best-1/best-3/best-14/lgc-32/best-5/best-13/lgc-42/glc-3/best-24/lgc-47/lgc-41/lgc-46/ggr-3/lgc-55/acc-4/glc-4/gab-1/lgc-49/lgc-53/lgc-48	21
MF	GO:0015103	inorganic anion transmembrane transporter activity	25/1007	97/10171	5.44E-06	9.06E-05	WBGene00013520/WBGene00007203/WBGene00017350/WBGene00015286/WBGene00009340/WBGene00020569/WBGene00007404/WBGene00010789/WBGene00009323/WBGene00021437/WBGene00001593/WBGene00022797/WBGene00009799/WBGene00008022/WBGene00022106/WBGene00001588/WBGene00016945/WBGene00013746/WBGene00012099/WBGene00001594/WBGene00001512/WBGene00010741/WBGene00020657/WBGene00022767/WBGene00008223	best-21/best-1/F10E7.9/best-3/best-14/lgc-32/best-5/sulp-5/best-13/lgc-42/glc-3/best-24/lgc-47/lgc-41/lgc-46/ggr-3/sulp-1/lgc-55/acc-4/glc-4/gab-1/lgc-49/lgc-53/ZK563.2/lgc-48	25
MF	GO:0005261	cation channel activity	37/1007	175/10171	6.10E-06	9.76E-05	WBGene00021948/WBGene00006662/WBGene00008570/WBGene00022240/WBGene00007518/WBGene00010784/WBGene00000487/WBGene00007176/WBGene00014261/WBGene00006671/WBGene00003569/WBGene00004830/WBGene00018402/WBGene00006742/WBGene00007041/WBGene00007862/WBGene00006832/WBGene00008265/WBGene00002974/WBGene00006693/WBGene00000950/WBGene00006525/WBGene00002149/WBGene00004793/WBGene00003889/WBGene00006614/WBGene000…	kvs-5/twk-7/kcnl-2/shl-1/del-8/twk-48/che-6/kcnl-1/shk-1/twk-17/ncx-4/slo-1/kvs-3/unc-2/tag-180/C32C4.1/unc-105/kcnl-4/lev-1/twk-43/deg-1/tax-2/irk-1/shw-3/osm-9/trp-1/acr-8/twk-11/irk-2/twk-9/kvs-4/ncx-5/twk-14/trp-4/acr-21/tax-4/ocr-3	37
MF	GO:0005249	voltage-gated potassium channel activity	11/1007	24/10171	6.29E-06	9.76E-05	WBGene00021948/WBGene00022240/WBGene00014261/WBGene00004830/WBGene00018402/WBGene00007862/WBGene00002149/WBGene00004793/WBGene00002150/WBGene00012967/WBGene00006526	kvs-5/shl-1/shk-1/slo-1/kvs-3/C32C4.1/irk-1/shw-3/irk-2/kvs-4/tax-4	11
MF	GO:0005253	anion channel activity	21/1007	75/10171	7.54E-06	0.000113099	WBGene00013520/WBGene00007203/WBGene00015286/WBGene00009340/WBGene00020569/WBGene00007404/WBGene00009323/WBGene00021437/WBGene00001593/WBGene00022797/WBGene00009799/WBGene00008022/WBGene00022106/WBGene00001588/WBGene00013746/WBGene00012099/WBGene00001594/WBGene00001512/WBGene00010741/WBGene00020657/WBGene00008223	best-21/best-1/best-3/best-14/lgc-32/best-5/best-13/lgc-42/glc-3/best-24/lgc-47/lgc-41/lgc-46/ggr-3/lgc-55/acc-4/glc-4/gab-1/lgc-49/lgc-53/lgc-48	21
MF	GO:0005267	potassium channel activity	21/1007	76/10171	9.46E-06	0.00013688	WBGene00021948/WBGene00006662/WBGene00008570/WBGene00022240/WBGene00010784/WBGene00007176/WBGene00014261/WBGene00006671/WBGene00004830/WBGene00018402/WBGene00007862/WBGene00008265/WBGene00006693/WBGene00002149/WBGene00004793/WBGene00006666/WBGene00002150/WBGene00006664/WBGene00012967/WBGene00006669/WBGene00006526	kvs-5/twk-7/kcnl-2/shl-1/twk-48/kcnl-1/shk-1/twk-17/slo-1/kvs-3/C32C4.1/kcnl-4/twk-43/irk-1/shw-3/twk-11/irk-2/twk-9/kvs-4/twk-14/tax-4	21
MF	GO:0004497	monooxygenase activity	25/1007	100/10171	9.73E-06	0.00013688	WBGene00011699/WBGene00009001/WBGene00008519/WBGene00021412/WBGene00011676/WBGene00016092/WBGene00015044/WBGene00009903/WBGene00020386/WBGene00015041/WBGene00007362/WBGene00015400/WBGene00001478/WBGene00016697/WBGene00015332/WBGene00015040/WBGene00019472/WBGene00019471/WBGene00011673/WBGene00015135/WBGene00010705/WBGene00012914/WBGene00010589/WBGene00011677/WBGene00011698	cyp-34A2/tyr-3/cyp-13B1/cyp-29A3/cyp-13A2/cyp-33B1/cyp-34A9/F49E12.10/cyp-34A4/cyp-34A6/cyp-35C1/cyp-35A2/fmo-3/cyp-33C2/tyr-1/cyp-34A5/cyp-35B1/cyp-35B2/cyp-13A6/cyp-23A1/cyp-14A1/bcmo-1/cyp-33D1/cyp-13A1/cyp-34A1	25
MF	GO:0022843	voltage-gated cation channel activity	13/1007	35/10171	1.50E-05	0.000201288	WBGene00021948/WBGene00022240/WBGene00014261/WBGene00004830/WBGene00018402/WBGene00006742/WBGene00007041/WBGene00007862/WBGene00002149/WBGene00004793/WBGene00002150/WBGene00012967/WBGene00006526	kvs-5/shl-1/shk-1/slo-1/kvs-3/unc-2/tag-180/C32C4.1/irk-1/shw-3/irk-2/kvs-4/tax-4	13
MF	GO:0004983	neuropeptide Y receptor activity	8/1007	14/10171	1.56E-05	0.000201288	WBGene00018067/WBGene00007635/WBGene00003808/WBGene00016110/WBGene00006428/WBGene00016984/WBGene00013187/WBGene00003807	npr-7/npr-4/npr-2/npr-11/tkr-3/npr-8/npr-34/npr-1	8
MF	GO:0008395	steroid hydroxylase activity	14/1007	40/10171	1.57E-05	0.000201288	WBGene00011699/WBGene00016092/WBGene00015044/WBGene00020386/WBGene00015041/WBGene00007362/WBGene00015400/WBGene00016697/WBGene00015040/WBGene00019472/WBGene00019471/WBGene00015135/WBGene00010589/WBGene00011698	cyp-34A2/cyp-33B1/cyp-34A9/cyp-34A4/cyp-34A6/cyp-35C1/cyp-35A2/cyp-33C2/cyp-34A5/cyp-35B1/cyp-35B2/cyp-23A1/cyp-33D1/cyp-34A1	14
MF	GO:0016712	oxidoreductase activity, acting on paired donors, with incorporation or reduction of molecular oxygen, reduced flavin or flavoprotein as one donor, and incorporation of one atom of oxygen	14/1007	41/10171	2.16E-05	0.000270355	WBGene00011699/WBGene00016092/WBGene00015044/WBGene00020386/WBGene00015041/WBGene00007362/WBGene00015400/WBGene00016697/WBGene00015040/WBGene00019472/WBGene00019471/WBGene00015135/WBGene00010589/WBGene00011698	cyp-34A2/cyp-33B1/cyp-34A9/cyp-34A4/cyp-34A6/cyp-35C1/cyp-35A2/cyp-33C2/cyp-34A5/cyp-35B1/cyp-35B2/cyp-23A1/cyp-33D1/cyp-34A1	14
MF	GO:0008061	chitin binding	14/1007	43/10171	3.98E-05	0.000484314	WBGene00011157/WBGene00007466/WBGene00011159/WBGene00010945/WBGene00011158/WBGene00021252/WBGene00011162/WBGene00020141/WBGene00017233/WBGene00007470/WBGene00007472/WBGene00007469/WBGene00007467/WBGene00007465	chil-15/chil-2/chil-17/chil-13/chil-16/cht-4/chil-19/lmd-5/lmd-4/chil-5/chil-7/chil-4/chil-3/chil-1	14
MF	GO:0099528	G-protein coupled neurotransmitter receptor activity	9/1007	20/10171	5.40E-05	0.000613896	WBGene00004778/WBGene00001052/WBGene00001519/WBGene00011382/WBGene00001053/WBGene00001517/WBGene00016872/WBGene00004777/WBGene00016037	ser-3/dop-1/gar-3/dop-5/dop-2/gar-1/dop-4/ser-2/dop-6	9
MF	GO:0008324	cation transmembrane transporter activity	59/1007	358/10171	5.47E-05	0.000613896	WBGene00021948/WBGene00004877/WBGene00006662/WBGene00004902/WBGene00000133/WBGene00003731/WBGene00008570/WBGene00019875/WBGene00017350/WBGene00001135/WBGene00022240/WBGene00007518/WBGene00010784/WBGene00013672/WBGene00000487/WBGene00000501/WBGene00007176/WBGene00014261/WBGene00000135/WBGene00006671/WBGene00013207/WBGene00006756/WBGene00003569/WBGene00003736/WBGene00008320/WBGene00004830/WBGene000…	kvs-5/smf-2/twk-7/snf-3/amt-1/nhx-3/kcnl-2/mca-2/F10E7.9/eat-4/shl-1/del-8/twk-48/catp-1/che-6/cho-1/kcnl-1/shk-1/amt-3/twk-17/zipt-2.3/unc-17/ncx-4/nhx-9/slc-25A29/slo-1/pitr-5/smf-1/kvs-3/unc-2/pept-2/tag-180/ncx-3/C32C4.1/unc-105/kcnl-4/lev-1/twk-43/deg-1/tax-2/irk-1/F41E7.1/shw-3/osm-9/trp-1/acr-8/zipt-21/catp-2/twk-11/irk-2/twk-9/kvs-4/ncx-5/twk-14/trp-4/acr-21/amt-2/tax-4/ocr-3	59
MF	GO:0004993	G-protein coupled serotonin receptor activity	8/1007	16/10171	5.59E-05	0.000613896	WBGene00004778/WBGene00001052/WBGene00001519/WBGene00011382/WBGene00001053/WBGene00001517/WBGene00016872/WBGene00016037	ser-3/dop-1/gar-3/dop-5/dop-2/gar-1/dop-4/dop-6	8
MF	GO:0099589	serotonin receptor activity	8/1007	16/10171	5.59E-05	0.000613896	WBGene00004778/WBGene00001052/WBGene00001519/WBGene00011382/WBGene00001053/WBGene00001517/WBGene00016872/WBGene00016037	ser-3/dop-1/gar-3/dop-5/dop-2/gar-1/dop-4/dop-6	8
MF	GO:0005102	signaling receptor binding	35/1007	179/10171	6.15E-05	0.000658636	WBGene00001692/WBGene00001694/WBGene00002116/WBGene00001696/WBGene00000403/WBGene00001464/WBGene00002112/WBGene00002098/WBGene00017741/WBGene00000903/WBGene00000920/WBGene00001163/WBGene00019331/WBGene00009958/WBGene00001454/WBGene00008719/WBGene00001633/WBGene00001665/WBGene00004854/WBGene00001664/WBGene00003850/WBGene00002881/WBGene00002107/WBGene00021594/WBGene00000241/WBGene00001185/WBGene000…	grd-3/grd-5/ins-33/grd-7/casy-1/flp-21/ins-29/ins-15/F23C8.13/daf-7/daf-28/efn-2/dos-3/madd-4/flp-11/ttr-52/gly-8/gpa-3/slt-1/gpa-2/odr-3/let-756/ins-24/tig-3/bbs-1/egl-17/gpa-8/ptc-2/tsp-17/her-1/gpa-18/ins-25/gpa-4/gpa-13/F25D1.3	35
MF	GO:0005344	oxygen carrier activity	9/1007	22/10171	0.000133143	0.001390283	WBGene00014030/WBGene00020279/WBGene00020045/WBGene00016184/WBGene00021259/WBGene00021980/WBGene00077763/WBGene00016024/WBGene00008256	glb-1/glb-25/glb-23/glb-9/glb-30/glb-32/glb-34/glb-7/glb-12	9
MF	GO:0022890	inorganic cation transmembrane transporter activity	54/1007	330/10171	0.000135939	0.001390283	WBGene00021948/WBGene00004877/WBGene00006662/WBGene00004902/WBGene00003731/WBGene00008570/WBGene00019875/WBGene00017350/WBGene00001135/WBGene00022240/WBGene00007518/WBGene00010784/WBGene00013672/WBGene00000487/WBGene00000501/WBGene00007176/WBGene00014261/WBGene00006671/WBGene00013207/WBGene00003569/WBGene00003736/WBGene00004830/WBGene00017312/WBGene00004876/WBGene00018402/WBGene00006742/WBGene000…	kvs-5/smf-2/twk-7/snf-3/nhx-3/kcnl-2/mca-2/F10E7.9/eat-4/shl-1/del-8/twk-48/catp-1/che-6/cho-1/kcnl-1/shk-1/twk-17/zipt-2.3/ncx-4/nhx-9/slo-1/pitr-5/smf-1/kvs-3/unc-2/pept-2/tag-180/ncx-3/C32C4.1/unc-105/kcnl-4/lev-1/twk-43/deg-1/tax-2/irk-1/F41E7.1/shw-3/osm-9/trp-1/acr-8/zipt-21/catp-2/twk-11/irk-2/twk-9/kvs-4/ncx-5/twk-14/trp-4/acr-21/tax-4/ocr-3	54
MF	GO:0008509	anion transmembrane transporter activity	34/1007	181/10171	0.000176397	0.001763973	WBGene00013520/WBGene00007203/WBGene00004902/WBGene00017663/WBGene00019837/WBGene00017350/WBGene00015286/WBGene00019346/WBGene00009340/WBGene00021156/WBGene00020569/WBGene00001135/WBGene00007404/WBGene00010789/WBGene00009323/WBGene00021437/WBGene00001593/WBGene00022797/WBGene00009799/WBGene00008022/WBGene00022106/WBGene00001588/WBGene00000008/WBGene00010421/WBGene00016945/WBGene00013746/WBGene000…	best-21/best-1/snf-3/F21D12.3/R02F2.8/F10E7.9/best-3/K02G10.5/best-14/Y4C6B.2/lgc-32/eat-4/best-5/sulp-5/best-13/lgc-42/glc-3/best-24/lgc-47/lgc-41/lgc-46/ggr-3/aat-7/slc-36.4/sulp-1/lgc-55/acc-4/glc-4/gab-1/lgc-49/lgc-53/ant-1.2/ZK563.2/lgc-48	34
MF	GO:0016298	lipase activity	18/1007	73/10171	0.00020224	0.001978437	WBGene00011321/WBGene00012585/WBGene00019668/WBGene00009773/WBGene00015406/WBGene00019376/WBGene00019236/WBGene00013050/WBGene00010062/WBGene00020473/WBGene00009303/WBGene00000213/WBGene00015645/WBGene00015202/WBGene00008621/WBGene00022040/WBGene00021963/WBGene00018411	fil-1/lips-15/fil-2/lipl-2/C03H5.4/lipl-4/H23N18.5/lipl-8/lipl-1/lips-12/lips-8/asm-3/lips-7/B0478.3/F09C8.1/Y65B4BR.1/lipl-6/F44B9.10	18
MF	GO:0030594	neurotransmitter receptor activity	15/1007	56/10171	0.000255867	0.00244979	WBGene00004778/WBGene00003233/WBGene00001052/WBGene00001519/WBGene00011382/WBGene00001053/WBGene00020506/WBGene00018073/WBGene00002974/WBGene00001517/WBGene00016872/WBGene00004777/WBGene00016037/WBGene00000047/WBGene00000060	ser-3/mgl-2/dop-1/gar-3/dop-5/dop-2/dop-3/F35H10.10/lev-1/gar-1/dop-4/ser-2/dop-6/acr-8/acr-21	15
MF	GO:0001786	phosphatidylserine binding	7/1007	15/10171	0.000287697	0.002697156	WBGene00004921/WBGene00004924/WBGene00004926/WBGene00003591/WBGene00004923/WBGene00008719/WBGene00011682	snt-1/snt-4/snt-6/nex-4/snt-3/ttr-52/snt-7	7
MF	GO:0000976	transcription regulatory region sequence-specific DNA binding	32/1007	172/10171	0.00032388	0.002974406	WBGene00000908/WBGene00013111/WBGene00077521/WBGene00003602/WBGene00003675/WBGene00003968/WBGene00017571/WBGene00006778/WBGene00003102/WBGene00006652/WBGene00003847/WBGene00003623/WBGene00006818/WBGene00001948/WBGene00002987/WBGene00000449/WBGene00001174/WBGene00006766/WBGene00003657/WBGene00000452/WBGene00001952/WBGene00000447/WBGene00006654/WBGene00016126/WBGene00022374/WBGene00006743/WBGene000…	daf-12/sta-1/maf-1/nhr-3/nhr-85/peb-1/jmjd-3.1/unc-42/mab-5/ttx-1/blmp-1/nhr-25/unc-86/hlh-1/lim-4/ceh-27/egl-5/unc-30/nhr-67/ceh-31/hlh-6/ceh-24/ttx-3/nhr-258/nhr-277/unc-3/ceh-17/aptf-1/tab-1/unc-55/ceh-54/nhr-38	32
MF	GO:0005244	voltage-gated ion channel activity	13/1007	46/10171	0.000368837	0.003254448	WBGene00021948/WBGene00022240/WBGene00014261/WBGene00004830/WBGene00018402/WBGene00006742/WBGene00007041/WBGene00007862/WBGene00002149/WBGene00004793/WBGene00002150/WBGene00012967/WBGene00006526	kvs-5/shl-1/shk-1/slo-1/kvs-3/unc-2/tag-180/C32C4.1/irk-1/shw-3/irk-2/kvs-4/tax-4	13
MF	GO:0022832	voltage-gated channel activity	13/1007	46/10171	0.000368837	0.003254448	WBGene00021948/WBGene00022240/WBGene00014261/WBGene00004830/WBGene00018402/WBGene00006742/WBGene00007041/WBGene00007862/WBGene00002149/WBGene00004793/WBGene00002150/WBGene00012967/WBGene00006526	kvs-5/shl-1/shk-1/slo-1/kvs-3/unc-2/tag-180/C32C4.1/irk-1/shw-3/irk-2/kvs-4/tax-4	13
MF	GO:0016705	oxidoreductase activity, acting on paired donors, with incorporation or reduction of molecular oxygen	26/1007	132/10171	0.000464646	0.004020975	WBGene00011699/WBGene00009001/WBGene00008519/WBGene00021412/WBGene00011676/WBGene00016092/WBGene00015044/WBGene00009903/WBGene00020386/WBGene00015041/WBGene00007362/WBGene00015400/WBGene00001478/WBGene00016697/WBGene00001077/WBGene00015040/WBGene00019472/WBGene00019471/WBGene00011673/WBGene00015135/WBGene00010705/WBGene00016448/WBGene00010589/WBGene00011677/WBGene00011698/WBGene00044362	cyp-34A2/tyr-3/cyp-13B1/cyp-29A3/cyp-13A2/cyp-33B1/cyp-34A9/F49E12.10/cyp-34A4/cyp-34A6/cyp-35C1/cyp-35A2/fmo-3/cyp-33C2/dpy-18/cyp-34A5/cyp-35B1/cyp-35B2/cyp-13A6/cyp-23A1/cyp-14A1/C35D10.12/cyp-33D1/cyp-13A1/cyp-34A1/F42G2.7	26
MF	GO:0019001	guanyl nucleotide binding	38/1007	223/10171	0.000585036	0.004875303	WBGene00006534/WBGene00007314/WBGene00014055/WBGene00000487/WBGene00001536/WBGene00009059/WBGene00001543/WBGene00001553/WBGene00001665/WBGene00000907/WBGene00001664/WBGene00001548/WBGene00003850/WBGene00004285/WBGene00006055/WBGene00006525/WBGene00001535/WBGene00017637/WBGene00003848/WBGene00001545/WBGene00007067/WBGene00001554/WBGene00001533/WBGene00001670/WBGene00000193/WBGene00006531/WBGene000…	tba-8/gcy-29/ZK669.5/che-6/gcy-9/chw-1/gcy-18/gcy-33/gpa-3/daf-11/gpa-2/gcy-23/odr-3/rab-37/ssr-2/tax-2/gcy-8/F20D6.8/odr-1/gcy-20/4R79.2/gcy-34/gcy-6/gpa-8/arl-6/tba-5/gcy-35/F11A5.3/rab-28/gpa-18/ifta-2/gpa-4/tax-4/W04C9.5/gcy-13/gpa-13/gcy-17/gcy-36	38
MF	GO:0032561	guanyl ribonucleotide binding	38/1007	223/10171	0.000585036	0.004875303	WBGene00006534/WBGene00007314/WBGene00014055/WBGene00000487/WBGene00001536/WBGene00009059/WBGene00001543/WBGene00001553/WBGene00001665/WBGene00000907/WBGene00001664/WBGene00001548/WBGene00003850/WBGene00004285/WBGene00006055/WBGene00006525/WBGene00001535/WBGene00017637/WBGene00003848/WBGene00001545/WBGene00007067/WBGene00001554/WBGene00001533/WBGene00001670/WBGene00000193/WBGene00006531/WBGene000…	tba-8/gcy-29/ZK669.5/che-6/gcy-9/chw-1/gcy-18/gcy-33/gpa-3/daf-11/gpa-2/gcy-23/odr-3/rab-37/ssr-2/tax-2/gcy-8/F20D6.8/odr-1/gcy-20/4R79.2/gcy-34/gcy-6/gpa-8/arl-6/tba-5/gcy-35/F11A5.3/rab-28/gpa-18/ifta-2/gpa-4/tax-4/W04C9.5/gcy-13/gpa-13/gcy-17/gcy-36	38
MF	GO:0005506	iron ion binding	24/1007	120/10171	0.000601392	0.004920481	WBGene00011699/WBGene00008519/WBGene00021412/WBGene00011676/WBGene00016092/WBGene00015044/WBGene00009903/WBGene00020386/WBGene00015041/WBGene00007362/WBGene00003969/WBGene00015400/WBGene00016697/WBGene00014030/WBGene00001077/WBGene00015040/WBGene00019472/WBGene00019471/WBGene00011673/WBGene00015135/WBGene00010705/WBGene00010589/WBGene00011677/WBGene00011698	cyp-34A2/cyp-13B1/cyp-29A3/cyp-13A2/cyp-33B1/cyp-34A9/F49E12.10/cyp-34A4/cyp-34A6/cyp-35C1/pef-1/cyp-35A2/cyp-33C2/glb-1/dpy-18/cyp-34A5/cyp-35B1/cyp-35B2/cyp-13A6/cyp-23A1/cyp-14A1/cyp-33D1/cyp-13A1/cyp-34A1	24
MF	GO:0015077	monovalent inorganic cation transmembrane transporter activity	38/1007	225/10171	0.000697888	0.005608031	WBGene00021948/WBGene00006662/WBGene00004902/WBGene00003731/WBGene00008570/WBGene00017350/WBGene00001135/WBGene00022240/WBGene00007518/WBGene00010784/WBGene00013672/WBGene00000501/WBGene00007176/WBGene00014261/WBGene00006671/WBGene00003569/WBGene00003736/WBGene00004830/WBGene00017312/WBGene00018402/WBGene00003876/WBGene00003568/WBGene00007862/WBGene00006832/WBGene00008265/WBGene00006693/WBGene000…	kvs-5/twk-7/snf-3/nhx-3/kcnl-2/F10E7.9/eat-4/shl-1/del-8/twk-48/catp-1/cho-1/kcnl-1/shk-1/twk-17/ncx-4/nhx-9/slo-1/pitr-5/kvs-3/pept-2/ncx-3/C32C4.1/unc-105/kcnl-4/twk-43/deg-1/irk-1/F41E7.1/shw-3/catp-2/twk-11/irk-2/twk-9/kvs-4/ncx-5/twk-14/tax-4	38
MF	GO:0048037	cofactor binding	62/1007	418/10171	0.000712385	0.005624094	WBGene00011699/WBGene00008490/WBGene00008519/WBGene00019970/WBGene00021412/WBGene00011676/WBGene00016092/WBGene00019830/WBGene00007981/WBGene00008627/WBGene00011407/WBGene00018758/WBGene00015044/WBGene00017340/WBGene00007836/WBGene00020386/WBGene00015041/WBGene00007362/WBGene00016700/WBGene00015841/WBGene00012178/WBGene00018286/WBGene00015400/WBGene00001478/WBGene00016697/WBGene00001553/WBGene000…	cyp-34A2/F01D4.8/cyp-13B1/R08F11.7/cyp-29A3/cyp-13A2/cyp-33B1/hrg-1/glb-11/hpx-2/ppat-1/F53E10.1/cyp-34A9/F10D7.3/C31C9.2/cyp-34A4/cyp-34A6/cyp-35C1/C46A5.4/skpo-2/glb-27/F41E6.5/cyp-35A2/fmo-3/cyp-33C2/gcy-33/B0361.4/glb-1/dpy-18/ctbp-1/glb-25/glb-23/glb-2/cyp-34A5/glb-20/cyp-35B1/bli-3/glb-9/cyp-35B2/cyp-13A6/glb-29/cyp-23A1/glb-22/glb-3/glb-4/glb-16/cyp-14A1/glb-30/gcy-34/glb-32/cyp-33D1/T10B5…	62
MF	GO:0001228	transcriptional activator activity, RNA polymerase II transcription regulatory region sequence-specific DNA binding	7/1007	18/10171	0.001090241	0.008315396	WBGene00013111/WBGene00003102/WBGene00001948/WBGene00000452/WBGene00006743/WBGene00000440/WBGene00003033	sta-1/mab-5/hlh-1/ceh-31/unc-3/ceh-17/lin-48	7
MF	GO:0008519	ammonium transmembrane transporter activity	7/1007	18/10171	0.001090241	0.008315396	WBGene00004902/WBGene00000133/WBGene00000501/WBGene00000135/WBGene00006756/WBGene00008320/WBGene00000134	snf-3/amt-1/cho-1/amt-3/unc-17/slc-25A29/amt-2	7
MF	GO:0072341	modified amino acid binding	8/1007	23/10171	0.001133652	0.00850239	WBGene00004921/WBGene00004924/WBGene00004926/WBGene00003591/WBGene00004923/WBGene00008719/WBGene00011682/WBGene00013440	snt-1/snt-4/snt-6/nex-4/snt-3/ttr-52/snt-7/nrps-1	8
MF	GO:0001067	regulatory region nucleic acid binding	34/1007	201/10171	0.001267982	0.009203098	WBGene00000908/WBGene00013111/WBGene00077521/WBGene00003602/WBGene00013970/WBGene00003675/WBGene00003968/WBGene00017571/WBGene00006778/WBGene00003102/WBGene00006652/WBGene00003847/WBGene00003623/WBGene00006818/WBGene00001948/WBGene00002987/WBGene00000449/WBGene00017814/WBGene00001174/WBGene00006766/WBGene00003657/WBGene00000452/WBGene00001952/WBGene00000447/WBGene00006654/WBGene00016126/WBGene000…	daf-12/sta-1/maf-1/nhr-3/klu-1/nhr-85/peb-1/jmjd-3.1/unc-42/mab-5/ttx-1/blmp-1/nhr-25/unc-86/hlh-1/lim-4/ceh-27/F26A10.2/egl-5/unc-30/nhr-67/ceh-31/hlh-6/ceh-24/ttx-3/nhr-258/nhr-277/unc-3/ceh-17/aptf-1/tab-1/unc-55/ceh-54/nhr-38	34
MF	GO:0044212	transcription regulatory region DNA binding	34/1007	201/10171	0.001267982	0.009203098	WBGene00000908/WBGene00013111/WBGene00077521/WBGene00003602/WBGene00013970/WBGene00003675/WBGene00003968/WBGene00017571/WBGene00006778/WBGene00003102/WBGene00006652/WBGene00003847/WBGene00003623/WBGene00006818/WBGene00001948/WBGene00002987/WBGene00000449/WBGene00017814/WBGene00001174/WBGene00006766/WBGene00003657/WBGene00000452/WBGene00001952/WBGene00000447/WBGene00006654/WBGene00016126/WBGene000…	daf-12/sta-1/maf-1/nhr-3/klu-1/nhr-85/peb-1/jmjd-3.1/unc-42/mab-5/ttx-1/blmp-1/nhr-25/unc-86/hlh-1/lim-4/ceh-27/F26A10.2/egl-5/unc-30/nhr-67/ceh-31/hlh-6/ceh-24/ttx-3/nhr-258/nhr-277/unc-3/ceh-17/aptf-1/tab-1/unc-55/ceh-54/nhr-38	34
MF	GO:1990837	sequence-specific double-stranded DNA binding	32/1007	188/10171	0.001564922	0.011178012	WBGene00000908/WBGene00013111/WBGene00077521/WBGene00003602/WBGene00003675/WBGene00003968/WBGene00017571/WBGene00006778/WBGene00003102/WBGene00006652/WBGene00003847/WBGene00003623/WBGene00006818/WBGene00001948/WBGene00002987/WBGene00000449/WBGene00001174/WBGene00006766/WBGene00003657/WBGene00000452/WBGene00001952/WBGene00000447/WBGene00006654/WBGene00016126/WBGene00022374/WBGene00006743/WBGene000…	daf-12/sta-1/maf-1/nhr-3/nhr-85/peb-1/jmjd-3.1/unc-42/mab-5/ttx-1/blmp-1/nhr-25/unc-86/hlh-1/lim-4/ceh-27/egl-5/unc-30/nhr-67/ceh-31/hlh-6/ceh-24/ttx-3/nhr-258/nhr-277/unc-3/ceh-17/aptf-1/tab-1/unc-55/ceh-54/nhr-38	32
MF	GO:0001883	purine nucleoside binding	35/1007	215/10171	0.002138435	0.014580241	WBGene00006534/WBGene00007314/WBGene00014055/WBGene00001536/WBGene00009059/WBGene00001543/WBGene00001553/WBGene00001665/WBGene00000907/WBGene00001664/WBGene00001548/WBGene00003850/WBGene00004285/WBGene00006055/WBGene00001535/WBGene00017637/WBGene00003848/WBGene00001545/WBGene00007067/WBGene00001554/WBGene00001533/WBGene00001670/WBGene00000193/WBGene00006531/WBGene00001555/WBGene00008671/WBGene000…	tba-8/gcy-29/ZK669.5/gcy-9/chw-1/gcy-18/gcy-33/gpa-3/daf-11/gpa-2/gcy-23/odr-3/rab-37/ssr-2/gcy-8/F20D6.8/odr-1/gcy-20/4R79.2/gcy-34/gcy-6/gpa-8/arl-6/tba-5/gcy-35/F11A5.3/rab-28/gpa-18/ifta-2/gpa-4/W04C9.5/gcy-13/gpa-13/gcy-17/gcy-36	35
MF	GO:0005525	GTP binding	35/1007	215/10171	0.002138435	0.014580241	WBGene00006534/WBGene00007314/WBGene00014055/WBGene00001536/WBGene00009059/WBGene00001543/WBGene00001553/WBGene00001665/WBGene00000907/WBGene00001664/WBGene00001548/WBGene00003850/WBGene00004285/WBGene00006055/WBGene00001535/WBGene00017637/WBGene00003848/WBGene00001545/WBGene00007067/WBGene00001554/WBGene00001533/WBGene00001670/WBGene00000193/WBGene00006531/WBGene00001555/WBGene00008671/WBGene000…	tba-8/gcy-29/ZK669.5/gcy-9/chw-1/gcy-18/gcy-33/gpa-3/daf-11/gpa-2/gcy-23/odr-3/rab-37/ssr-2/gcy-8/F20D6.8/odr-1/gcy-20/4R79.2/gcy-34/gcy-6/gpa-8/arl-6/tba-5/gcy-35/F11A5.3/rab-28/gpa-18/ifta-2/gpa-4/W04C9.5/gcy-13/gpa-13/gcy-17/gcy-36	35
MF	GO:0032550	purine ribonucleoside binding	35/1007	215/10171	0.002138435	0.014580241	WBGene00006534/WBGene00007314/WBGene00014055/WBGene00001536/WBGene00009059/WBGene00001543/WBGene00001553/WBGene00001665/WBGene00000907/WBGene00001664/WBGene00001548/WBGene00003850/WBGene00004285/WBGene00006055/WBGene00001535/WBGene00017637/WBGene00003848/WBGene00001545/WBGene00007067/WBGene00001554/WBGene00001533/WBGene00001670/WBGene00000193/WBGene00006531/WBGene00001555/WBGene00008671/WBGene000…	tba-8/gcy-29/ZK669.5/gcy-9/chw-1/gcy-18/gcy-33/gpa-3/daf-11/gpa-2/gcy-23/odr-3/rab-37/ssr-2/gcy-8/F20D6.8/odr-1/gcy-20/4R79.2/gcy-34/gcy-6/gpa-8/arl-6/tba-5/gcy-35/F11A5.3/rab-28/gpa-18/ifta-2/gpa-4/W04C9.5/gcy-13/gpa-13/gcy-17/gcy-36	35
MF	GO:1990939	ATP-dependent microtubule motor activity	7/1007	20/10171	0.002225574	0.01487296	WBGene00006831/WBGene00012424/WBGene00002224/WBGene00012425/WBGene00043067/WBGene00007154/WBGene00006960	unc-104/dlc-3/klp-13/dlc-4/dlc-5/dhc-3/xbx-1	7
MF	GO:0030545	receptor regulator activity	13/1007	55/10171	0.002273075	0.01487296	WBGene00002116/WBGene00001841/WBGene00002112/WBGene00002098/WBGene00000903/WBGene00000920/WBGene00002881/WBGene00002107/WBGene00021594/WBGene00001185/WBGene00002108/WBGene00009108/WBGene00020505	ins-33/hen-1/ins-29/ins-15/daf-7/daf-28/let-756/ins-24/tig-3/egl-17/ins-25/F25D1.3/T14E8.2	13
MF	GO:0000977	RNA polymerase II regulatory region sequence-specific DNA binding	27/1007	154/10171	0.002280521	0.01487296	WBGene00000908/WBGene00013111/WBGene00077521/WBGene00003675/WBGene00003968/WBGene00017571/WBGene00006778/WBGene00003102/WBGene00006652/WBGene00003847/WBGene00006818/WBGene00001948/WBGene00002987/WBGene00000449/WBGene00001174/WBGene00006766/WBGene00003657/WBGene00000452/WBGene00001952/WBGene00000447/WBGene00006654/WBGene00006743/WBGene00000440/WBGene00019424/WBGene00006380/WBGene00006790/WBGene000…	daf-12/sta-1/maf-1/nhr-85/peb-1/jmjd-3.1/unc-42/mab-5/ttx-1/blmp-1/unc-86/hlh-1/lim-4/ceh-27/egl-5/unc-30/nhr-67/ceh-31/hlh-6/ceh-24/ttx-3/unc-3/ceh-17/aptf-1/tab-1/unc-55/ceh-54	27
MF	GO:0032549	ribonucleoside binding	35/1007	218/10171	0.002710926	0.01742738	WBGene00006534/WBGene00007314/WBGene00014055/WBGene00001536/WBGene00009059/WBGene00001543/WBGene00001553/WBGene00001665/WBGene00000907/WBGene00001664/WBGene00001548/WBGene00003850/WBGene00004285/WBGene00006055/WBGene00001535/WBGene00017637/WBGene00003848/WBGene00001545/WBGene00007067/WBGene00001554/WBGene00001533/WBGene00001670/WBGene00000193/WBGene00006531/WBGene00001555/WBGene00008671/WBGene000…	tba-8/gcy-29/ZK669.5/gcy-9/chw-1/gcy-18/gcy-33/gpa-3/daf-11/gpa-2/gcy-23/odr-3/rab-37/ssr-2/gcy-8/F20D6.8/odr-1/gcy-20/4R79.2/gcy-34/gcy-6/gpa-8/arl-6/tba-5/gcy-35/F11A5.3/rab-28/gpa-18/ifta-2/gpa-4/W04C9.5/gcy-13/gpa-13/gcy-17/gcy-36	35
MF	GO:0001664	G-protein coupled receptor binding	12/1007	50/10171	0.002890053	0.018305909	WBGene00001464/WBGene00001454/WBGene00001665/WBGene00001664/WBGene00003850/WBGene00000241/WBGene00001670/WBGene00004209/WBGene00006643/WBGene00020997/WBGene00001666/WBGene00001675	flp-21/flp-11/gpa-3/gpa-2/odr-3/bbs-1/gpa-8/ptc-2/tsp-17/gpa-18/gpa-4/gpa-13	12
MF	GO:0001882	nucleoside binding	35/1007	219/10171	0.002928945	0.018305909	WBGene00006534/WBGene00007314/WBGene00014055/WBGene00001536/WBGene00009059/WBGene00001543/WBGene00001553/WBGene00001665/WBGene00000907/WBGene00001664/WBGene00001548/WBGene00003850/WBGene00004285/WBGene00006055/WBGene00001535/WBGene00017637/WBGene00003848/WBGene00001545/WBGene00007067/WBGene00001554/WBGene00001533/WBGene00001670/WBGene00000193/WBGene00006531/WBGene00001555/WBGene00008671/WBGene000…	tba-8/gcy-29/ZK669.5/gcy-9/chw-1/gcy-18/gcy-33/gpa-3/daf-11/gpa-2/gcy-23/odr-3/rab-37/ssr-2/gcy-8/F20D6.8/odr-1/gcy-20/4R79.2/gcy-34/gcy-6/gpa-8/arl-6/tba-5/gcy-35/F11A5.3/rab-28/gpa-18/ifta-2/gpa-4/W04C9.5/gcy-13/gpa-13/gcy-17/gcy-36	35
MF	GO:0001012	RNA polymerase II regulatory region DNA binding	27/1007	157/10171	0.003023276	0.018636632	WBGene00000908/WBGene00013111/WBGene00077521/WBGene00003675/WBGene00003968/WBGene00017571/WBGene00006778/WBGene00003102/WBGene00006652/WBGene00003847/WBGene00006818/WBGene00001948/WBGene00002987/WBGene00000449/WBGene00001174/WBGene00006766/WBGene00003657/WBGene00000452/WBGene00001952/WBGene00000447/WBGene00006654/WBGene00006743/WBGene00000440/WBGene00019424/WBGene00006380/WBGene00006790/WBGene000…	daf-12/sta-1/maf-1/nhr-85/peb-1/jmjd-3.1/unc-42/mab-5/ttx-1/blmp-1/unc-86/hlh-1/lim-4/ceh-27/egl-5/unc-30/nhr-67/ceh-31/hlh-6/ceh-24/ttx-3/unc-3/ceh-17/aptf-1/tab-1/unc-55/ceh-54	27
MF	GO:0031683	G-protein beta/gamma-subunit complex binding	7/1007	22/10171	0.004105895	0.024968283	WBGene00001665/WBGene00001664/WBGene00003850/WBGene00001670/WBGene00020997/WBGene00001666/WBGene00001675	gpa-3/gpa-2/odr-3/gpa-8/gpa-18/gpa-4/gpa-13	7
MF	GO:0030414	peptidase inhibitor activity	14/1007	66/10171	0.004553016	0.027318098	WBGene00023416/WBGene00011328/WBGene00020651/WBGene00015682/WBGene00008304/WBGene00005644/WBGene00009384/WBGene00003173/WBGene00012186/WBGene00006712/WBGene00020893/WBGene00009331/WBGene00010792/WBGene00021731	spi-1/T01D3.3/T21D12.12/C10G8.3/C54D10.10/srp-3/piit-1/mec-9/mlt-11/ubc-17/T28C12.6/F32D8.7/K12G11.6/Y49G5A.1	14
MF	GO:0015085	calcium ion transmembrane transporter activity	10/1007	40/10171	0.004630692	0.02741857	WBGene00019875/WBGene00003569/WBGene00006742/WBGene00007041/WBGene00003568/WBGene00003889/WBGene00006614/WBGene00003570/WBGene00006616/WBGene00003840	mca-2/ncx-4/unc-2/tag-180/ncx-3/osm-9/trp-1/ncx-5/trp-4/ocr-3	10
MF	GO:0003777	microtubule motor activity	9/1007	35/10171	0.005818117	0.034001984	WBGene00006874/WBGene00006831/WBGene00012424/WBGene00002224/WBGene00043992/WBGene00012425/WBGene00043067/WBGene00007154/WBGene00006960	vab-8/unc-104/dlc-3/klp-13/bbs-4/dlc-4/dlc-5/dhc-3/xbx-1	9
MF	GO:0008574	ATP-dependent microtubule motor activity, plus-end-directed	5/1007	13/10171	0.006152221	0.035322326	WBGene00006831/WBGene00012424/WBGene00002224/WBGene00012425/WBGene00043067	unc-104/dlc-3/klp-13/dlc-4/dlc-5	5
MF	GO:0004867	serine-type endopeptidase inhibitor activity	11/1007	48/10171	0.00620103	0.035322326	WBGene00023416/WBGene00020651/WBGene00015682/WBGene00008304/WBGene00005644/WBGene00009384/WBGene00003173/WBGene00012186/WBGene00009331/WBGene00010792/WBGene00021731	spi-1/T21D12.12/C10G8.3/C54D10.10/srp-3/piit-1/mec-9/mlt-11/F32D8.7/K12G11.6/Y49G5A.1	11
MF	GO:0140104	molecular carrier activity	9/1007	36/10171	0.007091362	0.039888911	WBGene00014030/WBGene00020279/WBGene00020045/WBGene00016184/WBGene00021259/WBGene00021980/WBGene00077763/WBGene00016024/WBGene00008256	glb-1/glb-25/glb-23/glb-9/glb-30/glb-32/glb-34/glb-7/glb-12	9
MF	GO:0003690	double-stranded DNA binding	34/1007	224/10171	0.007527829	0.041492437	WBGene00001854/WBGene00000908/WBGene00013111/WBGene00077521/WBGene00001898/WBGene00003602/WBGene00003675/WBGene00003968/WBGene00017571/WBGene00006778/WBGene00003102/WBGene00006652/WBGene00003847/WBGene00003623/WBGene00006818/WBGene00001948/WBGene00002987/WBGene00000449/WBGene00001174/WBGene00006766/WBGene00003657/WBGene00000452/WBGene00001952/WBGene00000447/WBGene00006654/WBGene00016126/WBGene000…	hil-3/daf-12/sta-1/maf-1/his-24/nhr-3/nhr-85/peb-1/jmjd-3.1/unc-42/mab-5/ttx-1/blmp-1/nhr-25/unc-86/hlh-1/lim-4/ceh-27/egl-5/unc-30/nhr-67/ceh-31/hlh-6/ceh-24/ttx-3/nhr-258/nhr-277/unc-3/ceh-17/aptf-1/tab-1/unc-55/ceh-54/nhr-38	34
MF	GO:0003774	motor activity	12/1007	56/10171	0.007653049	0.041492437	WBGene00009730/WBGene00002037/WBGene00006874/WBGene00006831/WBGene00012424/WBGene00002039/WBGene00002224/WBGene00043992/WBGene00012425/WBGene00043067/WBGene00007154/WBGene00006960	myo-6/hum-4/vab-8/unc-104/dlc-3/hum-6/klp-13/bbs-4/dlc-4/dlc-5/dhc-3/xbx-1	12
MF	GO:0004364	glutathione transferase activity	12/1007	56/10171	0.007653049	0.041492437	WBGene00001768/WBGene00001753/WBGene00001776/WBGene00001763/WBGene00001758/WBGene00001789/WBGene00001751/WBGene00021127/WBGene00001788/WBGene00001759/WBGene00001786/WBGene00001783	gst-20/gst-5/gst-28/gst-15/gst-10/gst-41/gst-3/W10C8.4/gst-40/gst-11/gst-38/gst-35	12
MF	GO:0015298	solute:cation antiporter activity	6/1007	19/10171	0.008126213	0.043533284	WBGene00003731/WBGene00003569/WBGene00003736/WBGene00003568/WBGene00009617/WBGene00003570	nhx-3/ncx-4/nhx-9/ncx-3/F41E7.1/ncx-5	6
MF	GO:0005262	calcium channel activity	8/1007	31/10171	0.008938843	0.047323285	WBGene00003569/WBGene00006742/WBGene00007041/WBGene00003889/WBGene00006614/WBGene00003570/WBGene00006616/WBGene00003840	ncx-4/unc-2/tag-180/osm-9/trp-1/ncx-5/trp-4/ocr-3	8
MF	GO:0005201	extracellular matrix structural constituent	10/1007	44/10171	0.009435571	0.049372175	WBGene00000659/WBGene00000613/WBGene00000736/WBGene00000697/WBGene00000652/WBGene00000625/WBGene00000702/WBGene00000662/WBGene00000679/WBGene00000629	col-84/col-36/col-163/col-123/col-76/col-48/col-128/col-87/col-105/col-52	10
