# Supplementary material for: Phosphorothioate-DNA bacterial diet reduces the ROS levels in C. elegans while improving locomotion and longevity
Source: Commun Biol. 2021 Nov 25;4:1335. doi: 10.1038/s42003-021-02863-y (PMC8617147; doi:10.1038/s42003-021-02863-y)
Supplement: Supplementary file 4 — Supplementary Data 2 [file 42003_2021_2863_MOESM4_ESM.xls]

Supplementary Data 2 categories enriched of up-regulated genes at Day12
Category	GOID	Description	GeneRatio	BgRatio	pvalue	padj	geneID	geneName	Count
BP	GO:0006470	protein dephosphorylation	99/557	213/9099	1.44E-64	1.80E-61	WBGene00017636/WBGene00015931/WBGene00015516/WBGene00014158/WBGene00008124/WBGene00016942/WBGene00011133/WBGene00009948/WBGene00011808/WBGene00014170/WBGene00021113/WBGene00011918/WBGene00008661/WBGene00018347/WBGene00020187/WBGene00010869/WBGene00007610/WBGene00016742/WBGene00021358/WBGene00007763/WBGene00011438/WBGene00022617/WBGene00015661/WBGene00009605/WBGene00007354/WBGene00016053/WBGene000…	F20D6.6/C17H12.5/C06A8.6/ZK938.1/C47A4.3/C55B7.3/R08A2.2/F52H3.6/T16G12.7/ZK945.8/gsp-3/T22C1.8/F10G8.1/F42C5.5/gsp-4/M05B5.1/C15H7.3/C48B6.4/Y37E11AL.2/C27B7.6/T04F3.3/ZC477.2/C09H5.7/F40G12.10/C06A1.3/C24D10.1/F55H12.5/Y18H1A.1/F58G1.3/K10H10.7/T27A3.5/ZK484.7/K09F6.3/F42G8.8/ZK616.65/C43E11.5/C02B10.6/C17H12.3/Y57G11C.6/F49E11.7/W03F11.4/F55F8.7/Y69A2AR.19/C50F2.5/F38H4.4/cdc-25.4/B0280.11/R13…	99
BP	GO:0018107	peptidyl-threonine phosphorylation	76/557	121/9099	1.27E-62	7.97E-60	WBGene00014007/WBGene00007305/WBGene00019561/WBGene00008235/WBGene00018004/WBGene00018122/WBGene00019642/WBGene00022707/WBGene00022632/WBGene00012637/WBGene00010366/WBGene00016541/WBGene00016946/WBGene00022032/WBGene00020580/WBGene00012307/WBGene00020071/WBGene00007777/WBGene00018301/WBGene00020223/WBGene00018745/WBGene00015629/WBGene00007335/WBGene00010883/WBGene00008423/WBGene00012169/WBGene000…	ZK596.2/C04G2.2/K09C6.7/C50F4.10/F33D11.7/ttbk-2/K11C4.1/ZK354.6/ZC581.2/Y38H8A.3/H05L14.1/C39H7.1/C55B7.10/Y65B4A.9/T19D12.5/W06F12.3/R13H9.5/C27D8.1/F41G3.5/T05A7.6/F53C3.1/C09B9.4/C05C12.1/M7.7/D2045.5/W01B6.2/T05C12.1/C34B2.3/R10D12.10/F10G8.2/F59A6.4/C56C10.6/F25F2.1/Y71F9AL.2/W03G9.5/F38E1.3/F36H12.9/C49C8.1/K09C6.8/hasp-2/T15B12.2/C09D4.3/M05D6.1/C28A5.6/tag-191/F54H5.2/ZK354.2/B0207.7/C26…	76
BP	GO:0018210	peptidyl-threonine modification	76/557	124/9099	1.94E-61	8.09E-59	WBGene00014007/WBGene00007305/WBGene00019561/WBGene00008235/WBGene00018004/WBGene00018122/WBGene00019642/WBGene00022707/WBGene00022632/WBGene00012637/WBGene00010366/WBGene00016541/WBGene00016946/WBGene00022032/WBGene00020580/WBGene00012307/WBGene00020071/WBGene00007777/WBGene00018301/WBGene00020223/WBGene00018745/WBGene00015629/WBGene00007335/WBGene00010883/WBGene00008423/WBGene00012169/WBGene000…	ZK596.2/C04G2.2/K09C6.7/C50F4.10/F33D11.7/ttbk-2/K11C4.1/ZK354.6/ZC581.2/Y38H8A.3/H05L14.1/C39H7.1/C55B7.10/Y65B4A.9/T19D12.5/W06F12.3/R13H9.5/C27D8.1/F41G3.5/T05A7.6/F53C3.1/C09B9.4/C05C12.1/M7.7/D2045.5/W01B6.2/T05C12.1/C34B2.3/R10D12.10/F10G8.2/F59A6.4/C56C10.6/F25F2.1/Y71F9AL.2/W03G9.5/F38E1.3/F36H12.9/C49C8.1/K09C6.8/hasp-2/T15B12.2/C09D4.3/M05D6.1/C28A5.6/tag-191/F54H5.2/ZK354.2/B0207.7/C26…	76
BP	GO:0016311	dephosphorylation	103/557	270/9099	6.66E-57	2.09E-54	WBGene00017636/WBGene00015931/WBGene00015516/WBGene00014158/WBGene00008124/WBGene00016942/WBGene00011133/WBGene00009948/WBGene00011808/WBGene00017279/WBGene00014170/WBGene00021113/WBGene00011918/WBGene00008661/WBGene00018347/WBGene00020187/WBGene00009962/WBGene00010869/WBGene00007610/WBGene00016742/WBGene00021358/WBGene00007763/WBGene00011438/WBGene00022617/WBGene00015661/WBGene00009605/WBGene000…	F20D6.6/C17H12.5/C06A8.6/ZK938.1/C47A4.3/C55B7.3/R08A2.2/F52H3.6/T16G12.7/F09C12.8/ZK945.8/gsp-3/T22C1.8/F10G8.1/F42C5.5/gsp-4/F53B6.7/M05B5.1/C15H7.3/C48B6.4/Y37E11AL.2/C27B7.6/T04F3.3/ZC477.2/C09H5.7/F40G12.10/C06A1.3/C24D10.1/F55H12.5/Y18H1A.1/F58G1.3/K10H10.7/T27A3.5/ZK484.7/K09F6.3/F42G8.8/ZK616.65/C43E11.5/C02B10.6/C17H12.3/Y57G11C.6/F49E11.7/W03F11.4/F55F8.7/Y69A2AR.19/C50F2.5/F38H4.4/cdc-…	103
BP	GO:0018105	peptidyl-serine phosphorylation	71/557	132/9099	8.42E-52	2.11E-49	WBGene00014007/WBGene00007305/WBGene00019561/WBGene00008235/WBGene00018004/WBGene00018122/WBGene00019642/WBGene00022707/WBGene00022632/WBGene00012637/WBGene00010366/WBGene00016980/WBGene00016541/WBGene00016946/WBGene00022032/WBGene00020580/WBGene00012307/WBGene00020071/WBGene00007777/WBGene00018301/WBGene00020223/WBGene00018745/WBGene00015629/WBGene00007335/WBGene00010883/WBGene00008423/WBGene000…	ZK596.2/C04G2.2/K09C6.7/C50F4.10/F33D11.7/ttbk-2/K11C4.1/ZK354.6/ZC581.2/Y38H8A.3/H05L14.1/C56G2.5/C39H7.1/C55B7.10/Y65B4A.9/T19D12.5/W06F12.3/R13H9.5/C27D8.1/F41G3.5/T05A7.6/F53C3.1/C09B9.4/C05C12.1/M7.7/D2045.5/W01B6.2/T05C12.1/C34B2.3/R10D12.10/F10G8.2/F59A6.4/C56C10.6/F25F2.1/Y71F9AL.2/W03G9.5/F38E1.3/F36H12.9/C49C8.1/K09C6.8/T15B12.2/C09D4.3/M05D6.1/C28A5.6/tag-191/F54H5.2/ZK354.2/B0207.7/C1…	71
BP	GO:0018209	peptidyl-serine modification	71/557	134/9099	3.44E-51	7.19E-49	WBGene00014007/WBGene00007305/WBGene00019561/WBGene00008235/WBGene00018004/WBGene00018122/WBGene00019642/WBGene00022707/WBGene00022632/WBGene00012637/WBGene00010366/WBGene00016980/WBGene00016541/WBGene00016946/WBGene00022032/WBGene00020580/WBGene00012307/WBGene00020071/WBGene00007777/WBGene00018301/WBGene00020223/WBGene00018745/WBGene00015629/WBGene00007335/WBGene00010883/WBGene00008423/WBGene000…	ZK596.2/C04G2.2/K09C6.7/C50F4.10/F33D11.7/ttbk-2/K11C4.1/ZK354.6/ZC581.2/Y38H8A.3/H05L14.1/C56G2.5/C39H7.1/C55B7.10/Y65B4A.9/T19D12.5/W06F12.3/R13H9.5/C27D8.1/F41G3.5/T05A7.6/F53C3.1/C09B9.4/C05C12.1/M7.7/D2045.5/W01B6.2/T05C12.1/C34B2.3/R10D12.10/F10G8.2/F59A6.4/C56C10.6/F25F2.1/Y71F9AL.2/W03G9.5/F38E1.3/F36H12.9/C49C8.1/K09C6.8/T15B12.2/C09D4.3/M05D6.1/C28A5.6/tag-191/F54H5.2/ZK354.2/B0207.7/C1…	71
BP	GO:0035335	peptidyl-tyrosine dephosphorylation	63/557	111/9099	6.05E-48	1.08E-45	WBGene00015931/WBGene00016942/WBGene00011918/WBGene00008661/WBGene00018347/WBGene00010869/WBGene00007610/WBGene00016742/WBGene00011438/WBGene00009605/WBGene00016053/WBGene00010136/WBGene00021207/WBGene00020841/WBGene00022753/WBGene00019586/WBGene00235383/WBGene00016605/WBGene00015331/WBGene00015929/WBGene00013304/WBGene00021007/WBGene00018895/WBGene00022090/WBGene00016839/WBGene00009548/WBGene000…	C17H12.5/C55B7.3/T22C1.8/F10G8.1/F42C5.5/M05B5.1/C15H7.3/C48B6.4/T04F3.3/F40G12.10/C24D10.1/F55H12.5/Y18H1A.1/T27A3.5/ZK484.7/K09F6.3/ZK616.65/C43E11.5/C02B10.6/C17H12.3/Y57G11C.6/W03F11.4/F55F8.7/Y69A2AR.19/C50F2.5/F38H4.4/cdc-25.4/B0280.11/ZK354.8/W01B6.6/F47B3.7/F36H1.3/F20H11.4/ZK809.1/K07F5.8/Y48G1C.5/M04G7.2/H06I04.5/Y62F5A.10/C33H5.16/Y113G7C.1/pph-2/T28F4.3/B0207.1/F54F12.1/C33F10.8/moa-1…	63
BP	GO:0018193	peptidyl-amino acid modification	119/557	450/9099	2.12E-46	3.33E-44	WBGene00014007/WBGene00007305/WBGene00019561/WBGene00008235/WBGene00018004/WBGene00018122/WBGene00019642/WBGene00022780/WBGene00016954/WBGene00022707/WBGene00022632/WBGene00012637/WBGene00010366/WBGene00016980/WBGene00016541/WBGene00009039/WBGene00016462/WBGene00016946/WBGene00002208/WBGene00022032/WBGene00011039/WBGene00018999/WBGene00020580/WBGene00000878/WBGene00012307/WBGene00020071/WBGene000…	ZK596.2/C04G2.2/K09C6.7/C50F4.10/F33D11.7/ttbk-2/K11C4.1/ZK622.1/C55C3.4/ZK354.6/ZC581.2/Y38H8A.3/H05L14.1/C56G2.5/C39H7.1/F22B3.8/C35E7.10/C55B7.10/kin-26/Y65B4A.9/R05H5.4/F57B9.8/T19D12.5/cyn-2/W06F12.3/R13H9.5/spe-8/C27D8.1/F41G3.5/T05A7.6/F53C3.1/C09B9.4/C05C12.1/M7.7/D2045.5/W01B6.2/T05C12.1/C34B2.3/R10D12.10/F10G8.2/F59A3.8/F59A6.4/C56C10.6/ZC250.5/F25F2.1/ZC581.7/R11E3.1/Y71F9AL.2/W03G9.5/…	119
BP	GO:0018108	peptidyl-tyrosine phosphorylation	35/557	94/9099	3.13E-19	4.36E-17	WBGene00022780/WBGene00016954/WBGene00009039/WBGene00016462/WBGene00002208/WBGene00011039/WBGene00018999/WBGene00004962/WBGene00019081/WBGene00022634/WBGene00020003/WBGene00015994/WBGene00001487/WBGene00013475/WBGene00012172/WBGene00016416/WBGene00016085/WBGene00002193/WBGene00017736/WBGene00014813/WBGene00009160/WBGene00020659/WBGene00013801/WBGene00012010/WBGene00002206/WBGene00010712/WBGene000…	ZK622.1/C55C3.4/F22B3.8/C35E7.10/kin-26/R05H5.4/F57B9.8/spe-8/F59A3.8/ZC581.7/R11E3.1/C18H7.4/frk-1/Y69E1A.3/W01B6.5/C34F11.5/C25A8.5/kin-5/F23C8.7/M176.9/F26E4.5/T21G5.1/Y116A8C.24/T25B9.4/kin-24/K09B11.5/kin-14/kin-21/Y116A8C.38/Y52D5A.2/Y43C5B.2/T25B9.5/Y50D4B.6/W03A5.1/T06C10.3	35
BP	GO:0018212	peptidyl-tyrosine modification	35/557	96/9099	6.95E-19	8.72E-17	WBGene00022780/WBGene00016954/WBGene00009039/WBGene00016462/WBGene00002208/WBGene00011039/WBGene00018999/WBGene00004962/WBGene00019081/WBGene00022634/WBGene00020003/WBGene00015994/WBGene00001487/WBGene00013475/WBGene00012172/WBGene00016416/WBGene00016085/WBGene00002193/WBGene00017736/WBGene00014813/WBGene00009160/WBGene00020659/WBGene00013801/WBGene00012010/WBGene00002206/WBGene00010712/WBGene000…	ZK622.1/C55C3.4/F22B3.8/C35E7.10/kin-26/R05H5.4/F57B9.8/spe-8/F59A3.8/ZC581.7/R11E3.1/C18H7.4/frk-1/Y69E1A.3/W01B6.5/C34F11.5/C25A8.5/kin-5/F23C8.7/M176.9/F26E4.5/T21G5.1/Y116A8C.24/T25B9.4/kin-24/K09B11.5/kin-14/kin-21/Y116A8C.38/Y52D5A.2/Y43C5B.2/T25B9.5/Y50D4B.6/W03A5.1/T06C10.3	35
BP	GO:0042127	regulation of cell proliferation	33/557	93/9099	1.86E-17	2.12E-15	WBGene00022780/WBGene00016954/WBGene00009039/WBGene00016462/WBGene00002208/WBGene00011039/WBGene00018999/WBGene00004962/WBGene00019081/WBGene00022634/WBGene00020003/WBGene00015994/WBGene00001487/WBGene00013475/WBGene00012172/WBGene00016085/WBGene00002193/WBGene00017736/WBGene00009160/WBGene00020659/WBGene00013801/WBGene00012010/WBGene00002206/WBGene00010712/WBGene00002198/WBGene00002204/WBGene000…	ZK622.1/C55C3.4/F22B3.8/C35E7.10/kin-26/R05H5.4/F57B9.8/spe-8/F59A3.8/ZC581.7/R11E3.1/C18H7.4/frk-1/Y69E1A.3/W01B6.5/C25A8.5/kin-5/F23C8.7/F26E4.5/T21G5.1/Y116A8C.24/T25B9.4/kin-24/K09B11.5/kin-14/kin-21/Y116A8C.38/Y52D5A.2/Y43C5B.2/T25B9.5/Y50D4B.6/T06C10.3/lag-2	33
BP	GO:0008283	cell proliferation	33/557	116/9099	3.03E-14	3.17E-12	WBGene00022780/WBGene00016954/WBGene00009039/WBGene00016462/WBGene00002208/WBGene00011039/WBGene00018999/WBGene00004962/WBGene00019081/WBGene00022634/WBGene00020003/WBGene00015994/WBGene00001487/WBGene00013475/WBGene00012172/WBGene00016085/WBGene00002193/WBGene00017736/WBGene00009160/WBGene00020659/WBGene00013801/WBGene00012010/WBGene00002206/WBGene00010712/WBGene00002198/WBGene00002204/WBGene000…	ZK622.1/C55C3.4/F22B3.8/C35E7.10/kin-26/R05H5.4/F57B9.8/spe-8/F59A3.8/ZC581.7/R11E3.1/C18H7.4/frk-1/Y69E1A.3/W01B6.5/C25A8.5/kin-5/F23C8.7/F26E4.5/T21G5.1/Y116A8C.24/T25B9.4/kin-24/K09B11.5/kin-14/kin-21/Y116A8C.38/Y52D5A.2/Y43C5B.2/T25B9.5/Y50D4B.6/T06C10.3/lag-2	33
BP	GO:0048232	male gamete generation	20/557	63/9099	4.41E-10	4.26E-08	WBGene00007307/WBGene00020661/WBGene00011910/WBGene00021113/WBGene00020187/WBGene00004965/WBGene00006449/WBGene00004971/WBGene00004962/WBGene00004973/WBGene00004958/WBGene00001249/WBGene00007733/WBGene00004966/WBGene00004964/WBGene00013747/WBGene00004969/WBGene00004960/WBGene00001414/WBGene00012648	spch-1/smz-2/alg-3/gsp-3/gsp-4/spe-11/alg-4/spe-17/spe-8/spe-27/spe-4/elt-1/smz-1/spe-12/spe-10/spe-19/spe-15/spe-6/fer-1/Y39A1A.9	20
BP	GO:0048515	spermatid differentiation	10/557	15/9099	1.55E-09	1.39E-07	WBGene00004971/WBGene00004962/WBGene00004973/WBGene00004958/WBGene00001249/WBGene00004966/WBGene00004964/WBGene00013747/WBGene00004969/WBGene00004960	spe-17/spe-8/spe-27/spe-4/elt-1/spe-12/spe-10/spe-19/spe-15/spe-6	10
BP	GO:0007286	spermatid development	9/557	13/9099	6.50E-09	5.43E-07	WBGene00004971/WBGene00004962/WBGene00004973/WBGene00004958/WBGene00001249/WBGene00004966/WBGene00004964/WBGene00013747/WBGene00004969	spe-17/spe-8/spe-27/spe-4/elt-1/spe-12/spe-10/spe-19/spe-15	9
BP	GO:0007283	spermatogenesis	16/557	58/9099	2.26E-07	1.77E-05	WBGene00011910/WBGene00021113/WBGene00020187/WBGene00004965/WBGene00006449/WBGene00004971/WBGene00004962/WBGene00004973/WBGene00004958/WBGene00001249/WBGene00004966/WBGene00004964/WBGene00013747/WBGene00004969/WBGene00004960/WBGene00001414	alg-3/gsp-3/gsp-4/spe-11/alg-4/spe-17/spe-8/spe-27/spe-4/elt-1/spe-12/spe-10/spe-19/spe-15/spe-6/fer-1	16
BP	GO:0007140	male meiotic nuclear division	7/557	10/9099	3.17E-07	2.34E-05	WBGene00007307/WBGene00020661/WBGene00021113/WBGene00020187/WBGene00007733/WBGene00004960/WBGene00012648	spch-1/smz-2/gsp-3/gsp-4/smz-1/spe-6/Y39A1A.9	7
BP	GO:0035405	histone-threonine phosphorylation	6/557	10/9099	8.71E-06	0.000574657	WBGene00021214/WBGene00016137/WBGene00008243/WBGene00022228/WBGene00022670/WBGene00012159	hasp-2/C26E6.1/C50H2.7/Y73B6A.1/ZK177.2/VY10G11R.1	6
BP	GO:0072355	histone H3-T3 phosphorylation	6/557	10/9099	8.71E-06	0.000574657	WBGene00021214/WBGene00016137/WBGene00008243/WBGene00022228/WBGene00022670/WBGene00012159	hasp-2/C26E6.1/C50H2.7/Y73B6A.1/ZK177.2/VY10G11R.1	6
BP	GO:0016572	histone phosphorylation	6/557	13/9099	6.07E-05	0.003804705	WBGene00021214/WBGene00016137/WBGene00008243/WBGene00022228/WBGene00022670/WBGene00012159	hasp-2/C26E6.1/C50H2.7/Y73B6A.1/ZK177.2/VY10G11R.1	6
BP	GO:0008045	motor neuron axon guidance	9/557	36/9099	0.000239617	0.014308583	WBGene00011438/WBGene00235383/WBGene00021007/WBGene00017647/WBGene00019773/WBGene00019169/WBGene00012138/WBGene00010072/WBGene00020597	T04F3.3/ZK616.65/W03F11.4/F20H11.4/M04G7.2/H06I04.5/T28F4.3/F54F12.1/T20B6.1	9
BP	GO:0007009	plasma membrane organization	6/557	18/9099	0.000504152	0.028736687	WBGene00013052/WBGene00019530/WBGene00019531/WBGene00009753/WBGene00001414/WBGene00000301	scrm-7/scrm-8/scrm-5/scrm-6/fer-1/cav-1	6
CC	GO:0031143	pseudopodium	36/898	42/11433	2.88E-34	6.20E-32	WBGene00003470/WBGene00003424/WBGene00003442/WBGene00003425/WBGene00003457/WBGene00009684/WBGene00003434/WBGene00003431/WBGene00003429/WBGene00003466/WBGene00003458/WBGene00003465/WBGene00009682/WBGene00009680/WBGene00003443/WBGene00003450/WBGene00003438/WBGene00003435/WBGene00003432/WBGene00003463/WBGene00003444/WBGene00003464/WBGene00003426/WBGene00003446/WBGene00003449/WBGene00003448/WBGene000…	msp-152/msp-3/msp-49/msp-10/msp-64/msd-3/msp-38/msp-33/msp-31/msp-79/msp-65/msp-78/msd-2/msd-1/msp-50/msp-57/msp-45/msp-40/msp-36/msp-76/msp-51/msp-77/msp-19/msp-53/msp-56/msp-55/msp-113/msp-59/gsp-3/gsp-4/msd-4/msp-142/spe-9/msp-63/fer-1/spe-41	36
CC	GO:0031234	extrinsic component of cytoplasmic side of plasma membrane	31/898	67/11433	2.62E-17	2.82E-15	WBGene00022780/WBGene00016954/WBGene00009039/WBGene00016462/WBGene00002208/WBGene00011039/WBGene00018999/WBGene00004962/WBGene00019081/WBGene00022634/WBGene00020003/WBGene00015994/WBGene00001487/WBGene00013475/WBGene00012172/WBGene00016085/WBGene00002193/WBGene00017736/WBGene00009160/WBGene00020659/WBGene00013801/WBGene00012010/WBGene00002206/WBGene00010712/WBGene00002198/WBGene00002204/WBGene000…	ZK622.1/C55C3.4/F22B3.8/C35E7.10/kin-26/R05H5.4/F57B9.8/spe-8/F59A3.8/ZC581.7/R11E3.1/C18H7.4/frk-1/Y69E1A.3/W01B6.5/C25A8.5/kin-5/F23C8.7/F26E4.5/T21G5.1/Y116A8C.24/T25B9.4/kin-24/K09B11.5/kin-14/kin-21/Y116A8C.38/Y52D5A.2/Y43C5B.2/T25B9.5/T06C10.3	31
CC	GO:0009898	cytoplasmic side of plasma membrane	33/898	82/11433	4.23E-16	3.03E-14	WBGene00022780/WBGene00016954/WBGene00009039/WBGene00016462/WBGene00002208/WBGene00011039/WBGene00018999/WBGene00004962/WBGene00019081/WBGene00022634/WBGene00020003/WBGene00015994/WBGene00001487/WBGene00013475/WBGene00012172/WBGene00016085/WBGene00002193/WBGene00017736/WBGene00009160/WBGene00020659/WBGene00013801/WBGene00012010/WBGene00002206/WBGene00010712/WBGene00002198/WBGene00002204/WBGene000…	ZK622.1/C55C3.4/F22B3.8/C35E7.10/kin-26/R05H5.4/F57B9.8/spe-8/F59A3.8/ZC581.7/R11E3.1/C18H7.4/frk-1/Y69E1A.3/W01B6.5/C25A8.5/kin-5/F23C8.7/F26E4.5/T21G5.1/Y116A8C.24/T25B9.4/kin-24/K09B11.5/kin-14/kin-21/Y116A8C.38/Y52D5A.2/Y43C5B.2/T25B9.5/T06C10.3/cav-1/let-653	33
CC	GO:0098562	cytoplasmic side of membrane	33/898	87/11433	3.37E-15	1.81E-13	WBGene00022780/WBGene00016954/WBGene00009039/WBGene00016462/WBGene00002208/WBGene00011039/WBGene00018999/WBGene00004962/WBGene00019081/WBGene00022634/WBGene00020003/WBGene00015994/WBGene00001487/WBGene00013475/WBGene00012172/WBGene00016085/WBGene00002193/WBGene00017736/WBGene00009160/WBGene00020659/WBGene00013801/WBGene00012010/WBGene00002206/WBGene00010712/WBGene00002198/WBGene00002204/WBGene000…	ZK622.1/C55C3.4/F22B3.8/C35E7.10/kin-26/R05H5.4/F57B9.8/spe-8/F59A3.8/ZC581.7/R11E3.1/C18H7.4/frk-1/Y69E1A.3/W01B6.5/C25A8.5/kin-5/F23C8.7/F26E4.5/T21G5.1/Y116A8C.24/T25B9.4/kin-24/K09B11.5/kin-14/kin-21/Y116A8C.38/Y52D5A.2/Y43C5B.2/T25B9.5/T06C10.3/cav-1/let-653	33
CC	GO:0019897	extrinsic component of plasma membrane	31/898	81/11433	1.75E-14	7.51E-13	WBGene00022780/WBGene00016954/WBGene00009039/WBGene00016462/WBGene00002208/WBGene00011039/WBGene00018999/WBGene00004962/WBGene00019081/WBGene00022634/WBGene00020003/WBGene00015994/WBGene00001487/WBGene00013475/WBGene00012172/WBGene00016085/WBGene00002193/WBGene00017736/WBGene00009160/WBGene00020659/WBGene00013801/WBGene00012010/WBGene00002206/WBGene00010712/WBGene00002198/WBGene00002204/WBGene000…	ZK622.1/C55C3.4/F22B3.8/C35E7.10/kin-26/R05H5.4/F57B9.8/spe-8/F59A3.8/ZC581.7/R11E3.1/C18H7.4/frk-1/Y69E1A.3/W01B6.5/C25A8.5/kin-5/F23C8.7/F26E4.5/T21G5.1/Y116A8C.24/T25B9.4/kin-24/K09B11.5/kin-14/kin-21/Y116A8C.38/Y52D5A.2/Y43C5B.2/T25B9.5/T06C10.3	31
CC	GO:0098552	side of membrane	33/898	92/11433	2.26E-14	8.09E-13	WBGene00022780/WBGene00016954/WBGene00009039/WBGene00016462/WBGene00002208/WBGene00011039/WBGene00018999/WBGene00004962/WBGene00019081/WBGene00022634/WBGene00020003/WBGene00015994/WBGene00001487/WBGene00013475/WBGene00012172/WBGene00016085/WBGene00002193/WBGene00017736/WBGene00009160/WBGene00020659/WBGene00013801/WBGene00012010/WBGene00002206/WBGene00010712/WBGene00002198/WBGene00002204/WBGene000…	ZK622.1/C55C3.4/F22B3.8/C35E7.10/kin-26/R05H5.4/F57B9.8/spe-8/F59A3.8/ZC581.7/R11E3.1/C18H7.4/frk-1/Y69E1A.3/W01B6.5/C25A8.5/kin-5/F23C8.7/F26E4.5/T21G5.1/Y116A8C.24/T25B9.4/kin-24/K09B11.5/kin-14/kin-21/Y116A8C.38/Y52D5A.2/Y43C5B.2/T25B9.5/T06C10.3/cav-1/let-653	33
CC	GO:0019898	extrinsic component of membrane	31/898	113/11433	3.72E-10	1.14E-08	WBGene00022780/WBGene00016954/WBGene00009039/WBGene00016462/WBGene00002208/WBGene00011039/WBGene00018999/WBGene00004962/WBGene00019081/WBGene00022634/WBGene00020003/WBGene00015994/WBGene00001487/WBGene00013475/WBGene00012172/WBGene00016085/WBGene00002193/WBGene00017736/WBGene00009160/WBGene00020659/WBGene00013801/WBGene00012010/WBGene00002206/WBGene00010712/WBGene00002198/WBGene00002204/WBGene000…	ZK622.1/C55C3.4/F22B3.8/C35E7.10/kin-26/R05H5.4/F57B9.8/spe-8/F59A3.8/ZC581.7/R11E3.1/C18H7.4/frk-1/Y69E1A.3/W01B6.5/C25A8.5/kin-5/F23C8.7/F26E4.5/T21G5.1/Y116A8C.24/T25B9.4/kin-24/K09B11.5/kin-14/kin-21/Y116A8C.38/Y52D5A.2/Y43C5B.2/T25B9.5/T06C10.3	31
MF	GO:0004721	phosphoprotein phosphatase activity	95/658	189/10142	3.63E-63	1.38E-60	WBGene00017636/WBGene00015931/WBGene00014158/WBGene00008124/WBGene00016942/WBGene00011133/WBGene00009948/WBGene00011808/WBGene00021113/WBGene00011918/WBGene00008661/WBGene00018347/WBGene00020187/WBGene00010869/WBGene00007610/WBGene00016742/WBGene00007763/WBGene00011438/WBGene00022617/WBGene00015661/WBGene00009605/WBGene00007354/WBGene00016053/WBGene00010136/WBGene00021207/WBGene00010265/WBGene000…	F20D6.6/C17H12.5/ZK938.1/C47A4.3/C55B7.3/R08A2.2/F52H3.6/T16G12.7/gsp-3/T22C1.8/F10G8.1/F42C5.5/gsp-4/M05B5.1/C15H7.3/C48B6.4/C27B7.6/T04F3.3/ZC477.2/C09H5.7/F40G12.10/C06A1.3/C24D10.1/F55H12.5/Y18H1A.1/F58G1.3/T27A3.5/ZK484.7/K09F6.3/F42G8.8/ZK616.65/C43E11.5/C02B10.6/C17H12.3/Y57G11C.6/F49E11.7/W03F11.4/F55F8.7/Y69A2AR.19/C50F2.5/F38H4.4/cdc-25.4/B0280.11/R13A5.11/ZK354.8/W01B6.6/F47B3.7/F36H1.…	95
MF	GO:0016791	phosphatase activity	99/658	245/10142	1.29E-54	2.44E-52	WBGene00017636/WBGene00015931/WBGene00014158/WBGene00008124/WBGene00016942/WBGene00011133/WBGene00009948/WBGene00011808/WBGene00017279/WBGene00021113/WBGene00011918/WBGene00008661/WBGene00018347/WBGene00020187/WBGene00009962/WBGene00010869/WBGene00007610/WBGene00016742/WBGene00007763/WBGene00011438/WBGene00022617/WBGene00015661/WBGene00009605/WBGene00007354/WBGene00016053/WBGene00010136/WBGene000…	F20D6.6/C17H12.5/ZK938.1/C47A4.3/C55B7.3/R08A2.2/F52H3.6/T16G12.7/F09C12.8/gsp-3/T22C1.8/F10G8.1/F42C5.5/gsp-4/F53B6.7/M05B5.1/C15H7.3/C48B6.4/C27B7.6/T04F3.3/ZC477.2/C09H5.7/F40G12.10/C06A1.3/C24D10.1/F55H12.5/Y18H1A.1/F58G1.3/T27A3.5/ZK484.7/K09F6.3/F42G8.8/ZK616.65/C43E11.5/C02B10.6/C17H12.3/Y57G11C.6/F49E11.7/W03F11.4/F55F8.7/Y69A2AR.19/C50F2.5/F38H4.4/cdc-25.4/F55A11.11/B0280.11/R13A5.11/ZK3…	99
MF	GO:0004672	protein kinase activity	133/658	468/10142	1.50E-52	1.89E-50	WBGene00014007/WBGene00007305/WBGene00019561/WBGene00012207/WBGene00008235/WBGene00018004/WBGene00018122/WBGene00019642/WBGene00022780/WBGene00016954/WBGene00022707/WBGene00017672/WBGene00018158/WBGene00022632/WBGene00012637/WBGene00010366/WBGene00016980/WBGene00016541/WBGene00009039/WBGene00016462/WBGene00016946/WBGene00002208/WBGene00022032/WBGene00011039/WBGene00018999/WBGene00020580/WBGene000…	ZK596.2/C04G2.2/K09C6.7/W02B12.12/C50F4.10/F33D11.7/ttbk-2/K11C4.1/ZK622.1/C55C3.4/ZK354.6/F21F3.2/comp-1/ZC581.2/Y38H8A.3/H05L14.1/C56G2.5/C39H7.1/F22B3.8/C35E7.10/C55B7.10/kin-26/Y65B4A.9/R05H5.4/F57B9.8/T19D12.5/gska-3/W06F12.3/R13H9.5/spe-8/C27D8.1/C27D6.11/F41G3.5/T05A7.6/F53C3.1/Y38H8A.4/C09B9.4/C05C12.1/M7.7/D2045.5/W01B6.2/T05C12.1/C34B2.3/R10D12.10/F10G8.2/F59A3.8/F59A6.4/C56C10.6/F25F2.…	133
MF	GO:0042578	phosphoric ester hydrolase activity	99/658	284/10142	1.21E-47	1.14E-45	WBGene00017636/WBGene00015931/WBGene00014158/WBGene00008124/WBGene00016942/WBGene00011133/WBGene00009948/WBGene00011808/WBGene00017279/WBGene00021113/WBGene00011918/WBGene00008661/WBGene00018347/WBGene00020187/WBGene00009962/WBGene00010869/WBGene00007610/WBGene00016742/WBGene00007763/WBGene00011438/WBGene00022617/WBGene00015661/WBGene00009605/WBGene00007354/WBGene00016053/WBGene00010136/WBGene000…	F20D6.6/C17H12.5/ZK938.1/C47A4.3/C55B7.3/R08A2.2/F52H3.6/T16G12.7/F09C12.8/gsp-3/T22C1.8/F10G8.1/F42C5.5/gsp-4/F53B6.7/M05B5.1/C15H7.3/C48B6.4/C27B7.6/T04F3.3/ZC477.2/C09H5.7/F40G12.10/C06A1.3/C24D10.1/F55H12.5/Y18H1A.1/F58G1.3/T27A3.5/ZK484.7/K09F6.3/F42G8.8/ZK616.65/C43E11.5/C02B10.6/C17H12.3/Y57G11C.6/F49E11.7/W03F11.4/F55F8.7/Y69A2AR.19/C50F2.5/F38H4.4/cdc-25.4/F55A11.11/B0280.11/R13A5.11/ZK3…	99
MF	GO:0004725	protein tyrosine phosphatase activity	63/658	111/10142	3.30E-46	2.50E-44	WBGene00015931/WBGene00016942/WBGene00011918/WBGene00008661/WBGene00018347/WBGene00010869/WBGene00007610/WBGene00016742/WBGene00011438/WBGene00009605/WBGene00016053/WBGene00010136/WBGene00021207/WBGene00020841/WBGene00022753/WBGene00019586/WBGene00235383/WBGene00016605/WBGene00015331/WBGene00015929/WBGene00013304/WBGene00021007/WBGene00018895/WBGene00022090/WBGene00016839/WBGene00009548/WBGene000…	C17H12.5/C55B7.3/T22C1.8/F10G8.1/F42C5.5/M05B5.1/C15H7.3/C48B6.4/T04F3.3/F40G12.10/C24D10.1/F55H12.5/Y18H1A.1/T27A3.5/ZK484.7/K09F6.3/ZK616.65/C43E11.5/C02B10.6/C17H12.3/Y57G11C.6/W03F11.4/F55F8.7/Y69A2AR.19/C50F2.5/F38H4.4/cdc-25.4/B0280.11/ZK354.8/W01B6.6/F47B3.7/F36H1.3/F20H11.4/ZK809.1/K07F5.8/Y48G1C.5/M04G7.2/H06I04.5/Y62F5A.10/C33H5.16/Y113G7C.1/pph-2/T28F4.3/B0207.1/F54F12.1/C33F10.8/moa-1…	63
MF	GO:0004674	protein serine/threonine kinase activity	92/658	327/10142	1.43E-35	9.03E-34	WBGene00014007/WBGene00007305/WBGene00019561/WBGene00012207/WBGene00008235/WBGene00018004/WBGene00018122/WBGene00019642/WBGene00022707/WBGene00017672/WBGene00022632/WBGene00012637/WBGene00010366/WBGene00016980/WBGene00016541/WBGene00016946/WBGene00022032/WBGene00020580/WBGene00007977/WBGene00012307/WBGene00020071/WBGene00007777/WBGene00044388/WBGene00018301/WBGene00020223/WBGene00018745/WBGene000…	ZK596.2/C04G2.2/K09C6.7/W02B12.12/C50F4.10/F33D11.7/ttbk-2/K11C4.1/ZK354.6/F21F3.2/ZC581.2/Y38H8A.3/H05L14.1/C56G2.5/C39H7.1/C55B7.10/Y65B4A.9/T19D12.5/gska-3/W06F12.3/R13H9.5/C27D8.1/C27D6.11/F41G3.5/T05A7.6/F53C3.1/Y38H8A.4/C09B9.4/C05C12.1/M7.7/D2045.5/W01B6.2/T05C12.1/C34B2.3/R10D12.10/F10G8.2/F59A6.4/C56C10.6/F25F2.1/Y71F9AL.2/W03G9.5/F38E1.3/F36H12.9/C49C8.1/K09C6.8/hasp-2/T15B12.2/C09D4.3/…	92
MF	GO:0004715	non-membrane spanning protein tyrosine kinase activity	33/658	48/10142	1.27E-28	6.87E-27	WBGene00022780/WBGene00016954/WBGene00009039/WBGene00016462/WBGene00002208/WBGene00011039/WBGene00018999/WBGene00004962/WBGene00019081/WBGene00022634/WBGene00020003/WBGene00015994/WBGene00001487/WBGene00013475/WBGene00012172/WBGene00016416/WBGene00016085/WBGene00002193/WBGene00017736/WBGene00014813/WBGene00009160/WBGene00020659/WBGene00013801/WBGene00012010/WBGene00002206/WBGene00010712/WBGene000…	ZK622.1/C55C3.4/F22B3.8/C35E7.10/kin-26/R05H5.4/F57B9.8/spe-8/F59A3.8/ZC581.7/R11E3.1/C18H7.4/frk-1/Y69E1A.3/W01B6.5/C34F11.5/C25A8.5/kin-5/F23C8.7/M176.9/F26E4.5/T21G5.1/Y116A8C.24/T25B9.4/kin-24/K09B11.5/kin-14/kin-21/Y116A8C.38/Y52D5A.2/Y43C5B.2/T25B9.5/T06C10.3	33
MF	GO:0004722	protein serine/threonine phosphatase activity	31/658	65/10142	3.16E-20	1.50E-18	WBGene00017636/WBGene00014158/WBGene00008124/WBGene00011133/WBGene00009948/WBGene00011808/WBGene00021113/WBGene00020187/WBGene00007763/WBGene00022617/WBGene00015661/WBGene00007354/WBGene00010265/WBGene00018359/WBGene00009893/WBGene00019951/WBGene00009101/WBGene00012741/WBGene00010992/WBGene00007699/WBGene00009079/WBGene00016398/WBGene00013476/WBGene00016239/WBGene00020985/WBGene00017817/WBGene000…	F20D6.6/ZK938.1/C47A4.3/R08A2.2/F52H3.6/T16G12.7/gsp-3/gsp-4/C27B7.6/ZC477.2/C09H5.7/C06A1.3/F58G1.3/F42G8.8/F49E11.7/R08C7.8/F25B3.4/Y40H4A.2/R03D7.8/C24H11.1/F23B12.1/C34D4.2/Y69E1A.4/C30A5.4/W03D8.2/F26B1.5/C23G10.1/T25B9.2/F40E3.5/C25A6.1/ZK354.9	31
MF	GO:0004713	protein tyrosine kinase activity	35/658	89/10142	2.74E-19	1.16E-17	WBGene00022780/WBGene00016954/WBGene00009039/WBGene00016462/WBGene00002208/WBGene00011039/WBGene00018999/WBGene00004962/WBGene00019081/WBGene00022634/WBGene00020003/WBGene00015994/WBGene00001487/WBGene00013475/WBGene00012172/WBGene00016416/WBGene00016085/WBGene00002193/WBGene00017736/WBGene00014813/WBGene00009160/WBGene00020659/WBGene00013801/WBGene00012010/WBGene00002206/WBGene00010712/WBGene000…	ZK622.1/C55C3.4/F22B3.8/C35E7.10/kin-26/R05H5.4/F57B9.8/spe-8/F59A3.8/ZC581.7/R11E3.1/C18H7.4/frk-1/Y69E1A.3/W01B6.5/C34F11.5/C25A8.5/kin-5/F23C8.7/M176.9/F26E4.5/T21G5.1/Y116A8C.24/T25B9.4/kin-24/K09B11.5/kin-14/kin-21/Y116A8C.38/Y52D5A.2/Y43C5B.2/T25B9.5/Y50D4B.6/W03A5.1/T06C10.3	35
MF	GO:0035184	histone threonine kinase activity	6/658	10/10142	1.22E-05	0.000421158	WBGene00021214/WBGene00016137/WBGene00008243/WBGene00022228/WBGene00022670/WBGene00012159	hasp-2/C26E6.1/C50H2.7/Y73B6A.1/ZK177.2/VY10G11R.1	6
MF	GO:0072354	histone kinase activity (H3-T3 specific)	6/658	10/10142	1.22E-05	0.000421158	WBGene00021214/WBGene00016137/WBGene00008243/WBGene00022228/WBGene00022670/WBGene00012159	hasp-2/C26E6.1/C50H2.7/Y73B6A.1/ZK177.2/VY10G11R.1	6
MF	GO:0035173	histone kinase activity	6/658	12/10142	4.80E-05	0.001517437	WBGene00021214/WBGene00016137/WBGene00008243/WBGene00022228/WBGene00022670/WBGene00012159	hasp-2/C26E6.1/C50H2.7/Y73B6A.1/ZK177.2/VY10G11R.1	6
MF	GO:0004175	endopeptidase activity	31/658	252/10142	0.000421344	0.012283804	WBGene00017553/WBGene00013785/WBGene00006625/WBGene00000784/WBGene00000546/WBGene00014156/WBGene00017550/WBGene00009695/WBGene00018196/WBGene00015422/WBGene00004958/WBGene00017393/WBGene00017555/WBGene00017554/WBGene00020293/WBGene00019343/WBGene00015360/WBGene00000544/WBGene00020292/WBGene00022741/WBGene00016778/WBGene00000820/WBGene00007378/WBGene00015700/WBGene00023410/WBGene00018496/WBGene000…	nep-8/nep-23/try-7/cpr-4/clp-6/ZK930.6/nep-6/F44F1.3/nep-13/C04E6.5/spe-4/nep-5/nep-10/nep-9/nep-20/nep-18/C02G6.2/clp-3/nep-19/ZK430.5/nep-3/csp-2/C06C3.8/asp-9/F47F6.9/F46F5.5/C28F5.4/try-6/csp-1/csp-3/K02F6.1	31
MF	GO:0005328	neurotransmitter:sodium symporter activity	6/658	17/10142	0.000485964	0.01315574	WBGene00004904/WBGene00004909/WBGene00004901/WBGene00004906/WBGene00018980/WBGene00004908	snf-5/snf-10/snf-2/snf-7/F56F4.3/snf-9	6
