# Supplementary material for: Phosphorothioate-DNA bacterial diet reduces the ROS levels in C. elegans while improving locomotion and longevity
Source: Commun Biol. 2021 Nov 25;4:1335. doi: 10.1038/s42003-021-02863-y (PMC8617147; doi:10.1038/s42003-021-02863-y)
Supplement: Supplementary file 5 — Supplementary Data 3 [file 42003_2021_2863_MOESM5_ESM.xls]

Supplementary Data 3 categories enriched of down-regulated genes at Day4
Category	GOID	Description	GeneRatio	BgRatio	pvalue	padj	geneID	geneName	Count
BP	GO:0022402	cell cycle process	177/1061	426/9130	2.37E-59	4.09E-56	WBGene00000867/WBGene00000465/WBGene00015102/WBGene00020035/WBGene00020652/WBGene00003184/WBGene00000866/WBGene00007278/WBGene00003865/WBGene00003864/WBGene00000865/WBGene00077732/WBGene00009701/WBGene00004044/WBGene00001413/WBGene00000868/WBGene00020661/WBGene00002368/WBGene00010354/WBGene00001829/WBGene00000098/WBGene00004775/WBGene00015698/WBGene00007733/WBGene00002068/WBGene00015516/WBGene000…	cyb-2.2/cpg-1/cpg-2/egg-5/egg-4/mei-2/cyb-2.1/lab-1/oma-2/oma-1/cyb-1/szy-4/egg-3/plk-3/fem-3/cyb-3/smz-2/let-99/cyp-31A2/hcp-1/air-1/sep-1/kca-1/smz-1/ify-1/C06A8.6/fzy-1/htp-1/cdk-1/him-3/gld-3/wee-1.3/gsp-4/ima-2/spch-1/klp-18/gsp-3/sas-5/ect-2/unc-59/mei-1/ani-2/cyp-31A3/nop-1/cyk-4/mom-2/hcp-3/hcp-2/klc-1/mcm-2/spe-6/rsa-1/htp-2/cpar-1/mcm-7/air-2/Y73B3A.1/F08F8.4/bub-1/plk-1/klp-19/scc-1/hc…	177
BP	GO:0006470	protein dephosphorylation	111/1061	212/9130	3.44E-49	2.97E-46	WBGene00014158/WBGene00020684/WBGene00020035/WBGene00020652/WBGene00016942/WBGene00009701/WBGene00007610/WBGene00000913/WBGene00015516/WBGene00015929/WBGene00010869/WBGene00020187/WBGene00009948/WBGene00021113/WBGene00018531/WBGene00010136/WBGene00009605/WBGene00021207/WBGene00021007/WBGene00019997/WBGene00013771/WBGene00018359/WBGene00016839/WBGene00015106/WBGene00016605/WBGene00020841/WBGene000…	ZK938.1/T22D1.5/egg-5/egg-4/C55B7.3/egg-3/C15H7.3/daf-18/C06A8.6/C17H12.3/M05B5.1/gsp-4/F52H3.6/gsp-3/F47B3.7/F55H12.5/F40G12.10/Y18H1A.1/W03F11.4/R10F2.6/Y113G7C.1/F42G8.8/C50F2.5/B0280.11/C43E11.5/T27A3.5/C06A1.3/pph-4.2/F35C11.2/Y69A2AR.19/cdc-25.3/F58G1.3/F20D6.6/Y57G11C.6/moa-1/F55F8.7/R155.3/Y39B6A.30/Y40H4A.2/cdc-25.1/ZK484.7/T22C1.8/F20H11.4/Y48G1C.5/C17H12.5/W03D8.2/F38H4.4/T04F3.3/ZK354…	111
BP	GO:0051321	meiotic cell cycle	110/1061	216/9130	3.57E-47	2.05E-44	WBGene00000867/WBGene00020035/WBGene00020652/WBGene00003184/WBGene00007278/WBGene00003865/WBGene00003864/WBGene00009701/WBGene00001413/WBGene00000868/WBGene00020661/WBGene00010354/WBGene00001829/WBGene00004775/WBGene00015698/WBGene00007733/WBGene00002068/WBGene00001595/WBGene00001511/WBGene00000770/WBGene00000405/WBGene00001862/WBGene00001597/WBGene00006940/WBGene00020187/WBGene00007307/WBGene000…	cyb-2.2/egg-5/egg-4/mei-2/lab-1/oma-2/oma-1/egg-3/fem-3/cyb-3/smz-2/cyp-31A2/hcp-1/sep-1/kca-1/smz-1/ify-1/gld-1/fzy-1/cpb-1/cdk-1/him-3/gld-3/wee-1.3/gsp-4/spch-1/klp-18/gsp-3/mei-1/cyp-31A3/cyk-4/hcp-2/klc-1/spe-6/air-2/F08F8.4/bub-1/plk-1/klp-19/scc-1/csc-1/cdc-25.3/syp-4/zen-4/san-1/plk-2/mut-2/F55A12.10/cin-4/syp-3/htp-3/cdc-25.1/cya-1/smc-6/pch-2/syp-1/zwl-1/such-1/him-6/W02A2.8/syp-2/mre-1…	110
BP	GO:0018107	peptidyl-threonine phosphorylation	80/1061	121/9130	3.57E-46	1.54E-43	WBGene00016541/WBGene00012637/WBGene00020223/WBGene00015634/WBGene00007777/WBGene00010555/WBGene00010366/WBGene00014007/WBGene00012169/WBGene00011466/WBGene00004960/WBGene00000099/WBGene00021214/WBGene00022705/WBGene00020071/WBGene00015629/WBGene00019642/WBGene00019087/WBGene00022707/WBGene00016421/WBGene00007791/WBGene00007448/WBGene00007563/WBGene00022108/WBGene00019086/WBGene00022032/WBGene000…	C39H7.1/Y38H8A.3/T05A7.6/C09D4.3/C27D8.1/K04C1.5/H05L14.1/ZK596.2/W01B6.2/T05C12.1/spe-6/air-2/hasp-2/ZK354.2/R13H9.5/C09B9.4/K11C4.1/F59A6.5/ZK354.6/cdc-7/C28A5.6/C08F8.6/C14A4.13/Y71F9AL.2/F59A6.4/Y65B4A.9/K09C6.7/C05C12.1/K09E4.1/C50F4.10/F53C3.1/C55B7.10/K06H7.8/ZK507.3/F33D11.7/Y47G6A.13/ZK507.1/C34B2.3/T11F8.4/C56C10.6/E02H4.6/R13H9.6/C04G2.2/D2045.5/ttbk-2/W06F12.3/Y69F12A.1/C03C10.2/B0207…	80
BP	GO:0000280	nuclear division	106/1061	209/9130	3.10E-45	1.07E-42	WBGene00020035/WBGene00020652/WBGene00007278/WBGene00009701/WBGene00000868/WBGene00020661/WBGene00010354/WBGene00001829/WBGene00000098/WBGene00004775/WBGene00015698/WBGene00007733/WBGene00002068/WBGene00015516/WBGene00001511/WBGene00000405/WBGene00001862/WBGene00001597/WBGene00020187/WBGene00007307/WBGene00002228/WBGene00021113/WBGene00003183/WBGene00021200/WBGene00000875/WBGene00001831/WBGene000…	egg-5/egg-4/lab-1/egg-3/cyb-3/smz-2/cyp-31A2/hcp-1/air-1/sep-1/kca-1/smz-1/ify-1/C06A8.6/fzy-1/cdk-1/him-3/gld-3/gsp-4/spch-1/klp-18/gsp-3/mei-1/cyp-31A3/cyk-4/hcp-3/hcp-2/klc-1/spe-6/rsa-1/cpar-1/mcm-7/air-2/Y73B3A.1/F08F8.4/bub-1/plk-1/klp-19/scc-1/hcp-4/csc-1/mdf-2/zen-4/tofu-6/san-1/plk-2/mut-2/F55A12.10/cin-4/syp-3/tpxl-1/htp-3/pch-2/cdl-1/knl-3/syp-1/capg-2/such-1/him-6/W02A2.8/bmk-1/syp-2/…	106
BP	GO:0018210	peptidyl-threonine modification	80/1061	124/9130	5.94E-45	1.71E-42	WBGene00016541/WBGene00012637/WBGene00020223/WBGene00015634/WBGene00007777/WBGene00010555/WBGene00010366/WBGene00014007/WBGene00012169/WBGene00011466/WBGene00004960/WBGene00000099/WBGene00021214/WBGene00022705/WBGene00020071/WBGene00015629/WBGene00019642/WBGene00019087/WBGene00022707/WBGene00016421/WBGene00007791/WBGene00007448/WBGene00007563/WBGene00022108/WBGene00019086/WBGene00022032/WBGene000…	C39H7.1/Y38H8A.3/T05A7.6/C09D4.3/C27D8.1/K04C1.5/H05L14.1/ZK596.2/W01B6.2/T05C12.1/spe-6/air-2/hasp-2/ZK354.2/R13H9.5/C09B9.4/K11C4.1/F59A6.5/ZK354.6/cdc-7/C28A5.6/C08F8.6/C14A4.13/Y71F9AL.2/F59A6.4/Y65B4A.9/K09C6.7/C05C12.1/K09E4.1/C50F4.10/F53C3.1/C55B7.10/K06H7.8/ZK507.3/F33D11.7/Y47G6A.13/ZK507.1/C34B2.3/T11F8.4/C56C10.6/E02H4.6/R13H9.6/C04G2.2/D2045.5/ttbk-2/W06F12.3/Y69F12A.1/C03C10.2/B0207…	80
BP	GO:0048285	organelle fission	107/1061	219/9130	1.17E-43	2.88E-41	WBGene00020035/WBGene00020652/WBGene00007278/WBGene00009701/WBGene00000868/WBGene00020661/WBGene00010354/WBGene00001829/WBGene00000098/WBGene00004775/WBGene00015698/WBGene00007733/WBGene00002068/WBGene00015516/WBGene00001511/WBGene00000405/WBGene00001862/WBGene00001597/WBGene00020187/WBGene00007307/WBGene00002228/WBGene00021113/WBGene00003183/WBGene00021200/WBGene00000875/WBGene00001831/WBGene000…	egg-5/egg-4/lab-1/egg-3/cyb-3/smz-2/cyp-31A2/hcp-1/air-1/sep-1/kca-1/smz-1/ify-1/C06A8.6/fzy-1/cdk-1/him-3/gld-3/gsp-4/spch-1/klp-18/gsp-3/mei-1/cyp-31A3/cyk-4/hcp-3/hcp-2/klc-1/spe-6/rsa-1/cpar-1/mcm-7/air-2/Y73B3A.1/F08F8.4/bub-1/plk-1/klp-19/scc-1/hcp-4/csc-1/mdf-2/zen-4/tofu-6/san-1/plk-2/fis-1/mut-2/F55A12.10/cin-4/syp-3/tpxl-1/htp-3/pch-2/cdl-1/knl-3/syp-1/capg-2/such-1/him-6/W02A2.8/bmk-1/…	107
BP	GO:0016311	dephosphorylation	119/1061	269/9130	6.52E-43	1.41E-40	WBGene00014158/WBGene00020684/WBGene00020035/WBGene00020652/WBGene00016942/WBGene00009701/WBGene00007610/WBGene00000913/WBGene00015516/WBGene00015929/WBGene00010869/WBGene00020187/WBGene00017279/WBGene00009948/WBGene00021113/WBGene00018531/WBGene00010136/WBGene00009605/WBGene00021207/WBGene00021007/WBGene00019997/WBGene00013771/WBGene00018359/WBGene00016664/WBGene00016839/WBGene00015106/WBGene000…	ZK938.1/T22D1.5/egg-5/egg-4/C55B7.3/egg-3/C15H7.3/daf-18/C06A8.6/C17H12.3/M05B5.1/gsp-4/F09C12.8/F52H3.6/gsp-3/F47B3.7/F55H12.5/F40G12.10/Y18H1A.1/W03F11.4/R10F2.6/Y113G7C.1/F42G8.8/C45E5.1/C50F2.5/B0280.11/C43E11.5/T27A3.5/C06A1.3/pph-4.2/F35C11.2/Y69A2AR.19/cdc-25.3/F58G1.3/F20D6.6/Y57G11C.6/moa-1/C52E4.7/F55F8.7/R155.3/Y39B6A.30/Y40H4A.2/cdc-25.1/ZK484.7/T22C1.8/F20H11.4/Y48G1C.5/C17H12.5/W03D…	119
BP	GO:1903046	meiotic cell cycle process	90/1061	162/9130	9.60E-43	1.84E-40	WBGene00020035/WBGene00020652/WBGene00003184/WBGene00007278/WBGene00003865/WBGene00003864/WBGene00009701/WBGene00001413/WBGene00000868/WBGene00020661/WBGene00010354/WBGene00001829/WBGene00004775/WBGene00015698/WBGene00007733/WBGene00002068/WBGene00001511/WBGene00000405/WBGene00001862/WBGene00001597/WBGene00006940/WBGene00020187/WBGene00007307/WBGene00002228/WBGene00021113/WBGene00003183/WBGene000…	egg-5/egg-4/mei-2/lab-1/oma-2/oma-1/egg-3/fem-3/cyb-3/smz-2/cyp-31A2/hcp-1/sep-1/kca-1/smz-1/ify-1/fzy-1/cdk-1/him-3/gld-3/wee-1.3/gsp-4/spch-1/klp-18/gsp-3/mei-1/cyp-31A3/cyk-4/hcp-2/klc-1/spe-6/air-2/F08F8.4/bub-1/plk-1/klp-19/scc-1/csc-1/cdc-25.3/zen-4/san-1/plk-2/mut-2/F55A12.10/cin-4/syp-3/htp-3/cdc-25.1/pch-2/syp-1/him-6/W02A2.8/syp-2/mre-11/rec-8/zim-2/zim-1/hcp-6/msh-6/ani-1/rmh-1/him-10/…	90
BP	GO:0140013	meiotic nuclear division	77/1061	129/9130	9.88E-40	1.71E-37	WBGene00020035/WBGene00020652/WBGene00007278/WBGene00009701/WBGene00000868/WBGene00020661/WBGene00010354/WBGene00001829/WBGene00004775/WBGene00015698/WBGene00007733/WBGene00002068/WBGene00001511/WBGene00000405/WBGene00001862/WBGene00001597/WBGene00020187/WBGene00007307/WBGene00002228/WBGene00021113/WBGene00003183/WBGene00021200/WBGene00000875/WBGene00001830/WBGene00002214/WBGene00004960/WBGene000…	egg-5/egg-4/lab-1/egg-3/cyb-3/smz-2/cyp-31A2/hcp-1/sep-1/kca-1/smz-1/ify-1/fzy-1/cdk-1/him-3/gld-3/gsp-4/spch-1/klp-18/gsp-3/mei-1/cyp-31A3/cyk-4/hcp-2/klc-1/spe-6/air-2/F08F8.4/bub-1/plk-1/klp-19/scc-1/csc-1/zen-4/san-1/plk-2/mut-2/F55A12.10/cin-4/syp-3/htp-3/pch-2/syp-1/him-6/W02A2.8/syp-2/rec-8/zim-2/zim-1/ani-1/rmh-1/him-10/pzf-1/spo-11/zhp-3/D1081.9/icp-1/knl-1/tim-1/rad-51/lem-3/brc-1/dog-1…	77
BP	GO:0018105	peptidyl-serine phosphorylation	75/1061	132/9130	1.22E-36	1.92E-34	WBGene00016541/WBGene00012637/WBGene00000098/WBGene00020223/WBGene00015634/WBGene00007777/WBGene00010555/WBGene00010366/WBGene00014007/WBGene00012169/WBGene00011466/WBGene00004960/WBGene00000099/WBGene00022705/WBGene00020071/WBGene00015629/WBGene00019642/WBGene00022707/WBGene00016421/WBGene00016980/WBGene00007791/WBGene00007448/WBGene00007563/WBGene00022108/WBGene00019086/WBGene00022032/WBGene000…	C39H7.1/Y38H8A.3/air-1/T05A7.6/C09D4.3/C27D8.1/K04C1.5/H05L14.1/ZK596.2/W01B6.2/T05C12.1/spe-6/air-2/ZK354.2/R13H9.5/C09B9.4/K11C4.1/ZK354.6/cdc-7/C56G2.5/C28A5.6/C08F8.6/C14A4.13/Y71F9AL.2/F59A6.4/Y65B4A.9/K09C6.7/C05C12.1/K09E4.1/C50F4.10/F53C3.1/C55B7.10/K06H7.8/ZK507.3/F33D11.7/Y47G6A.13/ZK507.1/C34B2.3/T11F8.4/C56C10.6/E02H4.6/R13H9.6/C04G2.2/D2045.5/ttbk-2/W06F12.3/Y69F12A.1/C03C10.2/B0207.…	75
BP	GO:0035335	peptidyl-tyrosine dephosphorylation	68/1061	110/9130	1.46E-36	2.09E-34	WBGene00020035/WBGene00020652/WBGene00016942/WBGene00009701/WBGene00007610/WBGene00000913/WBGene00015929/WBGene00010869/WBGene00018531/WBGene00010136/WBGene00009605/WBGene00021207/WBGene00021007/WBGene00019997/WBGene00013771/WBGene00016839/WBGene00015106/WBGene00016605/WBGene00020841/WBGene00009401/WBGene00022090/WBGene00000388/WBGene00013304/WBGene00020116/WBGene00018895/WBGene00020117/WBGene000…	egg-5/egg-4/C55B7.3/egg-3/C15H7.3/daf-18/C17H12.3/M05B5.1/F47B3.7/F55H12.5/F40G12.10/Y18H1A.1/W03F11.4/R10F2.6/Y113G7C.1/C50F2.5/B0280.11/C43E11.5/T27A3.5/F35C11.2/Y69A2AR.19/cdc-25.3/Y57G11C.6/moa-1/F55F8.7/R155.3/Y39B6A.30/cdc-25.1/ZK484.7/T22C1.8/F20H11.4/Y48G1C.5/C17H12.5/F38H4.4/T04F3.3/ZK354.8/C48B6.4/K09F6.3/Y54F10BM.3/C24D10.1/F25H5.7/F10G8.1/F42C5.5/M05D6.3/Y62F5A.10/H06I04.5/F36H1.3/pph…	68
BP	GO:0018209	peptidyl-serine modification	75/1061	134/9130	5.06E-36	6.73E-34	WBGene00016541/WBGene00012637/WBGene00000098/WBGene00020223/WBGene00015634/WBGene00007777/WBGene00010555/WBGene00010366/WBGene00014007/WBGene00012169/WBGene00011466/WBGene00004960/WBGene00000099/WBGene00022705/WBGene00020071/WBGene00015629/WBGene00019642/WBGene00022707/WBGene00016421/WBGene00016980/WBGene00007791/WBGene00007448/WBGene00007563/WBGene00022108/WBGene00019086/WBGene00022032/WBGene000…	C39H7.1/Y38H8A.3/air-1/T05A7.6/C09D4.3/C27D8.1/K04C1.5/H05L14.1/ZK596.2/W01B6.2/T05C12.1/spe-6/air-2/ZK354.2/R13H9.5/C09B9.4/K11C4.1/ZK354.6/cdc-7/C56G2.5/C28A5.6/C08F8.6/C14A4.13/Y71F9AL.2/F59A6.4/Y65B4A.9/K09C6.7/C05C12.1/K09E4.1/C50F4.10/F53C3.1/C55B7.10/K06H7.8/ZK507.3/F33D11.7/Y47G6A.13/ZK507.1/C34B2.3/T11F8.4/C56C10.6/E02H4.6/R13H9.6/C04G2.2/D2045.5/ttbk-2/W06F12.3/Y69F12A.1/C03C10.2/B0207.…	75
BP	GO:0098813	nuclear chromosome segregation	83/1061	163/9130	1.14E-35	1.41E-33	WBGene00007278/WBGene00000868/WBGene00020661/WBGene00001829/WBGene00004775/WBGene00007733/WBGene00002068/WBGene00015516/WBGene00001511/WBGene00001862/WBGene00020187/WBGene00021113/WBGene00003183/WBGene00000875/WBGene00001831/WBGene00001830/WBGene00004960/WBGene00010036/WBGene00003159/WBGene00000099/WBGene00022203/WBGene00017269/WBGene00000275/WBGene00004042/WBGene00004737/WBGene00001832/WBGene000…	lab-1/cyb-3/smz-2/hcp-1/sep-1/smz-1/ify-1/C06A8.6/fzy-1/him-3/gsp-4/gsp-3/mei-1/cyk-4/hcp-3/hcp-2/spe-6/cpar-1/mcm-7/air-2/Y73B3A.1/F08F8.4/bub-1/plk-1/scc-1/hcp-4/csc-1/mdf-2/zen-4/tofu-6/san-1/mut-2/F55A12.10/cin-4/syp-3/htp-3/cdl-1/knl-3/syp-1/capg-2/such-1/him-6/W02A2.8/bmk-1/syp-2/rec-8/zim-2/zim-1/hcp-6/rmh-1/spd-1/him-10/chl-1/pzf-1/czw-1/zhp-3/D1081.9/ndc-80/icp-1/rod-1/knl-1/tim-1/lem-3/…	83
BP	GO:0000278	mitotic cell cycle	119/1061	315/9130	1.15E-34	1.32E-32	WBGene00000867/WBGene00000465/WBGene00015102/WBGene00000866/WBGene00000865/WBGene00004044/WBGene00000868/WBGene00002368/WBGene00001829/WBGene00000098/WBGene00004775/WBGene00002068/WBGene00015516/WBGene00000405/WBGene00001597/WBGene00002073/WBGene00002297/WBGene00019608/WBGene00017774/WBGene00000875/WBGene00003395/WBGene00022162/WBGene00001831/WBGene00001830/WBGene00003154/WBGene00007710/WBGene000…	cyb-2.2/cpg-1/cpg-2/cyb-2.1/cyb-1/plk-3/cyb-3/let-99/hcp-1/air-1/sep-1/ify-1/C06A8.6/cdk-1/gld-3/ima-2/ect-2/ani-2/nop-1/cyk-4/mom-2/Y71G12B.27/hcp-3/hcp-2/mcm-2/rsa-1/cpar-1/mcm-7/air-2/Y73B3A.1/hasp-2/F08F8.4/bub-1/plk-1/klp-19/hcp-4/csc-1/cdc-25.3/dsh-2/polh-1/mdf-2/psf-1/zen-4/orc-1/tofu-6/san-1/T12C9.7/ani-3/rsa-2/plk-2/evl-18/cin-4/skpt-1/tpxl-1/lrr-1/cdc-25.1/cya-1/cdl-1/knl-3/cks-1/zwl-1/…	119
BP	GO:0007059	chromosome segregation	89/1061	191/9130	2.55E-34	2.75E-32	WBGene00007278/WBGene00000868/WBGene00020661/WBGene00001829/WBGene00004775/WBGene00007733/WBGene00002068/WBGene00015516/WBGene00001511/WBGene00001862/WBGene00020187/WBGene00002073/WBGene00021113/WBGene00003183/WBGene00000875/WBGene00011501/WBGene00001831/WBGene00001830/WBGene00004960/WBGene00010036/WBGene00003159/WBGene00000099/WBGene00022203/WBGene00017269/WBGene00002225/WBGene00000275/WBGene000…	lab-1/cyb-3/smz-2/hcp-1/sep-1/smz-1/ify-1/C06A8.6/fzy-1/him-3/gsp-4/ima-2/gsp-3/mei-1/cyk-4/rmd-1/hcp-3/hcp-2/spe-6/cpar-1/mcm-7/air-2/Y73B3A.1/F08F8.4/klp-15/bub-1/plk-1/scc-1/hcp-4/csc-1/mdf-2/zen-4/tofu-6/san-1/mut-2/F55A12.10/cin-4/syp-3/sgo-1/htp-3/cdl-1/knl-3/syp-1/capg-2/such-1/him-6/W02A2.8/klp-17/bmk-1/syp-2/rec-8/zim-2/zim-1/knl-2/hcp-6/rmh-1/spd-1/him-10/chl-1/pzf-1/czw-1/zhp-3/D1081.9…	89
BP	GO:0018193	peptidyl-amino acid modification	143/1061	451/9130	7.24E-32	7.35E-30	WBGene00016541/WBGene00012637/WBGene00000878/WBGene00000098/WBGene00016416/WBGene00020223/WBGene00015634/WBGene00007777/WBGene00010555/WBGene00010366/WBGene00014007/WBGene00012169/WBGene00011466/WBGene00004960/WBGene00002193/WBGene00000099/WBGene00021214/WBGene00022705/WBGene00015994/WBGene00014813/WBGene00020071/WBGene00015629/WBGene00019642/WBGene00019087/WBGene00022707/WBGene00016421/WBGene000…	C39H7.1/Y38H8A.3/cyn-2/air-1/C34F11.5/T05A7.6/C09D4.3/C27D8.1/K04C1.5/H05L14.1/ZK596.2/W01B6.2/T05C12.1/spe-6/kin-5/air-2/hasp-2/ZK354.2/C18H7.4/M176.9/R13H9.5/C09B9.4/K11C4.1/F59A6.5/ZK354.6/cdc-7/asfl-1/C56G2.5/C28A5.6/C08F8.6/spe-8/pig-1/F55A12.10/C14A4.13/Y71F9AL.2/F59A6.4/Y65B4A.9/R05H5.4/K09C6.7/hat-1/Y116A8C.24/kin-26/C05C12.1/mes-4/K09E4.1/C50F4.10/F53C3.1/C55B7.10/K06H7.8/T21G5.1/F59A3.8…	143
BP	GO:1903047	mitotic cell cycle process	101/1061	262/9130	2.61E-30	2.50E-28	WBGene00000867/WBGene00000465/WBGene00015102/WBGene00000866/WBGene00000865/WBGene00000868/WBGene00002368/WBGene00001829/WBGene00000098/WBGene00004775/WBGene00002068/WBGene00015516/WBGene00000405/WBGene00001597/WBGene00002073/WBGene00002297/WBGene00019608/WBGene00017774/WBGene00000875/WBGene00003395/WBGene00001831/WBGene00001830/WBGene00003154/WBGene00007710/WBGene00010036/WBGene00003159/WBGene000…	cyb-2.2/cpg-1/cpg-2/cyb-2.1/cyb-1/cyb-3/let-99/hcp-1/air-1/sep-1/ify-1/C06A8.6/cdk-1/gld-3/ima-2/ect-2/ani-2/nop-1/cyk-4/mom-2/hcp-3/hcp-2/mcm-2/rsa-1/cpar-1/mcm-7/air-2/Y73B3A.1/F08F8.4/bub-1/plk-1/klp-19/hcp-4/csc-1/cdc-25.3/dsh-2/polh-1/mdf-2/psf-1/zen-4/orc-1/tofu-6/san-1/T12C9.7/ani-3/rsa-2/evl-18/cin-4/skpt-1/tpxl-1/lrr-1/cdc-25.1/cya-1/cdl-1/knl-3/zwl-1/capg-2/such-1/W02A2.8/bmk-1/mre-11/c…	101
BP	GO:0045132	meiotic chromosome segregation	53/1061	87/9130	2.93E-28	2.66E-26	WBGene00007278/WBGene00000868/WBGene00020661/WBGene00001829/WBGene00004775/WBGene00007733/WBGene00002068/WBGene00001862/WBGene00020187/WBGene00021113/WBGene00003183/WBGene00001830/WBGene00004960/WBGene00017269/WBGene00000275/WBGene00004042/WBGene00004737/WBGene00000804/WBGene00004721/WBGene00003499/WBGene00018867/WBGene00022854/WBGene00006377/WBGene00002034/WBGene00006375/WBGene00001865/WBGene000…	lab-1/cyb-3/smz-2/hcp-1/sep-1/smz-1/ify-1/him-3/gsp-4/gsp-3/mei-1/hcp-2/spe-6/F08F8.4/bub-1/plk-1/scc-1/csc-1/san-1/mut-2/F55A12.10/cin-4/syp-3/htp-3/syp-1/him-6/W02A2.8/syp-2/rec-8/zim-2/zim-1/rmh-1/him-10/pzf-1/zhp-3/D1081.9/knl-1/tim-1/lem-3/brc-1/coh-3/xpf-1/zim-3/msh-5/slx-1/cep-1/eme-1/him-14/coh-4/gcna-1/Y39B6A.16/R06C7.2/F35H10.5	53
BP	GO:0006259	DNA metabolic process	104/1061	305/9130	4.66E-26	4.02E-24	WBGene00004392/WBGene00013857/WBGene00003955/WBGene00004339/WBGene00003154/WBGene00001372/WBGene00011834/WBGene00001855/WBGene00004340/WBGene00003159/WBGene00020761/WBGene00001856/WBGene00004737/WBGene00018721/WBGene00011275/WBGene00012650/WBGene00017132/WBGene00008710/WBGene00016421/WBGene00007277/WBGene00003499/WBGene00022888/WBGene00022043/WBGene00009372/WBGene00004049/WBGene00022854/WBGene000…	rnr-2/orc-5/pcn-1/rfc-3/mcm-2/exo-3/dvc-1/hil-4/rfc-4/mcm-7/T24C4.5/hil-5/scc-1/polh-1/psf-1/orc-1/tofu-6/F11E6.7/cdc-7/asfl-1/mut-2/rnh-1.1/psf-3/evl-18/parp-1/cin-4/H21P03.2/syp-3/smc-6/pch-2/syp-1/dna-2/polk-1/psf-2/pif-1/him-6/T27A3.7/syp-2/mre-11/ung-1/ctf-4/mcm-3/rnh-2/C24H12.5/rec-8/mcm-6/hmg-12/mcm-5/pri-2/mcm-10/mut-7/msh-6/pri-1/cye-1/hpr-17/F12F6.7/rmh-1/ZK1128.4/trt-1/chl-1/pola-1/pot…	104
BP	GO:0051301	cell division	90/1061	249/9130	1.07E-24	8.82E-23	WBGene00000465/WBGene00004241/WBGene00015102/WBGene00004243/WBGene00020035/WBGene00020652/WBGene00003184/WBGene00000865/WBGene00009701/WBGene00004242/WBGene00004044/WBGene00000868/WBGene00002368/WBGene00010354/WBGene00000098/WBGene00004775/WBGene00015698/WBGene00002068/WBGene00001511/WBGene00000405/WBGene00001597/WBGene00002297/WBGene00006793/WBGene00003183/WBGene00019608/WBGene00021200/WBGene000…	cpg-1/puf-5/cpg-2/puf-7/egg-5/egg-4/mei-2/cyb-1/egg-3/puf-6/plk-3/cyb-3/let-99/cyp-31A2/air-1/sep-1/kca-1/ify-1/fzy-1/cdk-1/gld-3/ect-2/unc-59/mei-1/ani-2/cyp-31A3/nop-1/cyk-4/rmd-1/Y71G12B.27/klc-1/air-2/toe-2/bub-1/plk-1/scc-1/csc-1/cdc-25.3/dsh-2/unc-61/zen-4/tofu-6/cdc-7/syx-4/ani-3/plk-2/pig-1/cin-4/sgo-1/cdc-25.1/cya-1/cks-1/pgl-1/zwl-1/such-1/knl-2/hcp-6/uri-1/ani-1/cye-1/prg-1/him-10/czw-…	90
BP	GO:0022412	cellular process involved in reproduction in multicellular organism	80/1061	209/9130	6.49E-24	5.09E-22	WBGene00000867/WBGene00000465/WBGene00004241/WBGene00015102/WBGene00015083/WBGene00010351/WBGene00004243/WBGene00003784/WBGene00020035/WBGene00020652/WBGene00004374/WBGene00019811/WBGene00000866/WBGene00003865/WBGene00003864/WBGene00000865/WBGene00009701/WBGene00004242/WBGene00003466/WBGene00001413/WBGene00000868/WBGene00020661/WBGene00000496/WBGene00010354/WBGene00001647/WBGene00004775/WBGene000…	cyb-2.2/cpg-1/puf-5/cpg-2/egg-1/cbd-1/puf-7/nos-2/egg-5/egg-4/rme-2/egg-2/cyb-2.1/oma-2/oma-1/cyb-1/egg-3/puf-6/msp-79/fem-3/cyb-3/smz-2/chs-1/cyp-31A2/gna-2/sep-1/kca-1/smz-1/msp-38/ify-1/meg-1/gld-1/msp-77/fzy-1/cdk-1/gld-3/wee-1.3/gsp-4/spch-1/gsp-3/spe-11/daz-1/spe-15/inx-22/mei-1/ani-2/cyp-31A3/cgh-1/cyk-4/glh-2/klc-1/spe-6/plk-1/csc-1/meg-4/hrde-1/zen-4/elli-1/asfl-1/spe-8/inx-14/zipt-7.1/e…	80
BP	GO:0007276	gamete generation	90/1061	255/9130	7.61E-24	5.72E-22	WBGene00000867/WBGene00000465/WBGene00004241/WBGene00015102/WBGene00015083/WBGene00010351/WBGene00004243/WBGene00003784/WBGene00020035/WBGene00020652/WBGene00004374/WBGene00019811/WBGene00000866/WBGene00003865/WBGene00003864/WBGene00000865/WBGene00009701/WBGene00004242/WBGene00003466/WBGene00001413/WBGene00000868/WBGene00020661/WBGene00011910/WBGene00000496/WBGene00010354/WBGene00001647/WBGene000…	cyb-2.2/cpg-1/puf-5/cpg-2/egg-1/cbd-1/puf-7/nos-2/egg-5/egg-4/rme-2/egg-2/cyb-2.1/oma-2/oma-1/cyb-1/egg-3/puf-6/msp-79/fem-3/cyb-3/smz-2/alg-3/chs-1/cyp-31A2/gna-2/sep-1/kca-1/smz-1/msp-38/ify-1/meg-1/gld-1/msp-77/fzy-1/cpb-1/cdk-1/gld-3/wee-1.3/gsp-4/alg-4/spch-1/gsp-3/spe-11/daz-1/spe-15/inx-22/mei-1/ani-2/cyp-31A3/cgh-1/cyk-4/glh-2/klc-1/spe-6/plk-1/csc-1/meg-4/hrde-1/zen-4/elli-1/asfl-1/spe-8…	90
BP	GO:0051726	regulation of cell cycle	86/1061	252/9130	1.07E-21	7.73E-20	WBGene00000867/WBGene00000465/WBGene00015102/WBGene00003784/WBGene00000866/WBGene00003865/WBGene00003864/WBGene00000865/WBGene00077732/WBGene00004044/WBGene00001413/WBGene00000868/WBGene00000098/WBGene00004775/WBGene00015516/WBGene00001511/WBGene00002032/WBGene00000405/WBGene00001862/WBGene00001597/WBGene00006940/WBGene00002297/WBGene00003183/WBGene00022162/WBGene00001831/WBGene00002033/WBGene000…	cyb-2.2/cpg-1/cpg-2/nos-2/cyb-2.1/oma-2/oma-1/cyb-1/szy-4/plk-3/fem-3/cyb-3/air-1/sep-1/C06A8.6/fzy-1/htp-1/cdk-1/him-3/gld-3/wee-1.3/ect-2/mei-1/Y71G12B.27/hcp-3/htp-2/air-2/bub-1/plk-1/hcp-4/cdc-25.3/dsh-2/polh-1/sun-1/mdf-2/zen-4/orc-1/san-1/T12C9.7/syx-4/plk-2/evl-18/cin-4/skpt-1/lrr-1/cdc-25.1/cya-1/pch-2/knl-3/cks-1/syp-1/zwl-1/such-1/him-6/bmk-1/syp-2/mre-11/chk-1/spd-5/rec-8/sas-6/uri-1/m…	86
BP	GO:0006260	DNA replication	50/1061	100/9130	2.00E-21	1.38E-19	WBGene00004392/WBGene00013857/WBGene00003955/WBGene00004339/WBGene00003154/WBGene00004340/WBGene00003159/WBGene00020761/WBGene00011275/WBGene00012650/WBGene00017132/WBGene00007277/WBGene00022888/WBGene00022043/WBGene00009372/WBGene00010056/WBGene00001016/WBGene00017696/WBGene00009287/WBGene00004028/WBGene00001865/WBGene00008921/WBGene00003155/WBGene00004383/WBGene00016074/WBGene00003158/WBGene000…	rnr-2/orc-5/pcn-1/rfc-3/mcm-2/rfc-4/mcm-7/T24C4.5/psf-1/orc-1/tofu-6/asfl-1/rnh-1.1/psf-3/evl-18/smc-6/dna-2/polk-1/psf-2/pif-1/him-6/ctf-4/mcm-3/rnh-2/C24H12.5/mcm-6/mcm-5/pri-2/mcm-10/msh-6/pri-1/cye-1/F12F6.7/pola-1/mcm-4/K12D12.5/tim-1/hmg-3/rad-51/dog-1/K09H9.2/R04F11.3/pole-1/polq-1/rfc-1/lig-1/cdt-1/F44B9.8/tipn-1/F35H10.5	50
BP	GO:0010564	regulation of cell cycle process	63/1061	155/9130	1.20E-20	7.94E-19	WBGene00000465/WBGene00015102/WBGene00003865/WBGene00003864/WBGene00077732/WBGene00004044/WBGene00001413/WBGene00000868/WBGene00000098/WBGene00004775/WBGene00015516/WBGene00001511/WBGene00002032/WBGene00000405/WBGene00001862/WBGene00001597/WBGene00006940/WBGene00002297/WBGene00003183/WBGene00001831/WBGene00002033/WBGene00000099/WBGene00000275/WBGene00004042/WBGene00001832/WBGene00000388/WBGene000…	cpg-1/cpg-2/oma-2/oma-1/szy-4/plk-3/fem-3/cyb-3/air-1/sep-1/C06A8.6/fzy-1/htp-1/cdk-1/him-3/gld-3/wee-1.3/ect-2/mei-1/hcp-3/htp-2/air-2/bub-1/plk-1/hcp-4/cdc-25.3/dsh-2/polh-1/sun-1/mdf-2/zen-4/orc-1/san-1/syx-4/plk-2/evl-18/lrr-1/cdc-25.1/pch-2/knl-3/syp-1/zwl-1/such-1/bmk-1/syp-2/mre-11/chk-1/rec-8/msh-6/cye-1/hpr-17/prg-1/czw-1/skr-2/ndc-80/icp-1/rod-1/knl-1/tim-1/brc-1/spdl-1/efa-6/cdc-25.4	63
BP	GO:0051276	chromosome organization	120/1061	442/9130	2.83E-20	1.81E-18	WBGene00008218/WBGene00007278/WBGene00000868/WBGene00010263/WBGene00001829/WBGene00000098/WBGene00004775/WBGene00002068/WBGene00015516/WBGene00001511/WBGene00001862/WBGene00014240/WBGene00000875/WBGene00001831/WBGene00001830/WBGene00003154/WBGene00001855/WBGene00010036/WBGene00003159/WBGene00000099/WBGene00022203/WBGene00021214/WBGene00017269/WBGene00001856/WBGene00000275/WBGene00002229/WBGene000…	nasp-2/lab-1/cyb-3/wago-4/hcp-1/air-1/sep-1/ify-1/C06A8.6/fzy-1/him-3/htas-1/cyk-4/hcp-3/hcp-2/mcm-2/hil-4/cpar-1/mcm-7/air-2/Y73B3A.1/hasp-2/F08F8.4/hil-5/bub-1/klp-19/scc-1/hcp-4/csc-1/chaf-1/mdf-2/psf-1/zen-4/tofu-6/san-1/F11E6.7/asfl-1/evl-18/F55A12.10/cin-4/ego-1/syp-3/htp-3/smc-6/cdl-1/knl-3/syp-1/dna-2/zwl-1/psf-2/capg-2/such-1/pif-1/him-6/W02A2.8/bmk-1/hat-1/syp-2/mre-11/nasp-1/mes-4/rec-…	120
BP	GO:0000819	sister chromatid segregation	52/1061	114/9130	6.16E-20	3.80E-18	WBGene00007278/WBGene00000868/WBGene00001829/WBGene00004775/WBGene00002068/WBGene00015516/WBGene00001511/WBGene00001862/WBGene00000875/WBGene00001831/WBGene00001830/WBGene00010036/WBGene00003159/WBGene00000099/WBGene00022203/WBGene00017269/WBGene00000275/WBGene00004737/WBGene00001832/WBGene00000804/WBGene00003161/WBGene00006974/WBGene00017132/WBGene00004721/WBGene00022854/WBGene00000411/WBGene000…	lab-1/cyb-3/hcp-1/sep-1/ify-1/C06A8.6/fzy-1/him-3/cyk-4/hcp-3/hcp-2/cpar-1/mcm-7/air-2/Y73B3A.1/F08F8.4/bub-1/scc-1/hcp-4/csc-1/mdf-2/zen-4/tofu-6/san-1/cin-4/cdl-1/knl-3/capg-2/such-1/W02A2.8/bmk-1/rec-8/hcp-6/spd-1/him-10/chl-1/czw-1/ndc-80/icp-1/rod-1/knl-1/tim-1/lem-3/brc-1/K09H9.2/coh-3/smc-4/spdl-1/efa-6/cdt-1/coh-4/T22C1.4	52
BP	GO:0019953	sexual reproduction	96/1061	318/9130	8.60E-20	5.12E-18	WBGene00000867/WBGene00000465/WBGene00004241/WBGene00015102/WBGene00015083/WBGene00010351/WBGene00004243/WBGene00003784/WBGene00020035/WBGene00020652/WBGene00004374/WBGene00019811/WBGene00000866/WBGene00003865/WBGene00003864/WBGene00000865/WBGene00009701/WBGene00004242/WBGene00003466/WBGene00004269/WBGene00001413/WBGene00000868/WBGene00020661/WBGene00011910/WBGene00000496/WBGene00010354/WBGene000…	cyb-2.2/cpg-1/puf-5/cpg-2/egg-1/cbd-1/puf-7/nos-2/egg-5/egg-4/rme-2/egg-2/cyb-2.1/oma-2/oma-1/cyb-1/egg-3/puf-6/msp-79/rab-6.1/fem-3/cyb-3/smz-2/alg-3/chs-1/cyp-31A2/gna-2/sep-1/kca-1/smz-1/msp-38/ify-1/meg-1/gld-1/msp-77/fzy-1/cpb-1/cdk-1/gld-3/wee-1.3/gsp-4/alg-4/spch-1/gsp-3/spe-11/daz-1/spe-15/inx-22/mei-1/spe-41/ani-2/cyp-31A3/cgh-1/cyk-4/glh-2/klc-1/spe-6/plk-1/csc-1/meg-4/hrde-1/zen-4/elli…	96
BP	GO:0061982	meiosis I cell cycle process	36/1061	62/9130	1.34E-18	7.73E-17	WBGene00001511/WBGene00001862/WBGene00004737/WBGene00000388/WBGene00004043/WBGene00018867/WBGene00022854/WBGene00006377/WBGene00002034/WBGene00000386/WBGene00008641/WBGene00006375/WBGene00001865/WBGene00006376/WBGene00003405/WBGene00004333/WBGene00003422/WBGene00019712/WBGene00020316/WBGene00004985/WBGene00006976/WBGene00008387/WBGene00002231/WBGene00004297/WBGene00002276/WBGene00001049/WBGene000…	fzy-1/him-3/scc-1/cdc-25.3/plk-2/F55A12.10/cin-4/syp-3/htp-3/cdc-25.1/pch-2/syp-1/him-6/syp-2/mre-11/rec-8/msh-6/rmh-1/brc-2/spo-11/zhp-3/D1081.9/knl-1/rad-51/lem-3/dog-1/xpf-1/msh-5/slx-1/eme-1/him-14/cosa-1/Y39B6A.16/cdc-25.4/R06C7.2/F35H10.5	36
BP	GO:0006261	DNA-dependent DNA replication	39/1061	72/9130	1.40E-18	7.81E-17	WBGene00013857/WBGene00003955/WBGene00004339/WBGene00003154/WBGene00004340/WBGene00003159/WBGene00020761/WBGene00011275/WBGene00012650/WBGene00022888/WBGene00009372/WBGene00001016/WBGene00001865/WBGene00008921/WBGene00003155/WBGene00004383/WBGene00016074/WBGene00003158/WBGene00003157/WBGene00004181/WBGene00012935/WBGene00003422/WBGene00004180/WBGene00000871/WBGene00008722/WBGene00012936/WBGene000…	orc-5/pcn-1/rfc-3/mcm-2/rfc-4/mcm-7/T24C4.5/psf-1/orc-1/rnh-1.1/evl-18/dna-2/him-6/ctf-4/mcm-3/rnh-2/C24H12.5/mcm-6/mcm-5/pri-2/mcm-10/msh-6/pri-1/cye-1/F12F6.7/pola-1/mcm-4/K12D12.5/tim-1/rad-51/dog-1/R04F11.3/pole-1/polq-1/lig-1/cdt-1/F44B9.8/tipn-1/F35H10.5	39
BP	GO:0044703	multi-organism reproductive process	96/1061	333/9130	2.90E-18	1.57E-16	WBGene00000867/WBGene00000465/WBGene00004241/WBGene00015102/WBGene00015083/WBGene00010351/WBGene00004243/WBGene00003784/WBGene00020035/WBGene00020652/WBGene00004374/WBGene00019811/WBGene00000866/WBGene00003865/WBGene00003864/WBGene00000865/WBGene00009701/WBGene00004242/WBGene00003466/WBGene00004269/WBGene00001413/WBGene00000868/WBGene00020661/WBGene00011910/WBGene00000496/WBGene00010354/WBGene000…	cyb-2.2/cpg-1/puf-5/cpg-2/egg-1/cbd-1/puf-7/nos-2/egg-5/egg-4/rme-2/egg-2/cyb-2.1/oma-2/oma-1/cyb-1/egg-3/puf-6/msp-79/rab-6.1/fem-3/cyb-3/smz-2/alg-3/chs-1/cyp-31A2/gna-2/sep-1/kca-1/smz-1/msp-38/ify-1/meg-1/gld-1/msp-77/fzy-1/cpb-1/cdk-1/gld-3/wee-1.3/gsp-4/alg-4/spch-1/gsp-3/spe-11/daz-1/spe-15/inx-22/mei-1/spe-41/ani-2/cyp-31A3/cgh-1/cyk-4/glh-2/klc-1/spe-6/plk-1/csc-1/meg-4/hrde-1/zen-4/elli…	96
BP	GO:0006310	DNA recombination	46/1061	103/9130	2.50E-17	1.28E-15	WBGene00003154/WBGene00001855/WBGene00003159/WBGene00001856/WBGene00016421/WBGene00003499/WBGene00009372/WBGene00022854/WBGene00010409/WBGene00006377/WBGene00010056/WBGene00008641/WBGene00006375/WBGene00009287/WBGene00004028/WBGene00001865/WBGene00020843/WBGene00006376/WBGene00003405/WBGene00003155/WBGene00004333/WBGene00003158/WBGene00003157/WBGene00003504/WBGene00003422/WBGene00019712/WBGene000…	mcm-2/hil-4/mcm-7/hil-5/cdc-7/mut-2/evl-18/cin-4/H21P03.2/syp-3/smc-6/pch-2/syp-1/psf-2/pif-1/him-6/T27A3.7/syp-2/mre-11/mcm-3/rec-8/mcm-6/mcm-5/mut-7/msh-6/rmh-1/brc-2/spo-11/mcm-4/exo-1/rad-51/lem-3/brc-1/dog-1/xpf-1/msh-5/slx-1/msh-2/lig-1/com-1/eme-1/him-14/cosa-1/F35H10.5/sws-1/F59E12.3	46
BP	GO:0140014	mitotic nuclear division	48/1061	111/9130	2.52E-17	1.28E-15	WBGene00000868/WBGene00001829/WBGene00000098/WBGene00004775/WBGene00002068/WBGene00015516/WBGene00000875/WBGene00001831/WBGene00001830/WBGene00007710/WBGene00010036/WBGene00003159/WBGene00000099/WBGene00022203/WBGene00017269/WBGene00000275/WBGene00001832/WBGene00000804/WBGene00003161/WBGene00006974/WBGene00017132/WBGene00004721/WBGene00021470/WBGene00000411/WBGene00020392/WBGene00010093/WBGene000…	cyb-3/hcp-1/air-1/sep-1/ify-1/C06A8.6/cyk-4/hcp-3/hcp-2/rsa-1/cpar-1/mcm-7/air-2/Y73B3A.1/F08F8.4/bub-1/hcp-4/csc-1/mdf-2/zen-4/tofu-6/san-1/tpxl-1/cdl-1/knl-3/capg-2/such-1/W02A2.8/bmk-1/hcp-6/cye-1/prg-1/spd-1/him-10/czw-1/ndc-80/icp-1/rod-1/knl-1/tim-1/lem-3/brc-1/K09H9.2/smc-4/spdl-1/efa-6/cdt-1/T22C1.4	48
BP	GO:0042127	regulation of cell proliferation	43/1061	94/9130	9.28E-17	4.58E-15	WBGene00004242/WBGene00001413/WBGene00001595/WBGene00002193/WBGene00001985/WBGene00015994/WBGene00004962/WBGene00001609/WBGene00011039/WBGene00013801/WBGene00002208/WBGene00001601/WBGene00016944/WBGene00000871/WBGene00020659/WBGene00019081/WBGene00002204/WBGene00010839/WBGene00020003/WBGene00016462/WBGene00022634/WBGene00012010/WBGene00001482/WBGene00004808/WBGene00020289/WBGene00010712/WBGene000…	puf-6/fem-3/gld-1/kin-5/hop-1/C18H7.4/spe-8/glp-1/R05H5.4/Y116A8C.24/kin-26/glh-4/uri-1/cye-1/T21G5.1/F59A3.8/kin-21/chl-1/R11E3.1/C35E7.10/ZC581.7/T25B9.4/fog-2/skr-2/T06C10.3/K09B11.5/F57B9.8/C55C3.4/Y69E1A.3/ZK622.1/F23C8.7/kin-14/F26E4.5/frk-1/Y43C5B.2/kin-24/tipn-1/W01B6.5/C25A8.5/T25B9.5/F22B3.8/Y52D5A.2/Y116A8C.38	43
BP	GO:0006281	DNA repair	64/1061	187/9130	1.77E-16	8.47E-15	WBGene00003955/WBGene00003154/WBGene00001372/WBGene00011834/WBGene00003159/WBGene00004737/WBGene00018721/WBGene00016421/WBGene00009372/WBGene00004049/WBGene00010409/WBGene00010056/WBGene00017696/WBGene00009287/WBGene00004028/WBGene00001865/WBGene00020843/WBGene00003405/WBGene00013241/WBGene00008921/WBGene00003155/WBGene00004383/WBGene00004333/WBGene00003158/WBGene00001977/WBGene00003157/WBGene000…	pcn-1/mcm-2/exo-3/dvc-1/mcm-7/scc-1/polh-1/cdc-7/evl-18/parp-1/H21P03.2/smc-6/polk-1/psf-2/pif-1/him-6/T27A3.7/mre-11/ung-1/ctf-4/mcm-3/rnh-2/rec-8/mcm-6/hmg-12/mcm-5/msh-6/hpr-17/rmh-1/ZK1128.4/chl-1/pot-2/brc-2/spo-11/mcm-4/exo-1/tim-1/hmg-3/rad-51/lem-3/brc-1/dog-1/xpf-1/brd-1/R04F11.3/pole-1/msh-5/ulp-1/his-68/slx-1/msh-2/polq-1/rfc-1/lig-1/com-1/eme-1/mlh-1/him-14/chk-2/fan-1/F35H10.5/sws-1/…	64
BP	GO:0000070	mitotic sister chromatid segregation	43/1061	96/9130	2.44E-16	1.14E-14	WBGene00000868/WBGene00001829/WBGene00004775/WBGene00002068/WBGene00015516/WBGene00000875/WBGene00001831/WBGene00001830/WBGene00010036/WBGene00003159/WBGene00000099/WBGene00022203/WBGene00017269/WBGene00000275/WBGene00001832/WBGene00000804/WBGene00003161/WBGene00006974/WBGene00017132/WBGene00004721/WBGene00000411/WBGene00020392/WBGene00010093/WBGene00013443/WBGene00012191/WBGene00000257/WBGene000…	cyb-3/hcp-1/sep-1/ify-1/C06A8.6/cyk-4/hcp-3/hcp-2/cpar-1/mcm-7/air-2/Y73B3A.1/F08F8.4/bub-1/hcp-4/csc-1/mdf-2/zen-4/tofu-6/san-1/cdl-1/knl-3/capg-2/such-1/W02A2.8/bmk-1/hcp-6/spd-1/him-10/czw-1/ndc-80/icp-1/rod-1/knl-1/tim-1/lem-3/brc-1/K09H9.2/smc-4/spdl-1/efa-6/cdt-1/T22C1.4	43
BP	GO:0007292	female gamete generation	57/1061	160/9130	1.07E-15	4.89E-14	WBGene00000867/WBGene00000465/WBGene00004241/WBGene00015102/WBGene00015083/WBGene00010351/WBGene00004243/WBGene00003784/WBGene00020035/WBGene00020652/WBGene00004374/WBGene00019811/WBGene00000866/WBGene00003865/WBGene00003864/WBGene00000865/WBGene00009701/WBGene00004242/WBGene00003466/WBGene00001413/WBGene00000868/WBGene00000496/WBGene00010354/WBGene00001647/WBGene00004775/WBGene00015698/WBGene000…	cyb-2.2/cpg-1/puf-5/cpg-2/egg-1/cbd-1/puf-7/nos-2/egg-5/egg-4/rme-2/egg-2/cyb-2.1/oma-2/oma-1/cyb-1/egg-3/puf-6/msp-79/fem-3/cyb-3/chs-1/cyp-31A2/gna-2/sep-1/kca-1/msp-38/ify-1/meg-1/gld-1/msp-77/fzy-1/cdk-1/wee-1.3/spe-11/daz-1/inx-22/mei-1/ani-2/cyp-31A3/cgh-1/cyk-4/klc-1/plk-1/csc-1/meg-4/zen-4/elli-1/asfl-1/inx-14/ego-1/meg-2/pgl-1/ani-1/fog-2/icp-1/emb-27	57
BP	GO:0007281	germ cell development	61/1061	182/9130	2.81E-15	1.24E-13	WBGene00000867/WBGene00000465/WBGene00004241/WBGene00015102/WBGene00015083/WBGene00010351/WBGene00004243/WBGene00003784/WBGene00020035/WBGene00020652/WBGene00004374/WBGene00019811/WBGene00000866/WBGene00003865/WBGene00003864/WBGene00000865/WBGene00009701/WBGene00004242/WBGene00003466/WBGene00001413/WBGene00000868/WBGene00000496/WBGene00010354/WBGene00001647/WBGene00004775/WBGene00003434/WBGene000…	cyb-2.2/cpg-1/puf-5/cpg-2/egg-1/cbd-1/puf-7/nos-2/egg-5/egg-4/rme-2/egg-2/cyb-2.1/oma-2/oma-1/cyb-1/egg-3/puf-6/msp-79/fem-3/cyb-3/chs-1/cyp-31A2/gna-2/sep-1/msp-38/meg-1/gld-1/msp-77/cdk-1/gld-3/wee-1.3/spe-11/daz-1/spe-15/inx-22/ani-2/cyp-31A3/cgh-1/glh-2/meg-4/hrde-1/elli-1/asfl-1/spe-8/inx-14/ego-1/meg-2/pgl-1/uri-1/cye-1/prg-1/mrg-1/fog-2/spe-17/spe-4/emb-27/spe-12/spe-27/spe-19/spe-10	61
BP	GO:0006974	cellular response to DNA damage stimulus	71/1061	235/9130	6.49E-15	2.80E-13	WBGene00003955/WBGene00003154/WBGene00001372/WBGene00011834/WBGene00003159/WBGene00004737/WBGene00018721/WBGene00016421/WBGene00009372/WBGene00004049/WBGene00010409/WBGene00001499/WBGene00010056/WBGene00017696/WBGene00009287/WBGene00004028/WBGene00001865/WBGene00020843/WBGene00003405/WBGene00000498/WBGene00013241/WBGene00008921/WBGene00003155/WBGene00004383/WBGene00004333/WBGene00003158/WBGene000…	pcn-1/mcm-2/exo-3/dvc-1/mcm-7/scc-1/polh-1/cdc-7/evl-18/parp-1/H21P03.2/fsn-1/smc-6/polk-1/psf-2/pif-1/him-6/T27A3.7/mre-11/chk-1/ung-1/ctf-4/mcm-3/rnh-2/rec-8/mcm-6/hmg-12/mcm-5/uri-1/msh-6/hpr-17/rmh-1/ZK1128.4/chl-1/pot-2/brc-2/spo-11/mcm-4/exo-1/tim-1/hmg-3/rad-51/lem-3/brc-1/dog-1/xpf-1/brd-1/R04F11.3/pole-1/msh-5/ulp-1/his-68/slx-1/msh-2/cep-1/polq-1/rfc-1/lig-1/com-1/eme-1/mlh-1/him-14/tip…	71
BP	GO:0007127	meiosis I	29/1061	51/9130	6.73E-15	2.84E-13	WBGene00001862/WBGene00004737/WBGene00004043/WBGene00018867/WBGene00022854/WBGene00006377/WBGene00002034/WBGene00008641/WBGene00006375/WBGene00001865/WBGene00006376/WBGene00004333/WBGene00019712/WBGene00004985/WBGene00006976/WBGene00008387/WBGene00002231/WBGene00004297/WBGene00002276/WBGene00001049/WBGene00008140/WBGene00003421/WBGene00018909/WBGene00018923/WBGene00001872/WBGene00022172/WBGene000…	him-3/scc-1/plk-2/F55A12.10/cin-4/syp-3/htp-3/pch-2/syp-1/him-6/syp-2/rec-8/rmh-1/spo-11/zhp-3/D1081.9/knl-1/rad-51/lem-3/dog-1/xpf-1/msh-5/slx-1/eme-1/him-14/cosa-1/Y39B6A.16/R06C7.2/F35H10.5	29
BP	GO:0008283	cell proliferation	46/1061	117/9130	9.38E-15	3.86E-13	WBGene00004242/WBGene00001413/WBGene00010492/WBGene00001595/WBGene00002193/WBGene00001985/WBGene00015994/WBGene00016485/WBGene00004962/WBGene00001609/WBGene00021012/WBGene00011039/WBGene00013801/WBGene00002208/WBGene00001601/WBGene00016944/WBGene00000871/WBGene00020659/WBGene00019081/WBGene00002204/WBGene00010839/WBGene00020003/WBGene00016462/WBGene00022634/WBGene00012010/WBGene00001482/WBGene000…	puf-6/fem-3/meg-1/gld-1/kin-5/hop-1/C18H7.4/meg-4/spe-8/glp-1/pig-1/R05H5.4/Y116A8C.24/kin-26/glh-4/uri-1/cye-1/T21G5.1/F59A3.8/kin-21/chl-1/R11E3.1/C35E7.10/ZC581.7/T25B9.4/fog-2/skr-2/T06C10.3/K09B11.5/F57B9.8/C55C3.4/Y69E1A.3/ZK622.1/F23C8.7/kin-14/F26E4.5/frk-1/Y43C5B.2/kin-24/tipn-1/W01B6.5/C25A8.5/T25B9.5/F22B3.8/Y52D5A.2/Y116A8C.38	46
BP	GO:0048232	male gamete generation	32/1061	63/9130	2.02E-14	8.10E-13	WBGene00001413/WBGene00020661/WBGene00011910/WBGene00007733/WBGene00000770/WBGene00001597/WBGene00006940/WBGene00020187/WBGene00006449/WBGene00007307/WBGene00021113/WBGene00004965/WBGene00004969/WBGene00000479/WBGene00004960/WBGene00007277/WBGene00004962/WBGene00044067/WBGene00001214/WBGene00001481/WBGene00004178/WBGene00007732/WBGene00001482/WBGene00001414/WBGene00004971/WBGene00021103/WBGene000…	fem-3/smz-2/alg-3/smz-1/cpb-1/gld-3/wee-1.3/gsp-4/alg-4/spch-1/gsp-3/spe-11/spe-15/cgh-1/spe-6/asfl-1/spe-8/zipt-7.1/ego-1/fog-1/prg-1/spe-44/fog-2/fer-1/spe-17/eri-3/spe-4/vps-33.2/spe-12/spe-27/spe-19/spe-10	32
BP	GO:0070192	chromosome organization involved in meiotic cell cycle	24/1061	38/9130	5.59E-14	2.19E-12	WBGene00007278/WBGene00000868/WBGene00001862/WBGene00000275/WBGene00002229/WBGene00004737/WBGene00004721/WBGene00018867/WBGene00006377/WBGene00002034/WBGene00006375/WBGene00006376/WBGene00004333/WBGene00001833/WBGene00006976/WBGene00008387/WBGene00006571/WBGene00004297/WBGene00000592/WBGene00003421/WBGene00001872/WBGene00021560/WBGene00012678/WBGene00011062	lab-1/cyb-3/him-3/bub-1/klp-19/scc-1/san-1/F55A12.10/syp-3/htp-3/syp-1/syp-2/rec-8/hcp-6/zhp-3/D1081.9/tim-1/rad-51/coh-3/msh-5/him-14/coh-4/Y39B6A.16/R06C7.2	24
BP	GO:0048477	oogenesis	46/1061	124/9130	1.19E-13	4.55E-12	WBGene00000867/WBGene00000465/WBGene00004241/WBGene00015102/WBGene00015083/WBGene00010351/WBGene00004243/WBGene00003784/WBGene00020035/WBGene00020652/WBGene00004374/WBGene00019811/WBGene00000866/WBGene00003865/WBGene00003864/WBGene00000865/WBGene00009701/WBGene00004242/WBGene00003466/WBGene00001413/WBGene00000868/WBGene00000496/WBGene00010354/WBGene00001647/WBGene00004775/WBGene00003434/WBGene000…	cyb-2.2/cpg-1/puf-5/cpg-2/egg-1/cbd-1/puf-7/nos-2/egg-5/egg-4/rme-2/egg-2/cyb-2.1/oma-2/oma-1/cyb-1/egg-3/puf-6/msp-79/fem-3/cyb-3/chs-1/cyp-31A2/gna-2/sep-1/msp-38/meg-1/gld-1/msp-77/cdk-1/wee-1.3/spe-11/daz-1/inx-22/ani-2/cyp-31A3/cgh-1/meg-4/elli-1/asfl-1/inx-14/ego-1/meg-2/pgl-1/fog-2/emb-27	46
BP	GO:0051383	kinetochore organization	16/1061	18/9130	1.22E-13	4.57E-12	WBGene00000868/WBGene00001829/WBGene00001831/WBGene00000275/WBGene00001832/WBGene00020392/WBGene00021460/WBGene00012191/WBGene00001869/WBGene00020064/WBGene00003576/WBGene00018900/WBGene00002231/WBGene00015515/WBGene00017832/WBGene00018070	cyb-3/hcp-1/hcp-3/bub-1/hcp-4/knl-3/zwl-1/W02A2.8/him-10/kbp-1/ndc-80/rod-1/knl-1/spdl-1/kbp-2/F35H10.5	16
BP	GO:0007283	spermatogenesis	29/1061	58/9130	5.76E-13	2.12E-11	WBGene00001413/WBGene00011910/WBGene00000770/WBGene00001597/WBGene00006940/WBGene00020187/WBGene00006449/WBGene00021113/WBGene00004965/WBGene00004969/WBGene00000479/WBGene00004960/WBGene00007277/WBGene00004962/WBGene00044067/WBGene00001214/WBGene00001481/WBGene00004178/WBGene00007732/WBGene00001482/WBGene00001414/WBGene00004971/WBGene00021103/WBGene00004958/WBGene00016960/WBGene00004966/WBGene000…	fem-3/alg-3/cpb-1/gld-3/wee-1.3/gsp-4/alg-4/gsp-3/spe-11/spe-15/cgh-1/spe-6/asfl-1/spe-8/zipt-7.1/ego-1/fog-1/prg-1/spe-44/fog-2/fer-1/spe-17/eri-3/spe-4/vps-33.2/spe-12/spe-27/spe-19/spe-10	29
BP	GO:0030703	eggshell formation	15/1061	17/9130	9.44E-13	3.33E-11	WBGene00000465/WBGene00015102/WBGene00015083/WBGene00010351/WBGene00020035/WBGene00020652/WBGene00019811/WBGene00009701/WBGene00000496/WBGene00010354/WBGene00001647/WBGene00004775/WBGene00004965/WBGene00021200/WBGene00001281	cpg-1/cpg-2/egg-1/cbd-1/egg-5/egg-4/egg-2/egg-3/chs-1/cyp-31A2/gna-2/sep-1/spe-11/cyp-31A3/emb-27	15
BP	GO:0034508	centromere complex assembly	15/1061	17/9130	9.44E-13	3.33E-11	WBGene00008218/WBGene00001829/WBGene00001831/WBGene00000275/WBGene00001832/WBGene00020392/WBGene00021460/WBGene00007500/WBGene00020064/WBGene00003576/WBGene00018900/WBGene00002231/WBGene00015515/WBGene00017832/WBGene00018070	nasp-2/hcp-1/hcp-3/bub-1/hcp-4/knl-3/zwl-1/nasp-1/kbp-1/ndc-80/rod-1/knl-1/spdl-1/kbp-2/F35H10.5	15
BP	GO:0006302	double-strand break repair	30/1061	63/9130	1.17E-12	4.06E-11	WBGene00003154/WBGene00003159/WBGene00004737/WBGene00016421/WBGene00009372/WBGene00004049/WBGene00010056/WBGene00009287/WBGene00001865/WBGene00020843/WBGene00003405/WBGene00003155/WBGene00004333/WBGene00003158/WBGene00003157/WBGene00019712/WBGene00010195/WBGene00020316/WBGene00004985/WBGene00003156/WBGene00004297/WBGene00002276/WBGene00000264/WBGene00001049/WBGene00008140/WBGene00018909/WBGene000…	mcm-2/mcm-7/scc-1/cdc-7/evl-18/parp-1/smc-6/psf-2/him-6/T27A3.7/mre-11/mcm-3/rec-8/mcm-6/mcm-5/rmh-1/pot-2/brc-2/spo-11/mcm-4/rad-51/lem-3/brc-1/dog-1/xpf-1/slx-1/com-1/eme-1/sws-1/F59E12.3	30
BP	GO:0000910	cytokinesis	32/1061	71/9130	1.38E-12	4.67E-11	WBGene00000465/WBGene00015102/WBGene00020035/WBGene00020652/WBGene00009701/WBGene00004044/WBGene00010354/WBGene00000098/WBGene00004775/WBGene00015698/WBGene00002068/WBGene00001511/WBGene00001597/WBGene00002297/WBGene00006793/WBGene00019608/WBGene00021200/WBGene00017774/WBGene00000875/WBGene00002214/WBGene00000099/WBGene00004042/WBGene00000804/WBGene00006795/WBGene00006974/WBGene00006374/WBGene000…	cpg-1/cpg-2/egg-5/egg-4/egg-3/plk-3/cyp-31A2/air-1/sep-1/kca-1/ify-1/fzy-1/gld-3/ect-2/unc-59/ani-2/cyp-31A3/nop-1/cyk-4/klc-1/air-2/plk-1/csc-1/unc-61/zen-4/syx-4/ani-3/plk-2/ani-1/icp-1/ptr-2/cdt-1	32
BP	GO:0045786	negative regulation of cell cycle	38/1061	96/9130	1.59E-12	5.29E-11	WBGene00003865/WBGene00003864/WBGene00006940/WBGene00003183/WBGene00001831/WBGene00000275/WBGene00001832/WBGene00018721/WBGene00003161/WBGene00012650/WBGene00004721/WBGene00022854/WBGene00018016/WBGene00008641/WBGene00021460/WBGene00001865/WBGene00000257/WBGene00003405/WBGene00000498/WBGene00016944/WBGene00003422/WBGene00000871/WBGene00001998/WBGene00017643/WBGene00004808/WBGene00018900/WBGene000…	oma-2/oma-1/wee-1.3/mei-1/hcp-3/bub-1/hcp-4/polh-1/mdf-2/orc-1/san-1/cin-4/lrr-1/pch-2/zwl-1/him-6/bmk-1/mre-11/chk-1/uri-1/msh-6/cye-1/hpr-17/czw-1/skr-2/rod-1/knl-1/tim-1/fbf-1/brc-1/spdl-1/efa-6/eme-1/cdt-1/cdk-2/tipn-1/chk-2/T08D2.7	38
BP	GO:0048609	multicellular organismal reproductive process	100/1061	437/9130	6.80E-12	2.21E-10	WBGene00000867/WBGene00000465/WBGene00004241/WBGene00015102/WBGene00015083/WBGene00010351/WBGene00004243/WBGene00003784/WBGene00020035/WBGene00020652/WBGene00004374/WBGene00019811/WBGene00000866/WBGene00003865/WBGene00003864/WBGene00000865/WBGene00009701/WBGene00004242/WBGene00003466/WBGene00001413/WBGene00000868/WBGene00000417/WBGene00020661/WBGene00011910/WBGene00000496/WBGene00010354/WBGene000…	cyb-2.2/cpg-1/puf-5/cpg-2/egg-1/cbd-1/puf-7/nos-2/egg-5/egg-4/rme-2/egg-2/cyb-2.1/oma-2/oma-1/cyb-1/egg-3/puf-6/msp-79/fem-3/cyb-3/ced-3/smz-2/alg-3/chs-1/cyp-31A2/gna-2/sep-1/kca-1/smz-1/msp-38/ify-1/meg-1/gld-1/msp-77/fzy-1/cpb-1/cdk-1/gld-3/wee-1.3/gsp-4/alg-4/spch-1/gsp-3/spe-11/daz-1/spe-15/inx-22/unc-59/mei-1/ani-2/cyp-31A3/cgh-1/cyk-4/glh-2/klc-1/spe-6/hop-1/plk-1/csc-1/meg-4/hrde-1/zen-4/…	100
BP	GO:0007346	regulation of mitotic cell cycle	42/1061	118/9130	6.90E-12	2.21E-10	WBGene00000868/WBGene00015516/WBGene00022162/WBGene00001831/WBGene00000275/WBGene00001832/WBGene00000388/WBGene00001102/WBGene00018721/WBGene00003161/WBGene00012650/WBGene00004721/WBGene00009372/WBGene00022854/WBGene00018016/WBGene00000386/WBGene00020392/WBGene00001051/WBGene00021460/WBGene00013443/WBGene00000257/WBGene00003405/WBGene00000498/WBGene00004955/WBGene00016944/WBGene00000871/WBGene000…	cyb-3/C06A8.6/Y71G12B.27/hcp-3/bub-1/hcp-4/cdc-25.3/dsh-2/polh-1/mdf-2/orc-1/san-1/evl-18/cin-4/lrr-1/cdc-25.1/knl-3/cks-1/zwl-1/such-1/bmk-1/mre-11/chk-1/spd-5/uri-1/cye-1/hpr-17/prg-1/czw-1/ndc-80/icp-1/rod-1/knl-1/fbf-1/spdl-1/efa-6/eme-1/cdk-2/tipn-1/chk-2/T08D2.7/cdc-25.4	42
BP	GO:0000724	double-strand break repair via homologous recombination	24/1061	45/9130	9.71E-12	2.99E-10	WBGene00003154/WBGene00003159/WBGene00016421/WBGene00009372/WBGene00010056/WBGene00009287/WBGene00001865/WBGene00020843/WBGene00003405/WBGene00003155/WBGene00003158/WBGene00003157/WBGene00019712/WBGene00020316/WBGene00003156/WBGene00004297/WBGene00002276/WBGene00000264/WBGene00008140/WBGene00018909/WBGene00008082/WBGene00018923/WBGene00012698/WBGene00019119	mcm-2/mcm-7/cdc-7/evl-18/smc-6/psf-2/him-6/T27A3.7/mre-11/mcm-3/mcm-6/mcm-5/rmh-1/brc-2/mcm-4/rad-51/lem-3/brc-1/xpf-1/slx-1/com-1/eme-1/sws-1/F59E12.3	24
BP	GO:0000725	recombinational repair	24/1061	45/9130	9.71E-12	2.99E-10	WBGene00003154/WBGene00003159/WBGene00016421/WBGene00009372/WBGene00010056/WBGene00009287/WBGene00001865/WBGene00020843/WBGene00003405/WBGene00003155/WBGene00003158/WBGene00003157/WBGene00019712/WBGene00020316/WBGene00003156/WBGene00004297/WBGene00002276/WBGene00000264/WBGene00008140/WBGene00018909/WBGene00008082/WBGene00018923/WBGene00012698/WBGene00019119	mcm-2/mcm-7/cdc-7/evl-18/smc-6/psf-2/him-6/T27A3.7/mre-11/mcm-3/mcm-6/mcm-5/rmh-1/brc-2/mcm-4/rad-51/lem-3/brc-1/xpf-1/slx-1/com-1/eme-1/sws-1/F59E12.3	24
BP	GO:0051304	chromosome separation	29/1061	64/9130	1.33E-11	4.02E-10	WBGene00000868/WBGene00001829/WBGene00004775/WBGene00002068/WBGene00015516/WBGene00001830/WBGene00004960/WBGene00000275/WBGene00003161/WBGene00017132/WBGene00004721/WBGene00022854/WBGene00020392/WBGene00013443/WBGene00001865/WBGene00001833/WBGene00019712/WBGene00017643/WBGene00003576/WBGene00018900/WBGene00002231/WBGene00002276/WBGene00000264/WBGene00008140/WBGene00018909/WBGene00015515/WBGene000…	cyb-3/hcp-1/sep-1/ify-1/C06A8.6/hcp-2/spe-6/bub-1/mdf-2/tofu-6/san-1/cin-4/knl-3/such-1/him-6/hcp-6/rmh-1/czw-1/ndc-80/rod-1/knl-1/lem-3/brc-1/xpf-1/slx-1/spdl-1/eme-1/him-14/F35H10.5	29
BP	GO:0045930	negative regulation of mitotic cell cycle	26/1061	53/9130	1.61E-11	4.81E-10	WBGene00001831/WBGene00000275/WBGene00001832/WBGene00018721/WBGene00003161/WBGene00012650/WBGene00004721/WBGene00022854/WBGene00018016/WBGene00021460/WBGene00000257/WBGene00003405/WBGene00000498/WBGene00000871/WBGene00001998/WBGene00017643/WBGene00018900/WBGene00002231/WBGene00001401/WBGene00015515/WBGene00013223/WBGene00018923/WBGene00019362/WBGene00017738/WBGene00000499/WBGene00011612	hcp-3/bub-1/hcp-4/polh-1/mdf-2/orc-1/san-1/cin-4/lrr-1/zwl-1/bmk-1/mre-11/chk-1/cye-1/hpr-17/czw-1/rod-1/knl-1/fbf-1/spdl-1/efa-6/eme-1/cdk-2/tipn-1/chk-2/T08D2.7	26
BP	GO:0007143	female meiotic nuclear division	17/1061	24/9130	1.78E-11	5.22E-10	WBGene00020035/WBGene00020652/WBGene00009701/WBGene00010354/WBGene00004775/WBGene00015698/WBGene00002068/WBGene00001511/WBGene00003183/WBGene00021200/WBGene00000875/WBGene00002214/WBGene00004042/WBGene00000804/WBGene00006974/WBGene00013038/WBGene00002047	egg-5/egg-4/egg-3/cyp-31A2/sep-1/kca-1/ify-1/fzy-1/mei-1/cyp-31A3/cyk-4/klc-1/plk-1/csc-1/zen-4/ani-1/icp-1	17
BP	GO:0045787	positive regulation of cell cycle	31/1061	73/9130	2.10E-11	6.05E-10	WBGene00003865/WBGene00003864/WBGene00001413/WBGene00000868/WBGene00015516/WBGene00000405/WBGene00001597/WBGene00022162/WBGene00000388/WBGene00018721/WBGene00006374/WBGene00009372/WBGene00000386/WBGene00020392/WBGene00001051/WBGene00006375/WBGene00021460/WBGene00013443/WBGene00006376/WBGene00004955/WBGene00016944/WBGene00000871/WBGene00004178/WBGene00011505/WBGene00003576/WBGene00018900/WBGene000…	oma-2/oma-1/fem-3/cyb-3/C06A8.6/cdk-1/gld-3/Y71G12B.27/cdc-25.3/polh-1/syx-4/evl-18/cdc-25.1/knl-3/cks-1/syp-1/zwl-1/such-1/syp-2/spd-5/uri-1/cye-1/prg-1/pzf-1/ndc-80/rod-1/fbf-1/brc-1/spdl-1/cdk-2/cdc-25.4	31
BP	GO:0045143	homologous chromosome segregation	15/1061	19/9130	2.14E-11	6.07E-10	WBGene00001862/WBGene00004737/WBGene00018867/WBGene00006377/WBGene00002034/WBGene00006375/WBGene00006376/WBGene00004333/WBGene00006976/WBGene00008387/WBGene00002231/WBGene00003421/WBGene00001872/WBGene00012678/WBGene00011062	him-3/scc-1/F55A12.10/syp-3/htp-3/syp-1/syp-2/rec-8/zhp-3/D1081.9/knl-1/msh-5/him-14/Y39B6A.16/R06C7.2	15
BP	GO:0061640	cytoskeleton-dependent cytokinesis	28/1061	62/9130	3.31E-11	9.23E-10	WBGene00000465/WBGene00015102/WBGene00020035/WBGene00020652/WBGene00009701/WBGene00010354/WBGene00004775/WBGene00015698/WBGene00002068/WBGene00001511/WBGene00001597/WBGene00002297/WBGene00006793/WBGene00019608/WBGene00021200/WBGene00017774/WBGene00000875/WBGene00002214/WBGene00000099/WBGene00004042/WBGene00000804/WBGene00006795/WBGene00006974/WBGene00012835/WBGene00013038/WBGene00002047/WBGene000…	cpg-1/cpg-2/egg-5/egg-4/egg-3/cyp-31A2/sep-1/kca-1/ify-1/fzy-1/gld-3/ect-2/unc-59/ani-2/cyp-31A3/nop-1/cyk-4/klc-1/air-2/plk-1/csc-1/unc-61/zen-4/ani-3/ani-1/icp-1/ptr-2/cdt-1	28
BP	GO:0032504	multicellular organism reproduction	101/1061	455/9130	3.56E-11	9.77E-10	WBGene00000867/WBGene00000465/WBGene00004241/WBGene00015102/WBGene00015083/WBGene00010351/WBGene00004243/WBGene00003784/WBGene00020035/WBGene00020652/WBGene00004374/WBGene00019811/WBGene00000866/WBGene00003865/WBGene00003864/WBGene00000865/WBGene00009701/WBGene00004242/WBGene00003466/WBGene00001413/WBGene00000868/WBGene00000417/WBGene00020661/WBGene00011910/WBGene00000496/WBGene00010354/WBGene000…	cyb-2.2/cpg-1/puf-5/cpg-2/egg-1/cbd-1/puf-7/nos-2/egg-5/egg-4/rme-2/egg-2/cyb-2.1/oma-2/oma-1/cyb-1/egg-3/puf-6/msp-79/fem-3/cyb-3/ced-3/smz-2/alg-3/chs-1/cyp-31A2/gna-2/sep-1/kca-1/smz-1/msp-38/ify-1/meg-1/gld-1/msp-77/fzy-1/cpb-1/cdk-1/gld-3/wee-1.3/gsp-4/alg-4/spch-1/gsp-3/spe-11/daz-1/spe-15/inx-22/unc-59/mei-1/ani-2/cyp-31A3/cgh-1/cyk-4/glh-2/klc-1/spe-6/hop-1/plk-1/csc-1/meg-4/hrde-1/zen-4/…	101
BP	GO:0007129	synapsis	14/1061	17/9130	3.67E-11	9.92E-10	WBGene00001862/WBGene00004737/WBGene00018867/WBGene00006377/WBGene00002034/WBGene00006375/WBGene00006376/WBGene00004333/WBGene00006976/WBGene00008387/WBGene00003421/WBGene00001872/WBGene00012678/WBGene00011062	him-3/scc-1/F55A12.10/syp-3/htp-3/syp-1/syp-2/rec-8/zhp-3/D1081.9/msh-5/him-14/Y39B6A.16/R06C7.2	14
BP	GO:0051382	kinetochore assembly	13/1061	15/9130	5.53E-11	1.47E-09	WBGene00001829/WBGene00001831/WBGene00000275/WBGene00001832/WBGene00020392/WBGene00021460/WBGene00020064/WBGene00003576/WBGene00018900/WBGene00002231/WBGene00015515/WBGene00017832/WBGene00018070	hcp-1/hcp-3/bub-1/hcp-4/knl-3/zwl-1/kbp-1/ndc-80/rod-1/knl-1/spdl-1/kbp-2/F35H10.5	13
BP	GO:0065004	protein-DNA complex assembly	37/1061	102/9130	6.58E-11	1.72E-09	WBGene00008218/WBGene00001829/WBGene00001831/WBGene00003154/WBGene00001855/WBGene00003159/WBGene00018991/WBGene00001856/WBGene00000275/WBGene00001832/WBGene00011532/WBGene00007277/WBGene00009372/WBGene00020392/WBGene00021460/WBGene00006394/WBGene00003155/WBGene00007500/WBGene00003158/WBGene00003157/WBGene00015150/WBGene00020064/WBGene00022141/WBGene00020316/WBGene00003164/WBGene00003156/WBGene000…	nasp-2/hcp-1/hcp-3/mcm-2/hil-4/mcm-7/F56F11.4/hil-5/bub-1/hcp-4/chaf-1/asfl-1/evl-18/knl-3/zwl-1/taf-11.2/mcm-3/nasp-1/mcm-6/mcm-5/B0336.13/kbp-1/chaf-2/brc-2/mdt-6/mcm-4/ndc-80/rod-1/knl-1/rad-51/taf-7.2/dro-1/spdl-1/cdt-1/kbp-2/Y73B6A.1/F35H10.5	37
BP	GO:0018108	peptidyl-tyrosine phosphorylation	35/1061	95/9130	1.31E-10	3.39E-09	WBGene00016416/WBGene00002193/WBGene00015994/WBGene00014813/WBGene00004962/WBGene00021012/WBGene00011039/WBGene00013801/WBGene00002208/WBGene00020659/WBGene00019081/WBGene00002204/WBGene00020003/WBGene00016462/WBGene00022634/WBGene00012010/WBGene00020289/WBGene00010712/WBGene00018999/WBGene00016954/WBGene00013475/WBGene00022780/WBGene00003219/WBGene00017736/WBGene00002198/WBGene00009160/WBGene000…	C34F11.5/kin-5/C18H7.4/M176.9/spe-8/pig-1/R05H5.4/Y116A8C.24/kin-26/T21G5.1/F59A3.8/kin-21/R11E3.1/C35E7.10/ZC581.7/T25B9.4/T06C10.3/K09B11.5/F57B9.8/C55C3.4/Y69E1A.3/ZK622.1/mes-1/F23C8.7/kin-14/F26E4.5/frk-1/Y43C5B.2/kin-24/W01B6.5/C25A8.5/T25B9.5/F22B3.8/Y52D5A.2/Y116A8C.38	35
BP	GO:0040038	polar body extrusion after meiotic divisions	15/1061	21/9130	2.39E-10	6.07E-09	WBGene00020035/WBGene00020652/WBGene00009701/WBGene00010354/WBGene00004775/WBGene00015698/WBGene00002068/WBGene00001511/WBGene00021200/WBGene00000875/WBGene00002214/WBGene00004042/WBGene00000804/WBGene00006974/WBGene00013038	egg-5/egg-4/egg-3/cyp-31A2/sep-1/kca-1/ify-1/fzy-1/cyp-31A3/cyk-4/klc-1/plk-1/csc-1/zen-4/ani-1	15
BP	GO:0018212	peptidyl-tyrosine modification	35/1061	97/9130	2.56E-10	6.42E-09	WBGene00016416/WBGene00002193/WBGene00015994/WBGene00014813/WBGene00004962/WBGene00021012/WBGene00011039/WBGene00013801/WBGene00002208/WBGene00020659/WBGene00019081/WBGene00002204/WBGene00020003/WBGene00016462/WBGene00022634/WBGene00012010/WBGene00020289/WBGene00010712/WBGene00018999/WBGene00016954/WBGene00013475/WBGene00022780/WBGene00003219/WBGene00017736/WBGene00002198/WBGene00009160/WBGene000…	C34F11.5/kin-5/C18H7.4/M176.9/spe-8/pig-1/R05H5.4/Y116A8C.24/kin-26/T21G5.1/F59A3.8/kin-21/R11E3.1/C35E7.10/ZC581.7/T25B9.4/T06C10.3/K09B11.5/F57B9.8/C55C3.4/Y69E1A.3/ZK622.1/mes-1/F23C8.7/kin-14/F26E4.5/frk-1/Y43C5B.2/kin-24/W01B6.5/C25A8.5/T25B9.5/F22B3.8/Y52D5A.2/Y116A8C.38	35
BP	GO:0071824	protein-DNA complex subunit organization	38/1061	113/9130	4.71E-10	1.15E-08	WBGene00008218/WBGene00001829/WBGene00001831/WBGene00003154/WBGene00001855/WBGene00003159/WBGene00018991/WBGene00001856/WBGene00000275/WBGene00001832/WBGene00011532/WBGene00007277/WBGene00009372/WBGene00020392/WBGene00021460/WBGene00006394/WBGene00003155/WBGene00007500/WBGene00003158/WBGene00003157/WBGene00015150/WBGene00020064/WBGene00022141/WBGene00020316/WBGene00003164/WBGene00003156/WBGene000…	nasp-2/hcp-1/hcp-3/mcm-2/hil-4/mcm-7/F56F11.4/hil-5/bub-1/hcp-4/chaf-1/asfl-1/evl-18/knl-3/zwl-1/taf-11.2/mcm-3/nasp-1/mcm-6/mcm-5/B0336.13/kbp-1/chaf-2/brc-2/mdt-6/mcm-4/ndc-80/rod-1/knl-1/rad-51/taf-7.2/dro-1/spdl-1/cdt-1/zhit-1/kbp-2/Y73B6A.1/F35H10.5	38
BP	GO:0044772	mitotic cell cycle phase transition	28/1061	68/9130	4.72E-10	1.15E-08	WBGene00000867/WBGene00000866/WBGene00000865/WBGene00000868/WBGene00015516/WBGene00000405/WBGene00000275/WBGene00000388/WBGene00003161/WBGene00012650/WBGene00004721/WBGene00020461/WBGene00009372/WBGene00018613/WBGene00018016/WBGene00000386/WBGene00000863/WBGene00013443/WBGene00003405/WBGene00000498/WBGene00000871/WBGene00001998/WBGene00017643/WBGene00018900/WBGene00002231/WBGene00015515/WBGene000…	cyb-2.2/cyb-2.1/cyb-1/cyb-3/C06A8.6/cdk-1/bub-1/cdc-25.3/mdf-2/orc-1/san-1/T12C9.7/evl-18/skpt-1/lrr-1/cdc-25.1/cya-1/such-1/mre-11/chk-1/cye-1/hpr-17/czw-1/rod-1/knl-1/spdl-1/cdc-25.4/ZK678.3	28
BP	GO:0007131	reciprocal meiotic recombination	19/1061	34/9130	4.99E-10	1.15E-08	WBGene00022854/WBGene00006377/WBGene00008641/WBGene00006375/WBGene00001865/WBGene00006376/WBGene00004333/WBGene00019712/WBGene00004985/WBGene00004297/WBGene00002276/WBGene00001049/WBGene00008140/WBGene00003421/WBGene00018909/WBGene00018923/WBGene00001872/WBGene00022172/WBGene00018070	cin-4/syp-3/pch-2/syp-1/him-6/syp-2/rec-8/rmh-1/spo-11/rad-51/lem-3/dog-1/xpf-1/msh-5/slx-1/eme-1/him-14/cosa-1/F35H10.5	19
BP	GO:0035825	homologous recombination	19/1061	34/9130	4.99E-10	1.15E-08	WBGene00022854/WBGene00006377/WBGene00008641/WBGene00006375/WBGene00001865/WBGene00006376/WBGene00004333/WBGene00019712/WBGene00004985/WBGene00004297/WBGene00002276/WBGene00001049/WBGene00008140/WBGene00003421/WBGene00018909/WBGene00018923/WBGene00001872/WBGene00022172/WBGene00018070	cin-4/syp-3/pch-2/syp-1/him-6/syp-2/rec-8/rmh-1/spo-11/rad-51/lem-3/dog-1/xpf-1/msh-5/slx-1/eme-1/him-14/cosa-1/F35H10.5	19
BP	GO:0006271	DNA strand elongation involved in DNA replication	14/1061	19/9130	5.01E-10	1.15E-08	WBGene00003955/WBGene00003159/WBGene00011275/WBGene00022888/WBGene00001016/WBGene00003155/WBGene00004383/WBGene00008722/WBGene00012936/WBGene00003156/WBGene00010787/WBGene00011016/WBGene00009368/WBGene00002985	pcn-1/mcm-7/psf-1/rnh-1.1/dna-2/mcm-3/rnh-2/F12F6.7/pola-1/mcm-4/K12D12.5/R04F11.3/pole-1/lig-1	14
BP	GO:0022616	DNA strand elongation	14/1061	19/9130	5.01E-10	1.15E-08	WBGene00003955/WBGene00003159/WBGene00011275/WBGene00022888/WBGene00001016/WBGene00003155/WBGene00004383/WBGene00008722/WBGene00012936/WBGene00003156/WBGene00010787/WBGene00011016/WBGene00009368/WBGene00002985	pcn-1/mcm-7/psf-1/rnh-1.1/dna-2/mcm-3/rnh-2/F12F6.7/pola-1/mcm-4/K12D12.5/R04F11.3/pole-1/lig-1	14
BP	GO:0031023	microtubule organizing center organization	22/1061	45/9130	6.51E-10	1.48E-08	WBGene00077732/WBGene00000868/WBGene00004775/WBGene00002068/WBGene00002032/WBGene00001862/WBGene00009385/WBGene00001831/WBGene00002033/WBGene00004042/WBGene00001832/WBGene00006311/WBGene00020392/WBGene00021460/WBGene00004955/WBGene00004333/WBGene00012888/WBGene00004953/WBGene00004808/WBGene00018900/WBGene00015515/WBGene00013223	szy-4/cyb-3/sep-1/ify-1/htp-1/him-3/sas-5/hcp-3/htp-2/plk-1/hcp-4/sun-1/knl-3/zwl-1/spd-5/rec-8/sas-6/spd-2/skr-2/rod-1/spdl-1/efa-6	22
BP	GO:0033260	nuclear DNA replication	13/1061	17/9130	1.00E-09	2.25E-08	WBGene00003154/WBGene00003159/WBGene00011275/WBGene00009372/WBGene00003155/WBGene00016074/WBGene00003158/WBGene00003157/WBGene00012936/WBGene00003156/WBGene00004297/WBGene00002985/WBGene00000413	mcm-2/mcm-7/psf-1/evl-18/mcm-3/C24H12.5/mcm-6/mcm-5/pola-1/mcm-4/rad-51/lig-1/cdt-1	13
BP	GO:0044770	cell cycle phase transition	30/1061	80/9130	1.69E-09	3.70E-08	WBGene00000867/WBGene00000866/WBGene00000865/WBGene00000868/WBGene00015516/WBGene00001511/WBGene00000405/WBGene00000275/WBGene00000388/WBGene00003161/WBGene00012650/WBGene00004721/WBGene00020461/WBGene00009372/WBGene00018613/WBGene00018016/WBGene00000386/WBGene00000863/WBGene00013443/WBGene00003405/WBGene00000498/WBGene00000871/WBGene00001998/WBGene00017643/WBGene00018900/WBGene00002231/WBGene000…	cyb-2.2/cyb-2.1/cyb-1/cyb-3/C06A8.6/fzy-1/cdk-1/bub-1/cdc-25.3/mdf-2/orc-1/san-1/T12C9.7/evl-18/skpt-1/lrr-1/cdc-25.1/cya-1/such-1/mre-11/chk-1/cye-1/hpr-17/czw-1/rod-1/knl-1/spdl-1/tipn-1/cdc-25.4/ZK678.3	30
BP	GO:0033206	meiotic cytokinesis	15/1061	23/9130	1.72E-09	3.70E-08	WBGene00020035/WBGene00020652/WBGene00009701/WBGene00010354/WBGene00004775/WBGene00015698/WBGene00002068/WBGene00001511/WBGene00021200/WBGene00000875/WBGene00002214/WBGene00004042/WBGene00000804/WBGene00006974/WBGene00013038	egg-5/egg-4/egg-3/cyp-31A2/sep-1/kca-1/ify-1/fzy-1/cyp-31A3/cyk-4/klc-1/plk-1/csc-1/zen-4/ani-1	15
BP	GO:0051303	establishment of chromosome localization	15/1061	23/9130	1.72E-09	3.70E-08	WBGene00003865/WBGene00003864/WBGene00001832/WBGene00000804/WBGene00020392/WBGene00012191/WBGene00004333/WBGene00001833/WBGene00001869/WBGene00003576/WBGene00002047/WBGene00018900/WBGene00002231/WBGene00015515/WBGene00000413	oma-2/oma-1/hcp-4/csc-1/knl-3/W02A2.8/rec-8/hcp-6/him-10/ndc-80/icp-1/rod-1/knl-1/spdl-1/cdt-1	15
BP	GO:0000226	microtubule cytoskeleton organization	55/1061	207/9130	1.73E-09	3.70E-08	WBGene00003184/WBGene00077732/WBGene00000868/WBGene00009113/WBGene00002368/WBGene00001829/WBGene00000098/WBGene00004775/WBGene00015698/WBGene00002068/WBGene00002032/WBGene00001862/WBGene00002228/WBGene00009385/WBGene00003183/WBGene00000875/WBGene00003395/WBGene00001831/WBGene00001830/WBGene00002214/WBGene00007966/WBGene00007710/WBGene00002033/WBGene00000099/WBGene00000275/WBGene00004042/WBGene000…	mei-2/szy-4/cyb-3/maph-1.2/let-99/hcp-1/air-1/sep-1/kca-1/ify-1/htp-1/him-3/klp-18/sas-5/mei-1/cyk-4/mom-2/hcp-3/hcp-2/klc-1/maph-1.3/rsa-1/htp-2/air-2/bub-1/plk-1/klp-19/hcp-4/dsh-2/sun-1/zen-4/rsa-2/tpxl-1/cdc-25.1/knl-3/zwl-1/W02A2.8/bmk-1/spd-5/rec-8/sas-6/spd-1/him-10/gpa-16/wrm-1/spd-2/skr-2/par-2/icp-1/rod-1/knl-1/mes-1/spdl-1/efa-6/aspm-1	55
BP	GO:0010948	negative regulation of cell cycle process	24/1061	55/9130	2.02E-09	4.25E-08	WBGene00003865/WBGene00003864/WBGene00006940/WBGene00003183/WBGene00001831/WBGene00000275/WBGene00001832/WBGene00018721/WBGene00003161/WBGene00012650/WBGene00004721/WBGene00018016/WBGene00008641/WBGene00000257/WBGene00003405/WBGene00000498/WBGene00003422/WBGene00001998/WBGene00017643/WBGene00004808/WBGene00018900/WBGene00002231/WBGene00015515/WBGene00013223	oma-2/oma-1/wee-1.3/mei-1/hcp-3/bub-1/hcp-4/polh-1/mdf-2/orc-1/san-1/lrr-1/pch-2/bmk-1/mre-11/chk-1/msh-6/hpr-17/czw-1/skr-2/rod-1/knl-1/spdl-1/efa-6	24
BP	GO:0051445	regulation of meiotic cell cycle	21/1061	44/9130	2.80E-09	5.82E-08	WBGene00003865/WBGene00003864/WBGene00001413/WBGene00000868/WBGene00000405/WBGene00001597/WBGene00006940/WBGene00003183/WBGene00000388/WBGene00004043/WBGene00000386/WBGene00008641/WBGene00006375/WBGene00006376/WBGene00016944/WBGene00000871/WBGene00011505/WBGene00004808/WBGene00001401/WBGene00019362/WBGene00000389	oma-2/oma-1/fem-3/cyb-3/cdk-1/gld-3/wee-1.3/mei-1/cdc-25.3/plk-2/cdc-25.1/pch-2/syp-1/syp-2/uri-1/cye-1/pzf-1/skr-2/fbf-1/cdk-2/cdc-25.4	21
BP	GO:0000727	double-strand break repair via break-induced replication	11/1061	13/9130	3.11E-09	6.40E-08	WBGene00003154/WBGene00003159/WBGene00016421/WBGene00009372/WBGene00009287/WBGene00003155/WBGene00003158/WBGene00003157/WBGene00003156/WBGene00018923/WBGene00019119	mcm-2/mcm-7/cdc-7/evl-18/psf-2/mcm-3/mcm-6/mcm-5/mcm-4/eme-1/F59E12.3	11
BP	GO:0090068	positive regulation of cell cycle process	22/1061	49/9130	4.96E-09	1.01E-07	WBGene00003865/WBGene00003864/WBGene00001413/WBGene00000868/WBGene00015516/WBGene00000405/WBGene00001597/WBGene00000388/WBGene00006374/WBGene00009372/WBGene00000386/WBGene00020392/WBGene00006375/WBGene00021460/WBGene00013443/WBGene00006376/WBGene00004178/WBGene00003576/WBGene00018900/WBGene00000264/WBGene00015515/WBGene00000389	oma-2/oma-1/fem-3/cyb-3/C06A8.6/cdk-1/gld-3/cdc-25.3/syx-4/evl-18/cdc-25.1/knl-3/syp-1/zwl-1/such-1/syp-2/prg-1/ndc-80/rod-1/brc-1/spdl-1/cdc-25.4	22
BP	GO:0000075	cell cycle checkpoint	24/1061	59/9130	1.11E-08	2.22E-07	WBGene00000275/WBGene00018721/WBGene00003161/WBGene00012650/WBGene00004721/WBGene00022854/WBGene00018016/WBGene00008641/WBGene00021460/WBGene00001865/WBGene00003405/WBGene00000498/WBGene00016944/WBGene00001998/WBGene00017643/WBGene00018900/WBGene00002231/WBGene00006571/WBGene00015515/WBGene00018923/WBGene00000413/WBGene00017738/WBGene00000499/WBGene00011612	bub-1/polh-1/mdf-2/orc-1/san-1/cin-4/lrr-1/pch-2/zwl-1/him-6/mre-11/chk-1/uri-1/hpr-17/czw-1/rod-1/knl-1/tim-1/spdl-1/eme-1/cdt-1/tipn-1/chk-2/T08D2.7	24
BP	GO:0007051	spindle organization	26/1061	68/9130	1.28E-08	2.49E-07	WBGene00003184/WBGene00001829/WBGene00000098/WBGene00002228/WBGene00003183/WBGene00000875/WBGene00001831/WBGene00001830/WBGene00007710/WBGene00000099/WBGene00000275/WBGene00004042/WBGene00002229/WBGene00001832/WBGene00006974/WBGene00012972/WBGene00021470/WBGene00000386/WBGene00012191/WBGene00000257/WBGene00004952/WBGene00001869/WBGene00002047/WBGene00002231/WBGene00013223/WBGene00008107	mei-2/hcp-1/air-1/klp-18/mei-1/cyk-4/hcp-3/hcp-2/rsa-1/air-2/bub-1/plk-1/klp-19/hcp-4/zen-4/rsa-2/tpxl-1/cdc-25.1/W02A2.8/bmk-1/spd-1/him-10/icp-1/knl-1/efa-6/aspm-1	26
BP	GO:0006270	DNA replication initiation	11/1061	14/9130	1.30E-08	2.49E-07	WBGene00013857/WBGene00003154/WBGene00003159/WBGene00012650/WBGene00009372/WBGene00003155/WBGene00003158/WBGene00003157/WBGene00012935/WBGene00012936/WBGene00003156	orc-5/mcm-2/mcm-7/orc-1/evl-18/mcm-3/mcm-6/mcm-5/mcm-10/pola-1/mcm-4	11
BP	GO:0008608	attachment of spindle microtubules to kinetochore	11/1061	14/9130	1.30E-08	2.49E-07	WBGene00001829/WBGene00001830/WBGene00000275/WBGene00001832/WBGene00012191/WBGene00001833/WBGene00001869/WBGene00003576/WBGene00018900/WBGene00015515/WBGene00000413	hcp-1/hcp-2/bub-1/hcp-4/W02A2.8/hcp-6/him-10/ndc-80/rod-1/spdl-1/cdt-1	11
BP	GO:0051310	metaphase plate congression	11/1061	14/9130	1.30E-08	2.49E-07	WBGene00001832/WBGene00000804/WBGene00012191/WBGene00001833/WBGene00001869/WBGene00003576/WBGene00002047/WBGene00018900/WBGene00002231/WBGene00015515/WBGene00000413	hcp-4/csc-1/W02A2.8/hcp-6/him-10/ndc-80/icp-1/rod-1/knl-1/spdl-1/cdt-1	11
BP	GO:0007093	mitotic cell cycle checkpoint	19/1061	40/9130	1.77E-08	3.37E-07	WBGene00000275/WBGene00018721/WBGene00003161/WBGene00012650/WBGene00004721/WBGene00022854/WBGene00018016/WBGene00021460/WBGene00003405/WBGene00000498/WBGene00001998/WBGene00017643/WBGene00018900/WBGene00002231/WBGene00015515/WBGene00018923/WBGene00017738/WBGene00000499/WBGene00011612	bub-1/polh-1/mdf-2/orc-1/san-1/cin-4/lrr-1/zwl-1/mre-11/chk-1/hpr-17/czw-1/rod-1/knl-1/spdl-1/eme-1/tipn-1/chk-2/T08D2.7	19
BP	GO:1903829	positive regulation of cellular protein localization	20/1061	44/9130	1.92E-08	3.55E-07	WBGene00015083/WBGene00010351/WBGene00020035/WBGene00020652/WBGene00019811/WBGene00007278/WBGene00009701/WBGene00000496/WBGene00000098/WBGene00000275/WBGene00001499/WBGene00021460/WBGene00000871/WBGene00006943/WBGene00003576/WBGene00018900/WBGene00002231/WBGene00015515/WBGene00019362/WBGene00019010	egg-1/cbd-1/egg-5/egg-4/egg-2/lab-1/egg-3/chs-1/air-1/bub-1/fsn-1/zwl-1/cye-1/wrm-1/ndc-80/rod-1/knl-1/spdl-1/cdk-2/glo-2	20
BP	GO:0044786	cell cycle DNA replication	15/1061	26/9130	1.93E-08	3.55E-07	WBGene00003154/WBGene00003159/WBGene00011275/WBGene00009372/WBGene00003155/WBGene00016074/WBGene00003158/WBGene00003157/WBGene00003422/WBGene00000871/WBGene00012936/WBGene00003156/WBGene00004297/WBGene00002985/WBGene00000413	mcm-2/mcm-7/psf-1/evl-18/mcm-3/C24H12.5/mcm-6/mcm-5/msh-6/cye-1/pola-1/mcm-4/rad-51/lig-1/cdt-1	15
BP	GO:0051446	positive regulation of meiotic cell cycle	15/1061	26/9130	1.93E-08	3.55E-07	WBGene00003865/WBGene00003864/WBGene00001413/WBGene00000405/WBGene00001597/WBGene00000388/WBGene00000386/WBGene00006375/WBGene00006376/WBGene00016944/WBGene00000871/WBGene00011505/WBGene00001401/WBGene00019362/WBGene00000389	oma-2/oma-1/fem-3/cdk-1/gld-3/cdc-25.3/cdc-25.1/syp-1/syp-2/uri-1/cye-1/pzf-1/fbf-1/cdk-2/cdc-25.4	15
BP	GO:0072697	protein localization to cell cortex	12/1061	17/9130	2.03E-08	3.69E-07	WBGene00015083/WBGene00010351/WBGene00020035/WBGene00020652/WBGene00019811/WBGene00009701/WBGene00000496/WBGene00019608/WBGene00012835/WBGene00013038/WBGene00000871/WBGene00019362	egg-1/cbd-1/egg-5/egg-4/egg-2/egg-3/chs-1/ani-2/ani-3/ani-1/cye-1/cdk-2	12
BP	GO:0051307	meiotic chromosome separation	17/1061	33/9130	2.15E-08	3.87E-07	WBGene00001829/WBGene00004775/WBGene00002068/WBGene00001830/WBGene00004960/WBGene00000275/WBGene00022854/WBGene00001865/WBGene00019712/WBGene00002231/WBGene00002276/WBGene00000264/WBGene00008140/WBGene00018909/WBGene00018923/WBGene00001872/WBGene00018070	hcp-1/sep-1/ify-1/hcp-2/spe-6/bub-1/cin-4/him-6/rmh-1/knl-1/lem-3/brc-1/xpf-1/slx-1/eme-1/him-14/F35H10.5	17
BP	GO:0007080	mitotic metaphase plate congression	10/1061	12/9130	2.29E-08	4.07E-07	WBGene00001832/WBGene00000804/WBGene00012191/WBGene00001833/WBGene00001869/WBGene00003576/WBGene00002047/WBGene00018900/WBGene00015515/WBGene00000413	hcp-4/csc-1/W02A2.8/hcp-6/him-10/ndc-80/icp-1/rod-1/spdl-1/cdt-1	10
BP	GO:0048469	cell maturation	21/1061	50/9130	4.70E-08	8.29E-07	WBGene00000867/WBGene00000866/WBGene00003865/WBGene00003864/WBGene00000865/WBGene00003466/WBGene00001413/WBGene00000868/WBGene00003434/WBGene00010492/WBGene00003464/WBGene00000405/WBGene00006940/WBGene00002144/WBGene00016485/WBGene00008968/WBGene00002136/WBGene00001214/WBGene00010493/WBGene00003992/WBGene00001482	cyb-2.2/cyb-2.1/oma-2/oma-1/cyb-1/msp-79/fem-3/cyb-3/msp-38/meg-1/msp-77/cdk-1/wee-1.3/inx-22/meg-4/elli-1/inx-14/ego-1/meg-2/pgl-1/fog-2	21
BP	GO:0051783	regulation of nuclear division	25/1061	69/9130	8.53E-08	1.49E-06	WBGene00000868/WBGene00015516/WBGene00000405/WBGene00001597/WBGene00003183/WBGene00001831/WBGene00000275/WBGene00001832/WBGene00003161/WBGene00004721/WBGene00004043/WBGene00008641/WBGene00020392/WBGene00006375/WBGene00013443/WBGene00000257/WBGene00006376/WBGene00000871/WBGene00004178/WBGene00017643/WBGene00003576/WBGene00018900/WBGene00002231/WBGene00015515/WBGene00013223	cyb-3/C06A8.6/cdk-1/gld-3/mei-1/hcp-3/bub-1/hcp-4/mdf-2/san-1/plk-2/pch-2/knl-3/syp-1/such-1/bmk-1/syp-2/cye-1/prg-1/czw-1/ndc-80/rod-1/knl-1/spdl-1/efa-6	25
BP	GO:0050000	chromosome localization	16/1061	32/9130	9.72E-08	1.68E-06	WBGene00003865/WBGene00003864/WBGene00001832/WBGene00000804/WBGene00020392/WBGene00012191/WBGene00004333/WBGene00001833/WBGene00010363/WBGene00001869/WBGene00003576/WBGene00002047/WBGene00018900/WBGene00002231/WBGene00015515/WBGene00000413	oma-2/oma-1/hcp-4/csc-1/knl-3/W02A2.8/rec-8/hcp-6/H04D03.2/him-10/ndc-80/icp-1/rod-1/knl-1/spdl-1/cdt-1	16
BP	GO:0051784	negative regulation of nuclear division	13/1061	22/9130	1.19E-07	2.03E-06	WBGene00003183/WBGene00001831/WBGene00000275/WBGene00001832/WBGene00003161/WBGene00004721/WBGene00008641/WBGene00000257/WBGene00017643/WBGene00018900/WBGene00002231/WBGene00015515/WBGene00013223	mei-1/hcp-3/bub-1/hcp-4/mdf-2/san-1/pch-2/bmk-1/czw-1/rod-1/knl-1/spdl-1/efa-6	13
BP	GO:0007098	centrosome cycle	18/1061	40/9130	1.20E-07	2.03E-06	WBGene00077732/WBGene00000868/WBGene00004775/WBGene00002068/WBGene00002032/WBGene00001862/WBGene00009385/WBGene00001831/WBGene00002033/WBGene00004042/WBGene00001832/WBGene00006311/WBGene00004955/WBGene00004333/WBGene00012888/WBGene00004953/WBGene00004808/WBGene00013223	szy-4/cyb-3/sep-1/ify-1/htp-1/him-3/sas-5/hcp-3/htp-2/plk-1/hcp-4/sun-1/spd-5/rec-8/sas-6/spd-2/skr-2/efa-6	18
BP	GO:1902969	mitotic DNA replication	9/1061	11/9130	1.66E-07	2.78E-06	WBGene00003154/WBGene00011275/WBGene00009372/WBGene00003155/WBGene00003158/WBGene00012936/WBGene00003156/WBGene00004297/WBGene00002985	mcm-2/psf-1/evl-18/mcm-3/mcm-6/pola-1/mcm-4/rad-51/lig-1	9
BP	GO:0003006	developmental process involved in reproduction	81/1061	400/9130	2.55E-07	4.23E-06	WBGene00000867/WBGene00000465/WBGene00004241/WBGene00015102/WBGene00015083/WBGene00010351/WBGene00004243/WBGene00003784/WBGene00020035/WBGene00020652/WBGene00004374/WBGene00019811/WBGene00000866/WBGene00003865/WBGene00003864/WBGene00000865/WBGene00009701/WBGene00004242/WBGene00003466/WBGene00001413/WBGene00000868/WBGene00000496/WBGene00010354/WBGene00001647/WBGene00004775/WBGene00003434/WBGene000…	cyb-2.2/cpg-1/puf-5/cpg-2/egg-1/cbd-1/puf-7/nos-2/egg-5/egg-4/rme-2/egg-2/cyb-2.1/oma-2/oma-1/cyb-1/egg-3/puf-6/msp-79/fem-3/cyb-3/chs-1/cyp-31A2/gna-2/sep-1/msp-38/meg-1/gld-1/msp-77/cdk-1/gld-3/wee-1.3/spe-11/daz-1/spe-15/inx-22/ani-2/cyp-31A3/cgh-1/glh-2/spe-6/hop-1/bub-1/meg-4/dsh-2/hrde-1/elli-1/asfl-1/spe-8/inx-14/zipt-7.1/ego-1/meg-2/pgl-1/mes-4/uri-1/ani-1/cye-1/fog-1/prg-1/spd-1/mrg-1/se…	81
BP	GO:0051306	mitotic sister chromatid separation	16/1061	34/9130	2.84E-07	4.67E-06	WBGene00000868/WBGene00004775/WBGene00002068/WBGene00015516/WBGene00001830/WBGene00000275/WBGene00003161/WBGene00017132/WBGene00004721/WBGene00020392/WBGene00013443/WBGene00017643/WBGene00003576/WBGene00018900/WBGene00002231/WBGene00015515	cyb-3/sep-1/ify-1/C06A8.6/hcp-2/bub-1/mdf-2/tofu-6/san-1/knl-3/such-1/czw-1/ndc-80/rod-1/knl-1/spdl-1	16
BP	GO:0007052	mitotic spindle organization	17/1061	38/9130	3.00E-07	4.90E-06	WBGene00000098/WBGene00000875/WBGene00001831/WBGene00007710/WBGene00000099/WBGene00004042/WBGene00002229/WBGene00001832/WBGene00006974/WBGene00012972/WBGene00021470/WBGene00012191/WBGene00000257/WBGene00004952/WBGene00001869/WBGene00002047/WBGene00013223	air-1/cyk-4/hcp-3/rsa-1/air-2/plk-1/klp-19/hcp-4/zen-4/rsa-2/tpxl-1/W02A2.8/bmk-1/spd-1/him-10/icp-1/efa-6	17
BP	GO:0045839	negative regulation of mitotic nuclear division	11/1061	17/9130	3.16E-07	5.11E-06	WBGene00001831/WBGene00000275/WBGene00001832/WBGene00003161/WBGene00004721/WBGene00000257/WBGene00017643/WBGene00018900/WBGene00002231/WBGene00015515/WBGene00013223	hcp-3/bub-1/hcp-4/mdf-2/san-1/bmk-1/czw-1/rod-1/knl-1/spdl-1/efa-6	11
BP	GO:0001556	oocyte maturation	15/1061	31/9130	4.27E-07	6.82E-06	WBGene00000867/WBGene00000866/WBGene00003865/WBGene00003864/WBGene00000865/WBGene00003466/WBGene00001413/WBGene00000868/WBGene00003434/WBGene00003464/WBGene00000405/WBGene00006940/WBGene00002144/WBGene00002136/WBGene00001482	cyb-2.2/cyb-2.1/oma-2/oma-1/cyb-1/msp-79/fem-3/cyb-3/msp-38/msp-77/cdk-1/wee-1.3/inx-22/inx-14/fog-2	15
BP	GO:0034502	protein localization to chromosome	13/1061	24/9130	4.78E-07	7.57E-06	WBGene00003865/WBGene00003864/WBGene00001413/WBGene00001831/WBGene00000275/WBGene00001832/WBGene00020392/WBGene00021460/WBGene00003788/WBGene00003576/WBGene00018900/WBGene00002231/WBGene00015515	oma-2/oma-1/fem-3/hcp-3/bub-1/hcp-4/knl-3/zwl-1/npp-2/ndc-80/rod-1/knl-1/spdl-1	13
BP	GO:0007017	microtubule-based process	61/1061	278/9130	4.91E-07	7.71E-06	WBGene00003184/WBGene00077732/WBGene00000868/WBGene00009113/WBGene00002368/WBGene00001829/WBGene00000098/WBGene00004775/WBGene00015698/WBGene00002068/WBGene00002032/WBGene00001862/WBGene00002228/WBGene00009385/WBGene00003183/WBGene00000875/WBGene00003395/WBGene00001831/WBGene00001830/WBGene00002214/WBGene00007966/WBGene00007710/WBGene00002033/WBGene00000099/WBGene00002225/WBGene00000275/WBGene000…	mei-2/szy-4/cyb-3/maph-1.2/let-99/hcp-1/air-1/sep-1/kca-1/ify-1/htp-1/him-3/klp-18/sas-5/mei-1/cyk-4/mom-2/hcp-3/hcp-2/klc-1/maph-1.3/rsa-1/htp-2/air-2/klp-15/bub-1/plk-1/klp-19/hcp-4/csc-1/dsh-2/sun-1/F52B5.2/zen-4/rsa-2/tpxl-1/cdc-25.1/knl-3/zwl-1/W02A2.8/klp-17/bmk-1/spd-5/rec-8/sas-6/spd-1/him-10/gpa-16/wrm-1/spd-2/skr-2/par-2/ndc-80/icp-1/rod-1/knl-1/mes-1/spdl-1/efa-6/aspm-1/dlc-6	61
BP	GO:0021700	developmental maturation	21/1061	57/9130	6.68E-07	1.04E-05	WBGene00000867/WBGene00000866/WBGene00003865/WBGene00003864/WBGene00000865/WBGene00003466/WBGene00001413/WBGene00000868/WBGene00003434/WBGene00010492/WBGene00003464/WBGene00000405/WBGene00006940/WBGene00002144/WBGene00016485/WBGene00008968/WBGene00002136/WBGene00001214/WBGene00010493/WBGene00003992/WBGene00001482	cyb-2.2/cyb-2.1/oma-2/oma-1/cyb-1/msp-79/fem-3/cyb-3/msp-38/meg-1/msp-77/cdk-1/wee-1.3/inx-22/meg-4/elli-1/inx-14/ego-1/meg-2/pgl-1/fog-2	21
BP	GO:0090307	mitotic spindle assembly	11/1061	18/9130	7.28E-07	1.12E-05	WBGene00000098/WBGene00000875/WBGene00001831/WBGene00007710/WBGene00000099/WBGene00001832/WBGene00006974/WBGene00021470/WBGene00000257/WBGene00004952/WBGene00002047	air-1/cyk-4/hcp-3/rsa-1/air-2/hcp-4/zen-4/tpxl-1/bmk-1/spd-1/icp-1	11
BP	GO:0048515	spermatid differentiation	10/1061	15/9130	7.48E-07	1.14E-05	WBGene00004969/WBGene00004960/WBGene00004962/WBGene00044067/WBGene00004971/WBGene00004958/WBGene00004966/WBGene00004973/WBGene00013747/WBGene00004964	spe-15/spe-6/spe-8/zipt-7.1/spe-17/spe-4/spe-12/spe-27/spe-19/spe-10	10
BP	GO:0051225	spindle assembly	16/1061	36/9130	7.51E-07	1.14E-05	WBGene00001829/WBGene00000098/WBGene00002228/WBGene00000875/WBGene00001831/WBGene00001830/WBGene00007710/WBGene00000099/WBGene00000275/WBGene00002229/WBGene00001832/WBGene00006974/WBGene00021470/WBGene00000257/WBGene00004952/WBGene00002047	hcp-1/air-1/klp-18/cyk-4/hcp-3/hcp-2/rsa-1/air-2/bub-1/klp-19/hcp-4/zen-4/tpxl-1/bmk-1/spd-1/icp-1	16
BP	GO:0009790	embryo development	94/1061	499/9130	8.88E-07	1.33E-05	WBGene00000867/WBGene00000465/WBGene00004241/WBGene00011124/WBGene00004078/WBGene00015102/WBGene00003228/WBGene00004374/WBGene00003184/WBGene00000866/WBGene00003865/WBGene00003864/WBGene00000168/WBGene00000417/WBGene00010354/WBGene00004392/WBGene00015698/WBGene00010492/WBGene00000405/WBGene00001597/WBGene00006940/WBGene00002073/WBGene00003183/WBGene00019608/WBGene00021200/WBGene00017774/WBGene000…	cyb-2.2/cpg-1/puf-5/sdz-27/pos-1/cpg-2/mex-1/rme-2/mei-2/cyb-2.1/oma-2/oma-1/apx-1/ced-3/cyp-31A2/rnr-2/kca-1/meg-1/cdk-1/gld-3/wee-1.3/ima-2/mei-1/ani-2/cyp-31A3/nop-1/pal-1/mom-2/hcp-3/rsa-1/exo-3/hop-1/mcm-7/bub-1/meg-4/dsh-2/polh-1/sun-1/mdf-2/tofu-6/elli-1/sqv-1/mex-3/sip-1/pie-1/rsa-2/mut-2/glp-1/ego-1/syp-3/zif-1/toca-2/sand-1/cdl-1/cks-1/meg-2/pgl-1/tbx-9/polk-1/chk-1/spd-5/hcp-6/ani-1/cy…	94
BP	GO:0007062	sister chromatid cohesion	13/1061	25/9130	8.90E-07	1.33E-05	WBGene00007278/WBGene00001862/WBGene00017269/WBGene00000275/WBGene00004737/WBGene00004721/WBGene00004333/WBGene00010839/WBGene00006571/WBGene00019595/WBGene00000592/WBGene00021560/WBGene00011915	lab-1/him-3/F08F8.4/bub-1/scc-1/san-1/rec-8/chl-1/tim-1/K09H9.2/coh-3/coh-4/T22C1.4	13
BP	GO:1901990	regulation of mitotic cell cycle phase transition	19/1061	49/9130	9.11E-07	1.35E-05	WBGene00000868/WBGene00015516/WBGene00000275/WBGene00000388/WBGene00003161/WBGene00012650/WBGene00004721/WBGene00009372/WBGene00018016/WBGene00000386/WBGene00013443/WBGene00003405/WBGene00000498/WBGene00001998/WBGene00017643/WBGene00018900/WBGene00002231/WBGene00015515/WBGene00000389	cyb-3/C06A8.6/bub-1/cdc-25.3/mdf-2/orc-1/san-1/evl-18/lrr-1/cdc-25.1/such-1/mre-11/chk-1/hpr-17/czw-1/rod-1/knl-1/spdl-1/cdc-25.4	19
BP	GO:0051983	regulation of chromosome segregation	19/1061	50/9130	1.31E-06	1.92E-05	WBGene00000868/WBGene00015516/WBGene00001511/WBGene00002073/WBGene00003183/WBGene00000275/WBGene00003161/WBGene00004721/WBGene00020392/WBGene00006375/WBGene00013443/WBGene00000257/WBGene00017643/WBGene00003576/WBGene00018900/WBGene00002231/WBGene00006571/WBGene00015515/WBGene00013223	cyb-3/C06A8.6/fzy-1/ima-2/mei-1/bub-1/mdf-2/san-1/knl-3/syp-1/such-1/bmk-1/czw-1/ndc-80/rod-1/knl-1/tim-1/spdl-1/efa-6	19
BP	GO:0009880	embryonic pattern specification	18/1061	46/9130	1.51E-06	2.19E-05	WBGene00000867/WBGene00004078/WBGene00003228/WBGene00000866/WBGene00000168/WBGene00010492/WBGene00000405/WBGene00017774/WBGene00003912/WBGene00016485/WBGene00008968/WBGene00003229/WBGene00004027/WBGene00001609/WBGene00001214/WBGene00010493/WBGene00003992/WBGene00001678	cyb-2.2/pos-1/mex-1/cyb-2.1/apx-1/meg-1/cdk-1/nop-1/pal-1/meg-4/elli-1/mex-3/pie-1/glp-1/ego-1/meg-2/pgl-1/gpa-16	18
BP	GO:0071459	protein localization to chromosome, centromeric region	9/1061	13/9130	1.73E-06	2.49E-05	WBGene00001831/WBGene00000275/WBGene00020392/WBGene00021460/WBGene00003788/WBGene00003576/WBGene00018900/WBGene00002231/WBGene00015515	hcp-3/bub-1/knl-3/zwl-1/npp-2/ndc-80/rod-1/knl-1/spdl-1	9
BP	GO:0009994	oocyte differentiation	23/1061	70/9130	2.04E-06	2.88E-05	WBGene00000867/WBGene00004374/WBGene00000866/WBGene00003865/WBGene00003864/WBGene00000865/WBGene00003466/WBGene00001413/WBGene00000868/WBGene00003434/WBGene00010492/WBGene00001595/WBGene00003464/WBGene00000405/WBGene00006940/WBGene00002144/WBGene00016485/WBGene00008968/WBGene00002136/WBGene00001214/WBGene00010493/WBGene00003992/WBGene00001482	cyb-2.2/rme-2/cyb-2.1/oma-2/oma-1/cyb-1/msp-79/fem-3/cyb-3/msp-38/meg-1/gld-1/msp-77/cdk-1/wee-1.3/inx-22/meg-4/elli-1/inx-14/ego-1/meg-2/pgl-1/fog-2	23
BP	GO:0048599	oocyte development	23/1061	70/9130	2.04E-06	2.88E-05	WBGene00000867/WBGene00004374/WBGene00000866/WBGene00003865/WBGene00003864/WBGene00000865/WBGene00003466/WBGene00001413/WBGene00000868/WBGene00003434/WBGene00010492/WBGene00001595/WBGene00003464/WBGene00000405/WBGene00006940/WBGene00002144/WBGene00016485/WBGene00008968/WBGene00002136/WBGene00001214/WBGene00010493/WBGene00003992/WBGene00001482	cyb-2.2/rme-2/cyb-2.1/oma-2/oma-1/cyb-1/msp-79/fem-3/cyb-3/msp-38/meg-1/gld-1/msp-77/cdk-1/wee-1.3/inx-22/meg-4/elli-1/inx-14/ego-1/meg-2/pgl-1/fog-2	23
BP	GO:0007088	regulation of mitotic nuclear division	18/1061	47/9130	2.18E-06	3.06E-05	WBGene00000868/WBGene00015516/WBGene00001831/WBGene00000275/WBGene00001832/WBGene00003161/WBGene00004721/WBGene00020392/WBGene00013443/WBGene00000257/WBGene00000871/WBGene00004178/WBGene00017643/WBGene00003576/WBGene00018900/WBGene00002231/WBGene00015515/WBGene00013223	cyb-3/C06A8.6/hcp-3/bub-1/hcp-4/mdf-2/san-1/knl-3/such-1/bmk-1/cye-1/prg-1/czw-1/ndc-80/rod-1/knl-1/spdl-1/efa-6	18
BP	GO:0071695	anatomical structure maturation	15/1061	35/9130	2.93E-06	4.08E-05	WBGene00000867/WBGene00000866/WBGene00003865/WBGene00003864/WBGene00000865/WBGene00003466/WBGene00001413/WBGene00000868/WBGene00003434/WBGene00003464/WBGene00000405/WBGene00006940/WBGene00002144/WBGene00002136/WBGene00001482	cyb-2.2/cyb-2.1/oma-2/oma-1/cyb-1/msp-79/fem-3/cyb-3/msp-38/msp-77/cdk-1/wee-1.3/inx-22/inx-14/fog-2	15
BP	GO:2001251	negative regulation of chromosome organization	14/1061	31/9130	2.95E-06	4.08E-05	WBGene00003154/WBGene00001855/WBGene00001856/WBGene00000275/WBGene00003161/WBGene00004721/WBGene00000257/WBGene00017643/WBGene00010195/WBGene00018900/WBGene00002231/WBGene00000264/WBGene00015515/WBGene00013223	mcm-2/hil-4/hil-5/bub-1/mdf-2/san-1/bmk-1/czw-1/pot-2/rod-1/knl-1/brc-1/spdl-1/efa-6	14
BP	GO:0006298	mismatch repair	8/1061	11/9130	3.88E-06	5.27E-05	WBGene00003955/WBGene00004383/WBGene00003422/WBGene00009731/WBGene00003421/WBGene00003418/WBGene00003373/WBGene00001872	pcn-1/rnh-2/msh-6/exo-1/msh-5/msh-2/mlh-1/him-14	8
BP	GO:0051255	spindle midzone assembly	8/1061	11/9130	3.88E-06	5.27E-05	WBGene00001829/WBGene00000875/WBGene00001830/WBGene00000099/WBGene00000275/WBGene00002229/WBGene00006974/WBGene00004952	hcp-1/cyk-4/hcp-2/air-2/bub-1/klp-19/zen-4/spd-1	8
BP	GO:0045931	positive regulation of mitotic cell cycle	15/1061	36/9130	4.49E-06	6.01E-05	WBGene00000868/WBGene00015516/WBGene00000388/WBGene00018721/WBGene00009372/WBGene00000386/WBGene00020392/WBGene00013443/WBGene00004955/WBGene00016944/WBGene00004178/WBGene00003576/WBGene00018900/WBGene00015515/WBGene00000389	cyb-3/C06A8.6/cdc-25.3/polh-1/evl-18/cdc-25.1/knl-3/such-1/spd-5/uri-1/prg-1/ndc-80/rod-1/spdl-1/cdc-25.4	15
BP	GO:0017148	negative regulation of translation	22/1061	68/9130	4.52E-06	6.01E-05	WBGene00004078/WBGene00003231/WBGene00003228/WBGene00003865/WBGene00003864/WBGene00003230/WBGene00004242/WBGene00001595/WBGene00000770/WBGene00000479/WBGene00011376/WBGene00000772/WBGene00000771/WBGene00003229/WBGene00004027/WBGene00003504/WBGene00001481/WBGene00001482/WBGene00009163/WBGene00001401/WBGene00011908/WBGene00007169	pos-1/mex-6/mex-1/oma-2/oma-1/mex-5/puf-6/gld-1/cpb-1/cgh-1/gla-3/cpb-3/cpb-2/mex-3/pie-1/mut-7/fog-1/fog-2/drsh-1/fbf-1/pash-1/B0393.4	22
BP	GO:0034249	negative regulation of cellular amide metabolic process	22/1061	68/9130	4.52E-06	6.01E-05	WBGene00004078/WBGene00003231/WBGene00003228/WBGene00003865/WBGene00003864/WBGene00003230/WBGene00004242/WBGene00001595/WBGene00000770/WBGene00000479/WBGene00011376/WBGene00000772/WBGene00000771/WBGene00003229/WBGene00004027/WBGene00003504/WBGene00001481/WBGene00001482/WBGene00009163/WBGene00001401/WBGene00011908/WBGene00007169	pos-1/mex-6/mex-1/oma-2/oma-1/mex-5/puf-6/gld-1/cpb-1/cgh-1/gla-3/cpb-3/cpb-2/mex-3/pie-1/mut-7/fog-1/fog-2/drsh-1/fbf-1/pash-1/B0393.4	22
BP	GO:0046605	regulation of centrosome cycle	11/1061	21/9130	5.79E-06	7.62E-05	WBGene00077732/WBGene00004775/WBGene00002032/WBGene00001862/WBGene00001831/WBGene00002033/WBGene00001832/WBGene00006311/WBGene00004333/WBGene00004808/WBGene00013223	szy-4/sep-1/htp-1/him-3/hcp-3/htp-2/hcp-4/sun-1/rec-8/skr-2/efa-6	11
BP	GO:0033044	regulation of chromosome organization	24/1061	79/9130	5.82E-06	7.62E-05	WBGene00000868/WBGene00015516/WBGene00001511/WBGene00003154/WBGene00001855/WBGene00001856/WBGene00000275/WBGene00003161/WBGene00004721/WBGene00009372/WBGene00020392/WBGene00013443/WBGene00000257/WBGene00017643/WBGene00010195/WBGene00003576/WBGene00018900/WBGene00002231/WBGene00006571/WBGene00000264/WBGene00015515/WBGene00013223/WBGene00016992/WBGene00000499	cyb-3/C06A8.6/fzy-1/mcm-2/hil-4/hil-5/bub-1/mdf-2/san-1/evl-18/knl-3/such-1/bmk-1/czw-1/pot-2/ndc-80/rod-1/knl-1/tim-1/brc-1/spdl-1/efa-6/zhit-1/chk-2	24
BP	GO:0006040	amino sugar metabolic process	13/1061	29/9130	7.42E-06	9.64E-05	WBGene00000465/WBGene00016534/WBGene00015102/WBGene00010351/WBGene00009035/WBGene00000496/WBGene00001647/WBGene00016084/WBGene00021005/WBGene00019833/WBGene00008546/WBGene00009006/WBGene00189949	cpg-1/C39D10.7/cpg-2/cbd-1/gfat-2/chs-1/gna-2/cht-3/ule-1/R02F2.4/gfat-1/F21D5.1/Y48G1C.13	13
BP	GO:0000086	G2/M transition of mitotic cell cycle	10/1061	18/9130	7.83E-06	0.000100212	WBGene00000868/WBGene00000388/WBGene00012650/WBGene00018613/WBGene00018016/WBGene00000386/WBGene00003405/WBGene00000498/WBGene00001998/WBGene00000389	cyb-3/cdc-25.3/orc-1/skpt-1/lrr-1/cdc-25.1/mre-11/chk-1/hpr-17/cdc-25.4	10
BP	GO:0051985	negative regulation of chromosome segregation	10/1061	18/9130	7.83E-06	0.000100212	WBGene00003183/WBGene00000275/WBGene00003161/WBGene00004721/WBGene00000257/WBGene00017643/WBGene00018900/WBGene00002231/WBGene00015515/WBGene00013223	mei-1/bub-1/mdf-2/san-1/bmk-1/czw-1/rod-1/knl-1/spdl-1/efa-6	10
BP	GO:0033048	negative regulation of mitotic sister chromatid segregation	9/1061	15/9130	9.75E-06	0.000123749	WBGene00000275/WBGene00003161/WBGene00004721/WBGene00000257/WBGene00017643/WBGene00018900/WBGene00002231/WBGene00015515/WBGene00013223	bub-1/mdf-2/san-1/bmk-1/czw-1/rod-1/knl-1/spdl-1/efa-6	9
BP	GO:0034501	protein localization to kinetochore	8/1061	12/9130	1.04E-05	0.000131615	WBGene00000275/WBGene00020392/WBGene00021460/WBGene00003788/WBGene00003576/WBGene00018900/WBGene00002231/WBGene00015515	bub-1/knl-3/zwl-1/npp-2/ndc-80/rod-1/knl-1/spdl-1	8
BP	GO:0010965	regulation of mitotic sister chromatid separation	12/1061	26/9130	1.16E-05	0.000145107	WBGene00000868/WBGene00015516/WBGene00000275/WBGene00003161/WBGene00004721/WBGene00020392/WBGene00013443/WBGene00017643/WBGene00003576/WBGene00018900/WBGene00002231/WBGene00015515	cyb-3/C06A8.6/bub-1/mdf-2/san-1/knl-3/such-1/czw-1/ndc-80/rod-1/knl-1/spdl-1	12
BP	GO:1901987	regulation of cell cycle phase transition	19/1061	57/9130	1.24E-05	0.000153764	WBGene00000868/WBGene00015516/WBGene00000275/WBGene00000388/WBGene00003161/WBGene00012650/WBGene00004721/WBGene00009372/WBGene00018016/WBGene00000386/WBGene00013443/WBGene00003405/WBGene00000498/WBGene00001998/WBGene00017643/WBGene00018900/WBGene00002231/WBGene00015515/WBGene00000389	cyb-3/C06A8.6/bub-1/cdc-25.3/mdf-2/orc-1/san-1/evl-18/lrr-1/cdc-25.1/such-1/mre-11/chk-1/hpr-17/czw-1/rod-1/knl-1/spdl-1/cdc-25.4	19
BP	GO:0044839	cell cycle G2/M phase transition	10/1061	19/9130	1.48E-05	0.00018279	WBGene00000868/WBGene00000388/WBGene00012650/WBGene00018613/WBGene00018016/WBGene00000386/WBGene00003405/WBGene00000498/WBGene00001998/WBGene00000389	cyb-3/cdc-25.3/orc-1/skpt-1/lrr-1/cdc-25.1/mre-11/chk-1/hpr-17/cdc-25.4	10
BP	GO:0033045	regulation of sister chromatid segregation	16/1061	44/9130	1.73E-05	0.000212253	WBGene00000868/WBGene00015516/WBGene00001511/WBGene00000275/WBGene00003161/WBGene00004721/WBGene00020392/WBGene00013443/WBGene00000257/WBGene00017643/WBGene00003576/WBGene00018900/WBGene00002231/WBGene00006571/WBGene00015515/WBGene00013223	cyb-3/C06A8.6/fzy-1/bub-1/mdf-2/san-1/knl-3/such-1/bmk-1/czw-1/ndc-80/rod-1/knl-1/tim-1/spdl-1/efa-6	16
BP	GO:1901991	negative regulation of mitotic cell cycle phase transition	12/1061	27/9130	1.87E-05	0.000227135	WBGene00000275/WBGene00003161/WBGene00012650/WBGene00004721/WBGene00018016/WBGene00003405/WBGene00000498/WBGene00001998/WBGene00017643/WBGene00018900/WBGene00002231/WBGene00015515	bub-1/mdf-2/orc-1/san-1/lrr-1/mre-11/chk-1/hpr-17/czw-1/rod-1/knl-1/spdl-1	12
BP	GO:0033046	negative regulation of sister chromatid segregation	9/1061	16/9130	2.00E-05	0.000241273	WBGene00000275/WBGene00003161/WBGene00004721/WBGene00000257/WBGene00017643/WBGene00018900/WBGene00002231/WBGene00015515/WBGene00013223	bub-1/mdf-2/san-1/bmk-1/czw-1/rod-1/knl-1/spdl-1/efa-6	9
BP	GO:0033047	regulation of mitotic sister chromatid segregation	14/1061	36/9130	2.41E-05	0.000288338	WBGene00000868/WBGene00015516/WBGene00000275/WBGene00003161/WBGene00004721/WBGene00020392/WBGene00013443/WBGene00000257/WBGene00017643/WBGene00003576/WBGene00018900/WBGene00002231/WBGene00015515/WBGene00013223	cyb-3/C06A8.6/bub-1/mdf-2/san-1/knl-3/such-1/bmk-1/czw-1/ndc-80/rod-1/knl-1/spdl-1/efa-6	14
BP	GO:0007286	spermatid development	8/1061	13/9130	2.44E-05	0.000288338	WBGene00004969/WBGene00004962/WBGene00004971/WBGene00004958/WBGene00004966/WBGene00004973/WBGene00013747/WBGene00004964	spe-15/spe-8/spe-17/spe-4/spe-12/spe-27/spe-19/spe-10	8
BP	GO:0016572	histone phosphorylation	8/1061	13/9130	2.44E-05	0.000288338	WBGene00000098/WBGene00000099/WBGene00021214/WBGene00022228/WBGene00007258/WBGene00016137/WBGene00008243/WBGene00022670	air-1/air-2/hasp-2/Y73B6A.1/hasp-1/C26E6.1/C50H2.7/ZK177.2	8
BP	GO:0009566	fertilization	15/1061	41/9130	2.92E-05	0.000341288	WBGene00015083/WBGene00019811/WBGene00003865/WBGene00003864/WBGene00004269/WBGene00000868/WBGene00004775/WBGene00002068/WBGene00004965/WBGene00004976/WBGene00006974/WBGene00006374/WBGene00044067/WBGene00004963/WBGene00007117	egg-1/egg-2/oma-2/oma-1/rab-6.1/cyb-3/sep-1/ify-1/spe-11/spe-41/zen-4/syx-4/zipt-7.1/spe-9/spe-42	15
BP	GO:0051785	positive regulation of nuclear division	12/1061	28/9130	2.92E-05	0.000341288	WBGene00000868/WBGene00015516/WBGene00000405/WBGene00001597/WBGene00020392/WBGene00006375/WBGene00013443/WBGene00006376/WBGene00004178/WBGene00003576/WBGene00018900/WBGene00015515	cyb-3/C06A8.6/cdk-1/gld-3/knl-3/syp-1/such-1/syp-2/prg-1/ndc-80/rod-1/spdl-1	12
BP	GO:0000212	meiotic spindle organization	9/1061	17/9130	3.81E-05	0.000435542	WBGene00003184/WBGene00001829/WBGene00002228/WBGene00003183/WBGene00001830/WBGene00000275/WBGene00000386/WBGene00002231/WBGene00008107	mei-2/hcp-1/klp-18/mei-1/hcp-2/bub-1/cdc-25.1/knl-1/aspm-1	9
BP	GO:0000712	resolution of meiotic recombination intermediates	9/1061	17/9130	3.81E-05	0.000435542	WBGene00022854/WBGene00001865/WBGene00019712/WBGene00002276/WBGene00008140/WBGene00018909/WBGene00018923/WBGene00001872/WBGene00018070	cin-4/him-6/rmh-1/lem-3/xpf-1/slx-1/eme-1/him-14/F35H10.5	9
BP	GO:0010389	regulation of G2/M transition of mitotic cell cycle	9/1061	17/9130	3.81E-05	0.000435542	WBGene00000868/WBGene00000388/WBGene00012650/WBGene00018016/WBGene00000386/WBGene00003405/WBGene00000498/WBGene00001998/WBGene00000389	cyb-3/cdc-25.3/orc-1/lrr-1/cdc-25.1/mre-11/chk-1/hpr-17/cdc-25.4	9
BP	GO:0032880	regulation of protein localization	31/1061	127/9130	3.89E-05	0.000441893	WBGene00003231/WBGene00015083/WBGene00010351/WBGene00020035/WBGene00020652/WBGene00019811/WBGene00007278/WBGene00003230/WBGene00009701/WBGene00000496/WBGene00000098/WBGene00002297/WBGene00004960/WBGene00000275/WBGene00010663/WBGene00018321/WBGene00001499/WBGene00021460/WBGene00010685/WBGene00000871/WBGene00020316/WBGene00006943/WBGene00003576/WBGene00018900/WBGene00002231/WBGene00006736/WBGene000…	mex-6/egg-1/cbd-1/egg-5/egg-4/egg-2/lab-1/mex-5/egg-3/chs-1/air-1/ect-2/spe-6/bub-1/toca-2/sand-1/fsn-1/zwl-1/aipl-1/cye-1/brc-2/wrm-1/ndc-80/rod-1/knl-1/ulp-1/frk-1/spdl-1/aspm-1/cdk-2/glo-2	31
BP	GO:0009798	axis specification	21/1061	72/9130	4.36E-05	0.000491908	WBGene00000867/WBGene00000866/WBGene00000168/WBGene00004775/WBGene00010492/WBGene00001511/WBGene00000405/WBGene00017774/WBGene00003912/WBGene00003395/WBGene00016485/WBGene00001102/WBGene00008968/WBGene00001214/WBGene00010493/WBGene00003992/WBGene00001678/WBGene00006943/WBGene00003219/WBGene00001281/WBGene00006379	cyb-2.2/cyb-2.1/apx-1/sep-1/meg-1/fzy-1/cdk-1/nop-1/pal-1/mom-2/meg-4/dsh-2/elli-1/ego-1/meg-2/pgl-1/gpa-16/wrm-1/mes-1/emb-27/sys-1	21
BP	GO:1901988	negative regulation of cell cycle phase transition	12/1061	29/9130	4.47E-05	0.000500753	WBGene00000275/WBGene00003161/WBGene00012650/WBGene00004721/WBGene00018016/WBGene00003405/WBGene00000498/WBGene00001998/WBGene00017643/WBGene00018900/WBGene00002231/WBGene00015515	bub-1/mdf-2/orc-1/san-1/lrr-1/mre-11/chk-1/hpr-17/czw-1/rod-1/knl-1/spdl-1	12
BP	GO:0006030	chitin metabolic process	10/1061	21/9130	4.54E-05	0.00050304	WBGene00000465/WBGene00016534/WBGene00015102/WBGene00010351/WBGene00000496/WBGene00001647/WBGene00016084/WBGene00021005/WBGene00019833/WBGene00189949	cpg-1/C39D10.7/cpg-2/cbd-1/chs-1/gna-2/cht-3/ule-1/R02F2.4/Y48G1C.13	10
BP	GO:0030071	regulation of mitotic metaphase/anaphase transition	10/1061	21/9130	4.54E-05	0.00050304	WBGene00000868/WBGene00015516/WBGene00000275/WBGene00003161/WBGene00004721/WBGene00013443/WBGene00017643/WBGene00018900/WBGene00002231/WBGene00015515	cyb-3/C06A8.6/bub-1/mdf-2/san-1/such-1/czw-1/rod-1/knl-1/spdl-1	10
BP	GO:0032465	regulation of cytokinesis	11/1061	25/9130	4.70E-05	0.000513883	WBGene00000465/WBGene00015102/WBGene00004044/WBGene00000098/WBGene00002297/WBGene00000099/WBGene00004042/WBGene00006974/WBGene00006374/WBGene00004043/WBGene00002047	cpg-1/cpg-2/plk-3/air-1/ect-2/air-2/plk-1/zen-4/syx-4/plk-2/icp-1	11
BP	GO:0044774	mitotic DNA integrity checkpoint	11/1061	25/9130	4.70E-05	0.000513883	WBGene00018721/WBGene00012650/WBGene00022854/WBGene00018016/WBGene00003405/WBGene00000498/WBGene00001998/WBGene00018923/WBGene00017738/WBGene00000499/WBGene00011612	polh-1/orc-1/cin-4/lrr-1/mre-11/chk-1/hpr-17/eme-1/tipn-1/chk-2/T08D2.7	11
BP	GO:1902850	microtubule cytoskeleton organization involved in mitosis	25/1061	94/9130	4.76E-05	0.000513909	WBGene00002368/WBGene00000098/WBGene00000875/WBGene00003395/WBGene00001831/WBGene00007710/WBGene00000099/WBGene00004042/WBGene00002229/WBGene00001832/WBGene00001102/WBGene00006974/WBGene00012972/WBGene00021470/WBGene00012191/WBGene00000257/WBGene00004952/WBGene00001869/WBGene00001678/WBGene00006943/WBGene00004808/WBGene00003917/WBGene00002047/WBGene00003219/WBGene00013223	let-99/air-1/cyk-4/mom-2/hcp-3/rsa-1/air-2/plk-1/klp-19/hcp-4/dsh-2/zen-4/rsa-2/tpxl-1/W02A2.8/bmk-1/spd-1/him-10/gpa-16/wrm-1/skr-2/par-2/icp-1/mes-1/efa-6	25
BP	GO:0070507	regulation of microtubule cytoskeleton organization	18/1061	57/9130	4.76E-05	0.000513909	WBGene00077732/WBGene00004775/WBGene00002032/WBGene00001862/WBGene00003183/WBGene00001831/WBGene00002033/WBGene00001832/WBGene00001102/WBGene00006311/WBGene00020392/WBGene00021460/WBGene00000257/WBGene00004333/WBGene00004808/WBGene00018900/WBGene00015515/WBGene00013223	szy-4/sep-1/htp-1/him-3/mei-1/hcp-3/htp-2/hcp-4/dsh-2/sun-1/knl-3/zwl-1/bmk-1/rec-8/skr-2/rod-1/spdl-1/efa-6	18
BP	GO:0007010	cytoskeleton organization	69/1061	373/9130	4.84E-05	0.000519142	WBGene00020035/WBGene00020652/WBGene00003184/WBGene00077732/WBGene00009701/WBGene00019600/WBGene00000868/WBGene00000417/WBGene00009113/WBGene00002368/WBGene00001829/WBGene00000098/WBGene00004775/WBGene00015698/WBGene00002068/WBGene00002032/WBGene00001862/WBGene00002228/WBGene00009385/WBGene00002297/WBGene00003183/WBGene00019608/WBGene00000875/WBGene00003395/WBGene00001831/WBGene00001830/WBGene000…	egg-5/egg-4/mei-2/szy-4/egg-3/rga-3/cyb-3/ced-3/maph-1.2/let-99/hcp-1/air-1/sep-1/kca-1/ify-1/htp-1/him-3/klp-18/sas-5/ect-2/mei-1/ani-2/cyk-4/mom-2/hcp-3/hcp-2/klc-1/maph-1.3/rsa-1/htp-2/air-2/bub-1/plk-1/klp-19/hcp-4/dsh-2/sun-1/zen-4/F59A6.5/ani-3/rsa-2/tpxl-1/toca-2/cdc-25.1/knl-3/zwl-1/W02A2.8/bmk-1/spd-5/abi-1/rec-8/aipl-1/sas-6/ani-1/spd-1/him-10/gpa-16/wrm-1/spd-2/skr-2/par-2/icp-1/rod-1/…	69
BP	GO:0000281	mitotic cytokinesis	15/1061	43/9130	5.56E-05	0.000589503	WBGene00000465/WBGene00015102/WBGene00004775/WBGene00002068/WBGene00001597/WBGene00002297/WBGene00019608/WBGene00017774/WBGene00000875/WBGene00000804/WBGene00012835/WBGene00013038/WBGene00002047/WBGene00004217/WBGene00000413	cpg-1/cpg-2/sep-1/ify-1/gld-3/ect-2/ani-2/nop-1/cyk-4/csc-1/ani-3/ani-1/icp-1/ptr-2/cdt-1	15
BP	GO:0031570	DNA integrity checkpoint	15/1061	43/9130	5.56E-05	0.000589503	WBGene00018721/WBGene00012650/WBGene00022854/WBGene00018016/WBGene00001865/WBGene00003405/WBGene00000498/WBGene00016944/WBGene00001998/WBGene00006571/WBGene00018923/WBGene00000413/WBGene00017738/WBGene00000499/WBGene00011612	polh-1/orc-1/cin-4/lrr-1/him-6/mre-11/chk-1/uri-1/hpr-17/tim-1/eme-1/cdt-1/tipn-1/chk-2/T08D2.7	15
BP	GO:0051305	chromosome movement towards spindle pole	7/1061	11/9130	6.07E-05	0.000635017	WBGene00000804/WBGene00020392/WBGene00004333/WBGene00003576/WBGene00002047/WBGene00018900/WBGene00015515	csc-1/knl-3/rec-8/ndc-80/icp-1/rod-1/spdl-1	7
BP	GO:1904377	positive regulation of protein localization to cell periphery	7/1061	11/9130	6.07E-05	0.000635017	WBGene00015083/WBGene00010351/WBGene00020035/WBGene00020652/WBGene00019811/WBGene00009701/WBGene00000496	egg-1/cbd-1/egg-5/egg-4/egg-2/egg-3/chs-1	7
BP	GO:0007338	single fertilization	12/1061	30/9130	6.66E-05	0.00069301	WBGene00015083/WBGene00019811/WBGene00004269/WBGene00000868/WBGene00004775/WBGene00002068/WBGene00004965/WBGene00004976/WBGene00006974/WBGene00006374/WBGene00004963/WBGene00007117	egg-1/egg-2/rab-6.1/cyb-3/sep-1/ify-1/spe-11/spe-41/zen-4/syx-4/spe-9/spe-42	12
BP	GO:1903827	regulation of cellular protein localization	21/1061	74/9130	6.80E-05	0.000694147	WBGene00015083/WBGene00010351/WBGene00020035/WBGene00020652/WBGene00019811/WBGene00007278/WBGene00009701/WBGene00000496/WBGene00000098/WBGene00004960/WBGene00000275/WBGene00001499/WBGene00021460/WBGene00000871/WBGene00006943/WBGene00003576/WBGene00018900/WBGene00002231/WBGene00015515/WBGene00019362/WBGene00019010	egg-1/cbd-1/egg-5/egg-4/egg-2/lab-1/egg-3/chs-1/air-1/spe-6/bub-1/fsn-1/zwl-1/cye-1/wrm-1/ndc-80/rod-1/knl-1/spdl-1/cdk-2/glo-2	21
BP	GO:0007135	meiosis II	9/1061	18/9130	6.83E-05	0.000694147	WBGene00007278/WBGene00000868/WBGene00000275/WBGene00004042/WBGene00004721/WBGene00004333/WBGene00006571/WBGene00000592/WBGene00021560	lab-1/cyb-3/bub-1/plk-1/san-1/rec-8/tim-1/coh-3/coh-4	9
BP	GO:1902749	regulation of cell cycle G2/M phase transition	9/1061	18/9130	6.83E-05	0.000694147	WBGene00000868/WBGene00000388/WBGene00012650/WBGene00018016/WBGene00000386/WBGene00003405/WBGene00000498/WBGene00001998/WBGene00000389	cyb-3/cdc-25.3/orc-1/lrr-1/cdc-25.1/mre-11/chk-1/hpr-17/cdc-25.4	9
BP	GO:1904375	regulation of protein localization to cell periphery	9/1061	18/9130	6.83E-05	0.000694147	WBGene00015083/WBGene00010351/WBGene00020035/WBGene00020652/WBGene00019811/WBGene00009701/WBGene00000496/WBGene00000871/WBGene00019362	egg-1/cbd-1/egg-5/egg-4/egg-2/egg-3/chs-1/cye-1/cdk-2	9
BP	GO:0009792	embryo development ending in birth or egg hatching	58/1061	304/9130	8.02E-05	0.000809799	WBGene00000465/WBGene00004078/WBGene00015102/WBGene00003228/WBGene00004374/WBGene00003184/WBGene00000417/WBGene00004392/WBGene00015698/WBGene00001597/WBGene00006940/WBGene00002073/WBGene00003183/WBGene00019608/WBGene00003912/WBGene00001831/WBGene00007710/WBGene00001372/WBGene00001985/WBGene00003159/WBGene00018721/WBGene00006311/WBGene00003161/WBGene00017132/WBGene00008968/WBGene00005019/WBGene000…	cpg-1/pos-1/cpg-2/mex-1/rme-2/mei-2/ced-3/rnr-2/kca-1/gld-3/wee-1.3/ima-2/mei-1/ani-2/pal-1/hcp-3/rsa-1/exo-3/hop-1/mcm-7/polh-1/sun-1/mdf-2/tofu-6/elli-1/sqv-1/sip-1/mut-2/syp-3/zif-1/sand-1/cdl-1/polk-1/chk-1/hcp-6/ani-1/cye-1/spd-1/mrg-1/brc-2/wrm-1/zhp-3/npp-2/spd-2/skr-2/uba-2/tim-1/rad-51/lem-3/brc-1/ulp-1/slx-1/spdl-1/cdk-2/him-14/sqv-3/skr-10/sys-1	58
BP	GO:0071103	DNA conformation change	29/1061	120/9130	8.30E-05	0.000833632	WBGene00008218/WBGene00003154/WBGene00001855/WBGene00003159/WBGene00000099/WBGene00022203/WBGene00001856/WBGene00002229/WBGene00011532/WBGene00011275/WBGene00007277/WBGene00009372/WBGene00022854/WBGene00000411/WBGene00001016/WBGene00009287/WBGene00004028/WBGene00001865/WBGene00007500/WBGene00003158/WBGene00003157/WBGene00001833/WBGene00010839/WBGene00022141/WBGene00003156/WBGene00004297/WBGene000…	nasp-2/mcm-2/hil-4/mcm-7/air-2/Y73B3A.1/hil-5/klp-19/chaf-1/psf-1/asfl-1/evl-18/cin-4/cdl-1/dna-2/psf-2/pif-1/him-6/nasp-1/mcm-6/mcm-5/hcp-6/chl-1/chaf-2/mcm-4/rad-51/dog-1/smc-4/Y73B6A.1	29
BP	GO:1905818	regulation of chromosome separation	12/1061	31/9130	9.73E-05	0.000971194	WBGene00000868/WBGene00015516/WBGene00000275/WBGene00003161/WBGene00004721/WBGene00020392/WBGene00013443/WBGene00017643/WBGene00003576/WBGene00018900/WBGene00002231/WBGene00015515	cyb-3/C06A8.6/bub-1/mdf-2/san-1/knl-3/such-1/czw-1/ndc-80/rod-1/knl-1/spdl-1	12
BP	GO:0007091	metaphase/anaphase transition of mitotic cell cycle	10/1061	23/9130	0.00011843	0.001168739	WBGene00000868/WBGene00015516/WBGene00000275/WBGene00003161/WBGene00004721/WBGene00013443/WBGene00017643/WBGene00018900/WBGene00002231/WBGene00015515	cyb-3/C06A8.6/bub-1/mdf-2/san-1/such-1/czw-1/rod-1/knl-1/spdl-1	10
BP	GO:1901071	glucosamine-containing compound metabolic process	10/1061	23/9130	0.00011843	0.001168739	WBGene00000465/WBGene00016534/WBGene00015102/WBGene00010351/WBGene00000496/WBGene00001647/WBGene00016084/WBGene00021005/WBGene00019833/WBGene00189949	cpg-1/C39D10.7/cpg-2/cbd-1/chs-1/gna-2/cht-3/ule-1/R02F2.4/Y48G1C.13	10
BP	GO:1901970	positive regulation of mitotic sister chromatid separation	7/1061	12/9130	0.000130992	0.001285358	WBGene00000868/WBGene00015516/WBGene00020392/WBGene00013443/WBGene00003576/WBGene00018900/WBGene00015515	cyb-3/C06A8.6/knl-3/such-1/ndc-80/rod-1/spdl-1	7
BP	GO:2000241	regulation of reproductive process	37/1061	172/9130	0.000134168	0.001309083	WBGene00003865/WBGene00003864/WBGene00004269/WBGene00001413/WBGene00000868/WBGene00000417/WBGene00004775/WBGene00002068/WBGene00001595/WBGene00000405/WBGene00001597/WBGene00006940/WBGene00004965/WBGene00002144/WBGene00003183/WBGene00000388/WBGene00006374/WBGene00004043/WBGene00002136/WBGene00044067/WBGene00001609/WBGene00010663/WBGene00000386/WBGene00008641/WBGene00006375/WBGene00006376/WBGene000…	oma-2/oma-1/rab-6.1/fem-3/cyb-3/ced-3/sep-1/ify-1/gld-1/cdk-1/gld-3/wee-1.3/spe-11/inx-22/mei-1/cdc-25.3/syx-4/plk-2/inx-14/zipt-7.1/glp-1/toca-2/cdc-25.1/pch-2/syp-1/syp-2/uri-1/cye-1/pzf-1/cav-1/fog-2/skr-2/fbf-1/cdk-2/cnnm-5/cdc-25.4/hlh-3	37
BP	GO:0000578	embryonic axis specification	12/1061	32/9130	0.000139354	0.001352045	WBGene00000867/WBGene00000866/WBGene00000168/WBGene00010492/WBGene00000405/WBGene00017774/WBGene00016485/WBGene00008968/WBGene00001214/WBGene00010493/WBGene00003992/WBGene00001678	cyb-2.2/cyb-2.1/apx-1/meg-1/cdk-1/nop-1/meg-4/elli-1/ego-1/meg-2/pgl-1/gpa-16	12
BP	GO:0010608	posttranscriptional regulation of gene expression	39/1061	186/9130	0.000158716	0.001531296	WBGene00004241/WBGene00004078/WBGene00003231/WBGene00004243/WBGene00003784/WBGene00003228/WBGene00003865/WBGene00003864/WBGene00003230/WBGene00004242/WBGene00001595/WBGene00000770/WBGene00003783/WBGene00000935/WBGene00000479/WBGene00011376/WBGene00000772/WBGene00000771/WBGene00007624/WBGene00003229/WBGene00004027/WBGene00003499/WBGene00000019/WBGene00001214/WBGene00003504/WBGene00000871/WBGene000…	puf-5/pos-1/mex-6/puf-7/nos-2/mex-1/oma-2/oma-1/mex-5/puf-6/gld-1/cpb-1/nos-1/daz-1/cgh-1/gla-3/cpb-3/cpb-2/hrde-1/mex-3/pie-1/mut-2/abt-1/ego-1/mut-7/cye-1/fog-1/nyn-2/fog-2/drsh-1/ergo-1/fbf-1/nyn-1/pash-1/sid-1/B0393.4/impt-1/cdk-2/rrf-3	39
BP	GO:0051302	regulation of cell division	17/1061	57/9130	0.00016957	0.001626931	WBGene00000465/WBGene00015102/WBGene00004044/WBGene00000098/WBGene00002297/WBGene00000099/WBGene00016971/WBGene00004042/WBGene00006974/WBGene00006374/WBGene00004043/WBGene00000871/WBGene00006943/WBGene00002047/WBGene00001487/WBGene00019362/WBGene00006379	cpg-1/cpg-2/plk-3/air-1/ect-2/air-2/toe-2/plk-1/zen-4/syx-4/plk-2/cye-1/wrm-1/icp-1/frk-1/cdk-2/sys-1	17
BP	GO:0061983	meiosis II cell cycle process	9/1061	20/9130	0.000190071	0.001803584	WBGene00007278/WBGene00000868/WBGene00000275/WBGene00004042/WBGene00004721/WBGene00004333/WBGene00006571/WBGene00000592/WBGene00021560	lab-1/cyb-3/bub-1/plk-1/san-1/rec-8/tim-1/coh-3/coh-4	9
BP	GO:2001252	positive regulation of chromosome organization	9/1061	20/9130	0.000190071	0.001803584	WBGene00000868/WBGene00015516/WBGene00020392/WBGene00013443/WBGene00003576/WBGene00018900/WBGene00000264/WBGene00015515/WBGene00000499	cyb-3/C06A8.6/knl-3/such-1/ndc-80/rod-1/brc-1/spdl-1/chk-2	9
BP	GO:2000242	negative regulation of reproductive process	12/1061	33/9130	0.000196063	0.001850279	WBGene00003865/WBGene00003864/WBGene00004269/WBGene00004775/WBGene00002068/WBGene00006940/WBGene00004965/WBGene00002144/WBGene00003183/WBGene00006374/WBGene00002136/WBGene00008641	oma-2/oma-1/rab-6.1/sep-1/ify-1/wee-1.3/spe-11/inx-22/mei-1/syx-4/inx-14/pch-2	12
BP	GO:0033043	regulation of organelle organization	50/1061	260/9130	0.000200844	0.001885097	WBGene00077732/WBGene00000868/WBGene00004775/WBGene00015516/WBGene00001511/WBGene00002032/WBGene00000405/WBGene00001862/WBGene00001597/WBGene00002297/WBGene00003183/WBGene00001831/WBGene00003154/WBGene00001855/WBGene00002033/WBGene00000099/WBGene00001856/WBGene00000275/WBGene00001832/WBGene00001102/WBGene00006311/WBGene00003161/WBGene00006974/WBGene00004721/WBGene00004043/WBGene00009372/WBGene000…	szy-4/cyb-3/sep-1/C06A8.6/fzy-1/htp-1/cdk-1/him-3/gld-3/ect-2/mei-1/hcp-3/mcm-2/hil-4/htp-2/air-2/hil-5/bub-1/hcp-4/dsh-2/sun-1/mdf-2/zen-4/san-1/plk-2/evl-18/toca-2/pch-2/knl-3/syp-1/zwl-1/such-1/bmk-1/syp-2/rec-8/aipl-1/cye-1/prg-1/czw-1/pot-2/skr-2/ndc-80/rod-1/knl-1/tim-1/brc-1/spdl-1/efa-6/zhit-1/chk-2	50
BP	GO:0044784	metaphase/anaphase transition of cell cycle	11/1061	29/9130	0.000234988	0.002193643	WBGene00000868/WBGene00015516/WBGene00001511/WBGene00000275/WBGene00003161/WBGene00004721/WBGene00013443/WBGene00017643/WBGene00018900/WBGene00002231/WBGene00015515	cyb-3/C06A8.6/fzy-1/bub-1/mdf-2/san-1/such-1/czw-1/rod-1/knl-1/spdl-1	11
BP	GO:0007094	mitotic spindle assembly checkpoint	7/1061	13/9130	0.000255377	0.002285162	WBGene00000275/WBGene00003161/WBGene00004721/WBGene00017643/WBGene00018900/WBGene00002231/WBGene00015515	bub-1/mdf-2/san-1/czw-1/rod-1/knl-1/spdl-1	7
BP	GO:0031577	spindle checkpoint	7/1061	13/9130	0.000255377	0.002285162	WBGene00000275/WBGene00003161/WBGene00004721/WBGene00017643/WBGene00018900/WBGene00002231/WBGene00015515	bub-1/mdf-2/san-1/czw-1/rod-1/knl-1/spdl-1	7
BP	GO:0045841	negative regulation of mitotic metaphase/anaphase transition	7/1061	13/9130	0.000255377	0.002285162	WBGene00000275/WBGene00003161/WBGene00004721/WBGene00017643/WBGene00018900/WBGene00002231/WBGene00015515	bub-1/mdf-2/san-1/czw-1/rod-1/knl-1/spdl-1	7
BP	GO:0071173	spindle assembly checkpoint	7/1061	13/9130	0.000255377	0.002285162	WBGene00000275/WBGene00003161/WBGene00004721/WBGene00017643/WBGene00018900/WBGene00002231/WBGene00015515	bub-1/mdf-2/san-1/czw-1/rod-1/knl-1/spdl-1	7
BP	GO:0071174	mitotic spindle checkpoint	7/1061	13/9130	0.000255377	0.002285162	WBGene00000275/WBGene00003161/WBGene00004721/WBGene00017643/WBGene00018900/WBGene00002231/WBGene00015515	bub-1/mdf-2/san-1/czw-1/rod-1/knl-1/spdl-1	7
BP	GO:1902100	negative regulation of metaphase/anaphase transition of cell cycle	7/1061	13/9130	0.000255377	0.002285162	WBGene00000275/WBGene00003161/WBGene00004721/WBGene00017643/WBGene00018900/WBGene00002231/WBGene00015515	bub-1/mdf-2/san-1/czw-1/rod-1/knl-1/spdl-1	7
BP	GO:1905819	negative regulation of chromosome separation	7/1061	13/9130	0.000255377	0.002285162	WBGene00000275/WBGene00003161/WBGene00004721/WBGene00017643/WBGene00018900/WBGene00002231/WBGene00015515	bub-1/mdf-2/san-1/czw-1/rod-1/knl-1/spdl-1	7
BP	GO:2000816	negative regulation of mitotic sister chromatid separation	7/1061	13/9130	0.000255377	0.002285162	WBGene00000275/WBGene00003161/WBGene00004721/WBGene00017643/WBGene00018900/WBGene00002231/WBGene00015515	bub-1/mdf-2/san-1/czw-1/rod-1/knl-1/spdl-1	7
BP	GO:0009948	anterior/posterior axis specification	15/1061	49/9130	0.000295317	0.002628695	WBGene00000867/WBGene00000866/WBGene00000168/WBGene00004775/WBGene00010492/WBGene00001511/WBGene00000405/WBGene00017774/WBGene00003912/WBGene00016485/WBGene00008968/WBGene00001214/WBGene00010493/WBGene00003992/WBGene00001281	cyb-2.2/cyb-2.1/apx-1/sep-1/meg-1/fzy-1/cdk-1/nop-1/pal-1/meg-4/elli-1/ego-1/meg-2/pgl-1/emb-27	15
BP	GO:0045144	meiotic sister chromatid segregation	8/1061	17/9130	0.000299857	0.002628695	WBGene00007278/WBGene00000868/WBGene00000275/WBGene00004721/WBGene00004333/WBGene00006571/WBGene00000592/WBGene00021560	lab-1/cyb-3/bub-1/san-1/rec-8/tim-1/coh-3/coh-4	8
BP	GO:0045840	positive regulation of mitotic nuclear division	8/1061	17/9130	0.000299857	0.002628695	WBGene00000868/WBGene00015516/WBGene00020392/WBGene00013443/WBGene00004178/WBGene00003576/WBGene00018900/WBGene00015515	cyb-3/C06A8.6/knl-3/such-1/prg-1/ndc-80/rod-1/spdl-1	8
BP	GO:0080154	regulation of fertilization	8/1061	17/9130	0.000299857	0.002628695	WBGene00003865/WBGene00003864/WBGene00004269/WBGene00004775/WBGene00002068/WBGene00004965/WBGene00006374/WBGene00044067	oma-2/oma-1/rab-6.1/sep-1/ify-1/spe-11/syx-4/zipt-7.1	8
BP	GO:0032886	regulation of microtubule-based process	18/1061	65/9130	0.000309327	0.002698016	WBGene00077732/WBGene00004775/WBGene00002032/WBGene00001862/WBGene00003183/WBGene00001831/WBGene00002033/WBGene00001832/WBGene00001102/WBGene00006311/WBGene00020392/WBGene00021460/WBGene00000257/WBGene00004333/WBGene00004808/WBGene00018900/WBGene00015515/WBGene00013223	szy-4/sep-1/htp-1/him-3/mei-1/hcp-3/htp-2/hcp-4/dsh-2/sun-1/knl-3/zwl-1/bmk-1/rec-8/skr-2/rod-1/spdl-1/efa-6	18
BP	GO:0007351	tripartite regional subdivision	11/1061	30/9130	0.000332468	0.002852574	WBGene00000867/WBGene00000866/WBGene00000168/WBGene00010492/WBGene00000405/WBGene00017774/WBGene00016485/WBGene00008968/WBGene00001214/WBGene00010493/WBGene00003992	cyb-2.2/cyb-2.1/apx-1/meg-1/cdk-1/nop-1/meg-4/elli-1/ego-1/meg-2/pgl-1	11
BP	GO:0008595	anterior/posterior axis specification, embryo	11/1061	30/9130	0.000332468	0.002852574	WBGene00000867/WBGene00000866/WBGene00000168/WBGene00010492/WBGene00000405/WBGene00017774/WBGene00016485/WBGene00008968/WBGene00001214/WBGene00010493/WBGene00003992	cyb-2.2/cyb-2.1/apx-1/meg-1/cdk-1/nop-1/meg-4/elli-1/ego-1/meg-2/pgl-1	11
BP	GO:0071897	DNA biosynthetic process	11/1061	30/9130	0.000332468	0.002852574	WBGene00003955/WBGene00018721/WBGene00017696/WBGene00008722/WBGene00006618/WBGene00012936/WBGene00011016/WBGene00009368/WBGene00006736/WBGene00020964/WBGene00002985	pcn-1/polh-1/polk-1/F12F6.7/trt-1/pola-1/R04F11.3/pole-1/ulp-1/polq-1/lig-1	11
BP	GO:0007140	male meiotic nuclear division	6/1061	10/9130	0.000336957	0.002852574	WBGene00020661/WBGene00007733/WBGene00020187/WBGene00007307/WBGene00021113/WBGene00004960	smz-2/smz-1/gsp-4/spch-1/gsp-3/spe-6	6
BP	GO:0035405	histone-threonine phosphorylation	6/1061	10/9130	0.000336957	0.002852574	WBGene00021214/WBGene00022228/WBGene00007258/WBGene00016137/WBGene00008243/WBGene00022670	hasp-2/Y73B6A.1/hasp-1/C26E6.1/C50H2.7/ZK177.2	6
BP	GO:0072355	histone H3-T3 phosphorylation	6/1061	10/9130	0.000336957	0.002852574	WBGene00021214/WBGene00022228/WBGene00007258/WBGene00016137/WBGene00008243/WBGene00022670	hasp-2/Y73B6A.1/hasp-1/C26E6.1/C50H2.7/ZK177.2	6
BP	GO:2000243	positive regulation of reproductive process	22/1061	88/9130	0.000348771	0.002938183	WBGene00003865/WBGene00003864/WBGene00001413/WBGene00000417/WBGene00001595/WBGene00000405/WBGene00001597/WBGene00000388/WBGene00044067/WBGene00001609/WBGene00010663/WBGene00000386/WBGene00006375/WBGene00006376/WBGene00016944/WBGene00000871/WBGene00011505/WBGene00001482/WBGene00001401/WBGene00019362/WBGene00011260/WBGene00000389	oma-2/oma-1/fem-3/ced-3/gld-1/cdk-1/gld-3/cdc-25.3/zipt-7.1/glp-1/toca-2/cdc-25.1/syp-1/syp-2/uri-1/cye-1/pzf-1/fog-2/fbf-1/cdk-2/cnnm-5/cdc-25.4	22
BP	GO:0006417	regulation of translation	29/1061	130/9130	0.000365084	0.003045892	WBGene00004241/WBGene00004078/WBGene00003231/WBGene00004243/WBGene00003784/WBGene00003228/WBGene00003865/WBGene00003864/WBGene00003230/WBGene00004242/WBGene00001595/WBGene00000770/WBGene00003783/WBGene00000935/WBGene00000479/WBGene00011376/WBGene00000772/WBGene00000771/WBGene00003229/WBGene00004027/WBGene00003504/WBGene00001481/WBGene00001482/WBGene00009163/WBGene00019971/WBGene00001401/WBGene000…	puf-5/pos-1/mex-6/puf-7/nos-2/mex-1/oma-2/oma-1/mex-5/puf-6/gld-1/cpb-1/nos-1/daz-1/cgh-1/gla-3/cpb-3/cpb-2/mex-3/pie-1/mut-7/fog-1/fog-2/drsh-1/ergo-1/fbf-1/pash-1/B0393.4/impt-1	29
BP	GO:0034248	regulation of cellular amide metabolic process	29/1061	130/9130	0.000365084	0.003045892	WBGene00004241/WBGene00004078/WBGene00003231/WBGene00004243/WBGene00003784/WBGene00003228/WBGene00003865/WBGene00003864/WBGene00003230/WBGene00004242/WBGene00001595/WBGene00000770/WBGene00003783/WBGene00000935/WBGene00000479/WBGene00011376/WBGene00000772/WBGene00000771/WBGene00003229/WBGene00004027/WBGene00003504/WBGene00001481/WBGene00001482/WBGene00009163/WBGene00019971/WBGene00001401/WBGene000…	puf-5/pos-1/mex-6/puf-7/nos-2/mex-1/oma-2/oma-1/mex-5/puf-6/gld-1/cpb-1/nos-1/daz-1/cgh-1/gla-3/cpb-3/cpb-2/mex-3/pie-1/mut-7/fog-1/fog-2/drsh-1/ergo-1/fbf-1/pash-1/B0393.4/impt-1	29
BP	GO:0032508	DNA duplex unwinding	13/1061	40/9130	0.000386735	0.003211018	WBGene00003154/WBGene00003159/WBGene00011275/WBGene00009372/WBGene00001016/WBGene00009287/WBGene00004028/WBGene00001865/WBGene00003158/WBGene00003157/WBGene00010839/WBGene00003156/WBGene00001049	mcm-2/mcm-7/psf-1/evl-18/dna-2/psf-2/pif-1/him-6/mcm-6/mcm-5/chl-1/mcm-4/dog-1	13
BP	GO:1902099	regulation of metaphase/anaphase transition of cell cycle	10/1061	26/9130	0.000396434	0.003275798	WBGene00000868/WBGene00015516/WBGene00000275/WBGene00003161/WBGene00004721/WBGene00013443/WBGene00017643/WBGene00018900/WBGene00002231/WBGene00015515	cyb-3/C06A8.6/bub-1/mdf-2/san-1/such-1/czw-1/rod-1/knl-1/spdl-1	10
BP	GO:0016458	gene silencing	27/1061	119/9130	0.000432569	0.003557363	WBGene00011910/WBGene00010263/WBGene00001855/WBGene00011061/WBGene00001856/WBGene00011324/WBGene00007624/WBGene00003499/WBGene00009372/WBGene00000019/WBGene00001214/WBGene00011945/WBGene00044069/WBGene00003222/WBGene00020707/WBGene00003504/WBGene00004178/WBGene00021419/WBGene00003406/WBGene00013596/WBGene00009163/WBGene00019971/WBGene00011959/WBGene00011908/WBGene00004795/WBGene00007169/WBGene000…	alg-3/wago-4/hil-4/wago-1/hil-5/T01C3.9/hrde-1/mut-2/evl-18/abt-1/ego-1/alg-5/hat-1/mes-4/wago-10/mut-7/prg-1/eri-5/mrg-1/nyn-2/drsh-1/ergo-1/nyn-1/pash-1/sid-1/B0393.4/rrf-3	27
BP	GO:0006998	nuclear envelope organization	9/1061	22/9130	0.000453534	0.003694588	WBGene00003865/WBGene00003864/WBGene00006940/WBGene00002073/WBGene00004042/WBGene00006311/WBGene00003788/WBGene00013223/WBGene00019362	oma-2/oma-1/wee-1.3/ima-2/plk-1/sun-1/npp-2/efa-6/cdk-2	9
BP	GO:0051053	negative regulation of DNA metabolic process	9/1061	22/9130	0.000453534	0.003694588	WBGene00001855/WBGene00001856/WBGene00003499/WBGene00003504/WBGene00003422/WBGene00010195/WBGene00006571/WBGene00003418/WBGene00017738	hil-4/hil-5/mut-2/mut-7/msh-6/pot-2/tim-1/msh-2/tipn-1	9
BP	GO:0000076	DNA replication checkpoint	7/1061	14/9130	0.000459673	0.003727018	WBGene00012650/WBGene00018016/WBGene00000498/WBGene00001998/WBGene00006571/WBGene00000413/WBGene00017738	orc-1/lrr-1/chk-1/hpr-17/tim-1/cdt-1/tipn-1	7
BP	GO:0007389	pattern specification process	27/1061	120/9130	0.000497807	0.004017352	WBGene00000867/WBGene00004078/WBGene00003228/WBGene00000866/WBGene00000168/WBGene00004775/WBGene00010492/WBGene00001511/WBGene00000405/WBGene00017774/WBGene00003912/WBGene00003395/WBGene00016485/WBGene00001102/WBGene00008968/WBGene00003229/WBGene00004027/WBGene00001609/WBGene00001214/WBGene00010493/WBGene00003992/WBGene00001678/WBGene00006943/WBGene00006700/WBGene00003219/WBGene00001281/WBGene000…	cyb-2.2/pos-1/mex-1/cyb-2.1/apx-1/sep-1/meg-1/fzy-1/cdk-1/nop-1/pal-1/mom-2/meg-4/dsh-2/elli-1/mex-3/pie-1/glp-1/ego-1/meg-2/pgl-1/gpa-16/wrm-1/uba-2/mes-1/emb-27/sys-1	27
BP	GO:0032392	DNA geometric change	13/1061	41/9130	0.000506895	0.004071664	WBGene00003154/WBGene00003159/WBGene00011275/WBGene00009372/WBGene00001016/WBGene00009287/WBGene00004028/WBGene00001865/WBGene00003158/WBGene00003157/WBGene00010839/WBGene00003156/WBGene00001049	mcm-2/mcm-7/psf-1/evl-18/dna-2/psf-2/pif-1/him-6/mcm-6/mcm-5/chl-1/mcm-4/dog-1	13
BP	GO:0043901	negative regulation of multi-organism process	10/1061	27/9130	0.000564732	0.004515241	WBGene00003865/WBGene00003864/WBGene00004269/WBGene00004775/WBGene00002068/WBGene00006940/WBGene00004965/WBGene00002144/WBGene00006374/WBGene00002136	oma-2/oma-1/rab-6.1/sep-1/ify-1/wee-1.3/spe-11/inx-22/syx-4/inx-14	10
BP	GO:0006273	lagging strand elongation	6/1061	11/9130	0.000668501	0.005295879	WBGene00022888/WBGene00001016/WBGene00004383/WBGene00012936/WBGene00010787/WBGene00002985	rnh-1.1/dna-2/rnh-2/pola-1/K12D12.5/lig-1	6
BP	GO:0016925	protein sumoylation	6/1061	11/9130	0.000668501	0.005295879	WBGene00018867/WBGene00006976/WBGene00008387/WBGene00006700/WBGene00012678/WBGene00011062	F55A12.10/zhp-3/D1081.9/uba-2/Y39B6A.16/R06C7.2	6
BP	GO:0051052	regulation of DNA metabolic process	15/1061	53/9130	0.000749423	0.005832642	WBGene00003955/WBGene00001855/WBGene00001856/WBGene00003499/WBGene00006375/WBGene00006376/WBGene00003504/WBGene00003422/WBGene00010195/WBGene00006571/WBGene00001049/WBGene00019595/WBGene00006736/WBGene00003418/WBGene00017738	pcn-1/hil-4/hil-5/mut-2/syp-1/syp-2/mut-7/msh-6/pot-2/tim-1/dog-1/K09H9.2/ulp-1/msh-2/tipn-1	15
BP	GO:0032506	cytokinetic process	8/1061	19/9130	0.000753144	0.005832642	WBGene00002297/WBGene00019608/WBGene00000875/WBGene00000099/WBGene00000804/WBGene00006974/WBGene00012835/WBGene00013038	ect-2/ani-2/cyk-4/air-2/csc-1/zen-4/ani-3/ani-1	8
BP	GO:0050779	RNA destabilization	8/1061	19/9130	0.000753144	0.005832642	WBGene00004078/WBGene00003231/WBGene00003228/WBGene00003865/WBGene00003864/WBGene00003230/WBGene00011376/WBGene00004027	pos-1/mex-6/mex-1/oma-2/oma-1/mex-5/gla-3/pie-1	8
BP	GO:0061157	mRNA destabilization	8/1061	19/9130	0.000753144	0.005832642	WBGene00004078/WBGene00003231/WBGene00003228/WBGene00003865/WBGene00003864/WBGene00003230/WBGene00011376/WBGene00004027	pos-1/mex-6/mex-1/oma-2/oma-1/mex-5/gla-3/pie-1	8
BP	GO:0061158	3'-UTR-mediated mRNA destabilization	8/1061	19/9130	0.000753144	0.005832642	WBGene00004078/WBGene00003231/WBGene00003228/WBGene00003865/WBGene00003864/WBGene00003230/WBGene00011376/WBGene00004027	pos-1/mex-6/mex-1/oma-2/oma-1/mex-5/gla-3/pie-1	8
BP	GO:0003002	regionalization	21/1061	87/9130	0.000777265	0.005992575	WBGene00000867/WBGene00000866/WBGene00000168/WBGene00004775/WBGene00010492/WBGene00001511/WBGene00000405/WBGene00017774/WBGene00003912/WBGene00003395/WBGene00016485/WBGene00001102/WBGene00008968/WBGene00001214/WBGene00010493/WBGene00003992/WBGene00006943/WBGene00006700/WBGene00003219/WBGene00001281/WBGene00006379	cyb-2.2/cyb-2.1/apx-1/sep-1/meg-1/fzy-1/cdk-1/nop-1/pal-1/mom-2/meg-4/dsh-2/elli-1/ego-1/meg-2/pgl-1/wrm-1/uba-2/mes-1/emb-27/sys-1	21
BP	GO:0000079	regulation of cyclin-dependent protein serine/threonine kinase activity	11/1061	33/9130	0.000848059	0.006480521	WBGene00000867/WBGene00000866/WBGene00000865/WBGene00000868/WBGene00006940/WBGene00022162/WBGene00020461/WBGene00000863/WBGene00001051/WBGene00000871/WBGene00014069	cyb-2.2/cyb-2.1/cyb-1/cyb-3/wee-1.3/Y71G12B.27/T12C9.7/cya-1/cks-1/cye-1/ZK678.3	11
BP	GO:1904029	regulation of cyclin-dependent protein kinase activity	11/1061	33/9130	0.000848059	0.006480521	WBGene00000867/WBGene00000866/WBGene00000865/WBGene00000868/WBGene00006940/WBGene00022162/WBGene00020461/WBGene00000863/WBGene00001051/WBGene00000871/WBGene00014069	cyb-2.2/cyb-2.1/cyb-1/cyb-3/wee-1.3/Y71G12B.27/T12C9.7/cya-1/cks-1/cye-1/ZK678.3	11
BP	GO:0030866	cortical actin cytoskeleton organization	10/1061	29/9130	0.001079108	0.008209776	WBGene00020035/WBGene00020652/WBGene00009701/WBGene00019600/WBGene00002297/WBGene00019608/WBGene00000099/WBGene00006974/WBGene00012835/WBGene00013038	egg-5/egg-4/egg-3/rga-3/ect-2/ani-2/air-2/zen-4/ani-3/ani-1	10
BP	GO:0007350	blastoderm segmentation	11/1061	34/9130	0.001123891	0.00847581	WBGene00000867/WBGene00000866/WBGene00000168/WBGene00010492/WBGene00000405/WBGene00017774/WBGene00016485/WBGene00008968/WBGene00001214/WBGene00010493/WBGene00003992	cyb-2.2/cyb-2.1/apx-1/meg-1/cdk-1/nop-1/meg-4/elli-1/ego-1/meg-2/pgl-1	11
BP	GO:0035282	segmentation	11/1061	34/9130	0.001123891	0.00847581	WBGene00000867/WBGene00000866/WBGene00000168/WBGene00010492/WBGene00000405/WBGene00017774/WBGene00016485/WBGene00008968/WBGene00001214/WBGene00010493/WBGene00003992	cyb-2.2/cyb-2.1/apx-1/meg-1/cdk-1/nop-1/meg-4/elli-1/ego-1/meg-2/pgl-1	11
BP	GO:0010639	negative regulation of organelle organization	19/1061	78/9130	0.001209463	0.00908149	WBGene00003183/WBGene00001831/WBGene00003154/WBGene00001855/WBGene00001856/WBGene00000275/WBGene00001832/WBGene00003161/WBGene00004721/WBGene00008641/WBGene00000257/WBGene00017643/WBGene00010195/WBGene00004808/WBGene00018900/WBGene00002231/WBGene00000264/WBGene00015515/WBGene00013223	mei-1/hcp-3/mcm-2/hil-4/hil-5/bub-1/hcp-4/mdf-2/san-1/pch-2/bmk-1/czw-1/pot-2/skr-2/rod-1/knl-1/brc-1/spdl-1/efa-6	19
BP	GO:0033554	cellular response to stress	78/1061	481/9130	0.001222328	0.009138355	WBGene00000190/WBGene00003955/WBGene00003154/WBGene00001372/WBGene00011834/WBGene00003159/WBGene00004737/WBGene00018721/WBGene00016421/WBGene00009372/WBGene00004049/WBGene00010409/WBGene00001499/WBGene00010056/WBGene00017696/WBGene00009287/WBGene00004028/WBGene00001865/WBGene00020843/WBGene00003405/WBGene00000498/WBGene00013241/WBGene00008921/WBGene00003155/WBGene00004383/WBGene00004333/WBGene000…	arf-1.1/pcn-1/mcm-2/exo-3/dvc-1/mcm-7/scc-1/polh-1/cdc-7/evl-18/parp-1/H21P03.2/fsn-1/smc-6/polk-1/psf-2/pif-1/him-6/T27A3.7/mre-11/chk-1/ung-1/ctf-4/mcm-3/rnh-2/rec-8/mcm-6/hmg-12/mcm-5/mans-4/uri-1/msh-6/hpr-17/rmh-1/ZK1128.4/chl-1/pot-2/brc-2/spo-11/mcm-4/exo-1/tim-1/hmg-3/rad-51/lem-3/brc-1/dog-1/xpf-1/brd-1/R04F11.3/pole-1/msh-5/ulp-1/his-68/mes-1/slx-1/msh-2/cep-1/polq-1/rfc-1/efa-6/lig-1/d…	78
BP	GO:0009952	anterior/posterior pattern specification	16/1061	61/9130	0.001249566	0.009301726	WBGene00000867/WBGene00000866/WBGene00000168/WBGene00004775/WBGene00010492/WBGene00001511/WBGene00000405/WBGene00017774/WBGene00003912/WBGene00016485/WBGene00008968/WBGene00001214/WBGene00010493/WBGene00003992/WBGene00006700/WBGene00001281	cyb-2.2/cyb-2.1/apx-1/sep-1/meg-1/fzy-1/cdk-1/nop-1/pal-1/meg-4/elli-1/ego-1/meg-2/pgl-1/uba-2/emb-27	16
BP	GO:0030865	cortical cytoskeleton organization	10/1061	30/9130	0.001452427	0.010765417	WBGene00020035/WBGene00020652/WBGene00009701/WBGene00019600/WBGene00002297/WBGene00019608/WBGene00000099/WBGene00006974/WBGene00012835/WBGene00013038	egg-5/egg-4/egg-3/rga-3/ect-2/ani-2/air-2/zen-4/ani-3/ani-1	10
BP	GO:0048468	cell development	78/1061	484/9130	0.001462603	0.010794511	WBGene00000867/WBGene00000465/WBGene00004241/WBGene00015102/WBGene00015083/WBGene00010351/WBGene00004243/WBGene00003784/WBGene00020035/WBGene00020652/WBGene00004374/WBGene00019811/WBGene00000866/WBGene00003865/WBGene00003864/WBGene00000865/WBGene00009701/WBGene00004242/WBGene00003466/WBGene00001413/WBGene00000868/WBGene00000496/WBGene00010354/WBGene00001647/WBGene00004775/WBGene00003434/WBGene000…	cyb-2.2/cpg-1/puf-5/cpg-2/egg-1/cbd-1/puf-7/nos-2/egg-5/egg-4/rme-2/egg-2/cyb-2.1/oma-2/oma-1/cyb-1/egg-3/puf-6/msp-79/fem-3/cyb-3/chs-1/cyp-31A2/gna-2/sep-1/msp-38/meg-1/gld-1/msp-77/cdk-1/gld-3/wee-1.3/spe-11/daz-1/spe-15/inx-22/mei-1/ani-2/cyp-31A3/cgh-1/W03F11.4/mom-2/glh-2/bub-1/meg-4/hrde-1/elli-1/asfl-1/spe-8/inx-14/pig-1/ego-1/fsn-1/F20H11.4/meg-2/pgl-1/T04F3.3/aipl-1/uri-1/cye-1/prg-1/mr…	78
BP	GO:0061014	positive regulation of mRNA catabolic process	8/1061	21/9130	0.001639283	0.012046989	WBGene00004078/WBGene00003231/WBGene00003228/WBGene00003865/WBGene00003864/WBGene00003230/WBGene00011376/WBGene00004027	pos-1/mex-6/mex-1/oma-2/oma-1/mex-5/gla-3/pie-1	8
BP	GO:0031047	gene silencing by RNA	21/1061	92/9130	0.001667315	0.012201075	WBGene00011910/WBGene00010263/WBGene00011061/WBGene00011324/WBGene00007624/WBGene00003499/WBGene00000019/WBGene00001214/WBGene00011945/WBGene00020707/WBGene00003504/WBGene00004178/WBGene00021419/WBGene00013596/WBGene00009163/WBGene00019971/WBGene00011959/WBGene00011908/WBGene00004795/WBGene00007169/WBGene00004510	alg-3/wago-4/wago-1/T01C3.9/hrde-1/mut-2/abt-1/ego-1/alg-5/wago-10/mut-7/prg-1/eri-5/nyn-2/drsh-1/ergo-1/nyn-1/pash-1/sid-1/B0393.4/rrf-3	21
BP	GO:1901992	positive regulation of mitotic cell cycle phase transition	7/1061	17/9130	0.001901307	0.013796456	WBGene00000868/WBGene00015516/WBGene00000388/WBGene00009372/WBGene00000386/WBGene00013443/WBGene00000389	cyb-3/C06A8.6/cdc-25.3/evl-18/cdc-25.1/such-1/cdc-25.4	7
BP	GO:1905820	positive regulation of chromosome separation	7/1061	17/9130	0.001901307	0.013796456	WBGene00000868/WBGene00015516/WBGene00020392/WBGene00013443/WBGene00003576/WBGene00018900/WBGene00015515	cyb-3/C06A8.6/knl-3/such-1/ndc-80/rod-1/spdl-1	7
BP	GO:0000018	regulation of DNA recombination	8/1061	22/9130	0.002316855	0.016741457	WBGene00001855/WBGene00001856/WBGene00003499/WBGene00006375/WBGene00006376/WBGene00003504/WBGene00003422/WBGene00003418	hil-4/hil-5/mut-2/syp-1/syp-2/mut-7/msh-6/msh-2	8
BP	GO:0048646	anatomical structure formation involved in morphogenesis	27/1061	133/9130	0.002531793	0.018218358	WBGene00000465/WBGene00015102/WBGene00015083/WBGene00010351/WBGene00020035/WBGene00003228/WBGene00020652/WBGene00019811/WBGene00003864/WBGene00009701/WBGene00000496/WBGene00010354/WBGene00001647/WBGene00004775/WBGene00004965/WBGene00003183/WBGene00019608/WBGene00021200/WBGene00003912/WBGene00003395/WBGene00001102/WBGene00004027/WBGene00010685/WBGene00004985/WBGene00006943/WBGene00001281/WBGene000…	cpg-1/cpg-2/egg-1/cbd-1/egg-5/mex-1/egg-4/egg-2/oma-1/egg-3/chs-1/cyp-31A2/gna-2/sep-1/spe-11/mei-1/ani-2/cyp-31A3/pal-1/mom-2/dsh-2/pie-1/aipl-1/spo-11/wrm-1/emb-27/sys-1	27
BP	GO:0071900	regulation of protein serine/threonine kinase activity	18/1061	77/9130	0.00263398	0.018875038	WBGene00000867/WBGene00000866/WBGene00003865/WBGene00003864/WBGene00000865/WBGene00001413/WBGene00000868/WBGene00000405/WBGene00006940/WBGene00022162/WBGene00020461/WBGene00000863/WBGene00001051/WBGene00000871/WBGene00006943/WBGene00002047/WBGene00003219/WBGene00014069	cyb-2.2/cyb-2.1/oma-2/oma-1/cyb-1/fem-3/cyb-3/cdk-1/wee-1.3/Y71G12B.27/T12C9.7/cya-1/cks-1/cye-1/wrm-1/icp-1/mes-1/ZK678.3	18
BP	GO:0044380	protein localization to cytoskeleton	7/1061	18/9130	0.002802542	0.019999961	WBGene00000098/WBGene00019608/WBGene00012835/WBGene00013038/WBGene00000871/WBGene00004953/WBGene00019362	air-1/ani-2/ani-3/ani-1/cye-1/spd-2/cdk-2	7
BP	GO:0006301	postreplication repair	6/1061	14/9130	0.003191714	0.022558795	WBGene00003955/WBGene00018721/WBGene00017696/WBGene00020843/WBGene00006736/WBGene00003418	pcn-1/polh-1/polk-1/T27A3.7/ulp-1/msh-2	6
BP	GO:0033567	DNA replication, Okazaki fragment processing	5/1061	10/9130	0.003200292	0.022558795	WBGene00022888/WBGene00001016/WBGene00004383/WBGene00010787/WBGene00002985	rnh-1.1/dna-2/rnh-2/K12D12.5/lig-1	5
BP	GO:0051447	negative regulation of meiotic cell cycle	5/1061	10/9130	0.003200292	0.022558795	WBGene00003865/WBGene00003864/WBGene00006940/WBGene00003183/WBGene00008641	oma-2/oma-1/wee-1.3/mei-1/pch-2	5
BP	GO:0000077	DNA damage checkpoint	10/1061	33/9130	0.003235545	0.022622617	WBGene00018721/WBGene00001865/WBGene00003405/WBGene00000498/WBGene00016944/WBGene00001998/WBGene00018923/WBGene00017738/WBGene00000499/WBGene00011612	polh-1/him-6/mre-11/chk-1/uri-1/hpr-17/eme-1/tipn-1/chk-2/T08D2.7	10
BP	GO:0061013	regulation of mRNA catabolic process	10/1061	33/9130	0.003235545	0.022622617	WBGene00004078/WBGene00003231/WBGene00003228/WBGene00003865/WBGene00003864/WBGene00003230/WBGene00001595/WBGene00000935/WBGene00011376/WBGene00004027	pos-1/mex-6/mex-1/oma-2/oma-1/mex-5/gld-1/daz-1/gla-3/pie-1	10
BP	GO:1900193	regulation of oocyte maturation	7/1061	19/9130	0.003998025	0.027841085	WBGene00003865/WBGene00003864/WBGene00001413/WBGene00006940/WBGene00002144/WBGene00002136/WBGene00001482	oma-2/oma-1/fem-3/wee-1.3/inx-22/inx-14/fog-2	7
BP	GO:0031050	dsRNA fragmentation	9/1061	29/9130	0.004308749	0.029441199	WBGene00001214/WBGene00003504/WBGene00021419/WBGene00013596/WBGene00009163/WBGene00019971/WBGene00011959/WBGene00011908/WBGene00004510	ego-1/mut-7/eri-5/nyn-2/drsh-1/ergo-1/nyn-1/pash-1/rrf-3	9
BP	GO:0043331	response to dsRNA	9/1061	29/9130	0.004308749	0.029441199	WBGene00001214/WBGene00003504/WBGene00021419/WBGene00013596/WBGene00009163/WBGene00019971/WBGene00011959/WBGene00011908/WBGene00004510	ego-1/mut-7/eri-5/nyn-2/drsh-1/ergo-1/nyn-1/pash-1/rrf-3	9
BP	GO:0070918	production of small RNA involved in gene silencing by RNA	9/1061	29/9130	0.004308749	0.029441199	WBGene00001214/WBGene00003504/WBGene00021419/WBGene00013596/WBGene00009163/WBGene00019971/WBGene00011959/WBGene00011908/WBGene00004510	ego-1/mut-7/eri-5/nyn-2/drsh-1/ergo-1/nyn-1/pash-1/rrf-3	9
BP	GO:0071359	cellular response to dsRNA	9/1061	29/9130	0.004308749	0.029441199	WBGene00001214/WBGene00003504/WBGene00021419/WBGene00013596/WBGene00009163/WBGene00019971/WBGene00011959/WBGene00011908/WBGene00004510	ego-1/mut-7/eri-5/nyn-2/drsh-1/ergo-1/nyn-1/pash-1/rrf-3	9
BP	GO:1903313	positive regulation of mRNA metabolic process	8/1061	24/9130	0.004313042	0.029441199	WBGene00004078/WBGene00003231/WBGene00003228/WBGene00003865/WBGene00003864/WBGene00003230/WBGene00011376/WBGene00004027	pos-1/mex-6/mex-1/oma-2/oma-1/mex-5/gla-3/pie-1	8
BP	GO:0070647	protein modification by small protein conjugation or removal	43/1061	249/9130	0.004773676	0.031654774	WBGene00007643/WBGene00001511/WBGene00007168/WBGene00012933/WBGene00013538/WBGene00018137/WBGene00007985/WBGene00018867/WBGene00018613/WBGene00006977/WBGene00008330/WBGene00001499/WBGene00013270/WBGene00013443/WBGene00020843/WBGene00001110/WBGene00021721/WBGene00015422/WBGene00018135/WBGene00006976/WBGene00008387/WBGene00003917/WBGene00006700/WBGene00000264/WBGene00009007/WBGene00000265/WBGene000…	marc-3/fzy-1/B0393.3/mib-1/tag-349/bath-41/swah-1/F55A12.10/skpt-1/zif-1/C55A6.1/fsn-1/Y57A10A.31/such-1/T27A3.7/duo-1/Y49F6B.9/C04E6.5/F37A4.5/zhp-3/D1081.9/par-2/uba-2/brc-1/otub-3/brd-1/ulp-1/C27A12.6/emb-27/bath-15/usp-48/apc-10/F52C6.2/F56D2.2/cdc-26/K02C4.3/tag-314/marc-2/Y39B6A.16/R06C7.2/marc-1/ubc-24/H12I13.1	43
BP	GO:0007308	oocyte construction	6/1061	15/9130	0.004802288	0.031654774	WBGene00010492/WBGene00016485/WBGene00008968/WBGene00001214/WBGene00010493/WBGene00003992	meg-1/meg-4/elli-1/ego-1/meg-2/pgl-1	6
BP	GO:0007309	oocyte axis specification	6/1061	15/9130	0.004802288	0.031654774	WBGene00010492/WBGene00016485/WBGene00008968/WBGene00001214/WBGene00010493/WBGene00003992	meg-1/meg-4/elli-1/ego-1/meg-2/pgl-1	6
BP	GO:0007314	oocyte anterior/posterior axis specification	6/1061	15/9130	0.004802288	0.031654774	WBGene00010492/WBGene00016485/WBGene00008968/WBGene00001214/WBGene00010493/WBGene00003992	meg-1/meg-4/elli-1/ego-1/meg-2/pgl-1	6
BP	GO:0007315	pole plasm assembly	6/1061	15/9130	0.004802288	0.031654774	WBGene00010492/WBGene00016485/WBGene00008968/WBGene00001214/WBGene00010493/WBGene00003992	meg-1/meg-4/elli-1/ego-1/meg-2/pgl-1	6
BP	GO:0008358	maternal determination of anterior/posterior axis, embryo	6/1061	15/9130	0.004802288	0.031654774	WBGene00010492/WBGene00016485/WBGene00008968/WBGene00001214/WBGene00010493/WBGene00003992	meg-1/meg-4/elli-1/ego-1/meg-2/pgl-1	6
BP	GO:0030719	P granule organization	6/1061	15/9130	0.004802288	0.031654774	WBGene00010492/WBGene00016485/WBGene00008968/WBGene00001214/WBGene00010493/WBGene00003992	meg-1/meg-4/elli-1/ego-1/meg-2/pgl-1	6
BP	GO:0044773	mitotic DNA damage checkpoint	6/1061	15/9130	0.004802288	0.031654774	WBGene00018721/WBGene00003405/WBGene00018923/WBGene00017738/WBGene00000499/WBGene00011612	polh-1/mre-11/eme-1/tipn-1/chk-2/T08D2.7	6
BP	GO:0045910	negative regulation of DNA recombination	6/1061	15/9130	0.004802288	0.031654774	WBGene00001855/WBGene00001856/WBGene00003499/WBGene00003504/WBGene00003422/WBGene00003418	hil-4/hil-5/mut-2/mut-7/msh-6/msh-2	6
BP	GO:0000731	DNA synthesis involved in DNA repair	5/1061	11/9130	0.005310118	0.034737023	WBGene00003955/WBGene00018721/WBGene00017696/WBGene00011016/WBGene00006736	pcn-1/polh-1/polk-1/R04F11.3/ulp-1	5
BP	GO:0006284	base-excision repair	5/1061	11/9130	0.005310118	0.034737023	WBGene00001372/WBGene00013241/WBGene00001977/WBGene00009368/WBGene00020964	exo-3/ung-1/hmg-12/pole-1/polq-1	5
BP	GO:0051231	spindle elongation	7/1061	20/9130	0.00554314	0.035988731	WBGene00003183/WBGene00000875/WBGene00000099/WBGene00006974/WBGene00000257/WBGene00004952/WBGene00013223	mei-1/cyk-4/air-2/zen-4/bmk-1/spd-1/efa-6	7
BP	GO:0051984	positive regulation of chromosome segregation	7/1061	20/9130	0.00554314	0.035988731	WBGene00000868/WBGene00015516/WBGene00020392/WBGene00013443/WBGene00003576/WBGene00018900/WBGene00015515	cyb-3/C06A8.6/knl-3/such-1/ndc-80/rod-1/spdl-1	7
BP	GO:0032268	regulation of cellular protein metabolic process	72/1061	465/9130	0.006056168	0.039123486	WBGene00000867/WBGene00015688/WBGene00004241/WBGene00004078/WBGene00003231/WBGene00020684/WBGene00004243/WBGene00003784/WBGene00020035/WBGene00003228/WBGene00020652/WBGene00000866/WBGene00003865/WBGene00003864/WBGene00000865/WBGene00003230/WBGene00004242/WBGene00003466/WBGene00001413/WBGene00000868/WBGene00000417/WBGene00006930/WBGene00001595/WBGene00015516/WBGene00003464/WBGene00001511/WBGene000…	cyb-2.2/C10G11.8/puf-5/pos-1/mex-6/T22D1.5/puf-7/nos-2/egg-5/mex-1/egg-4/cyb-2.1/oma-2/oma-1/cyb-1/mex-5/puf-6/msp-79/fem-3/cyb-3/ced-3/vit-6/gld-1/C06A8.6/msp-77/fzy-1/cpb-1/cdk-1/wee-1.3/nos-1/daz-1/cgh-1/Y71G12B.27/gla-3/cpb-3/cpb-2/tag-349/T12C9.7/mex-3/C28A5.6/pie-1/cya-1/cks-1/K09E4.1/mut-7/cye-1/fog-1/Y49F6B.9/wrm-1/Y37E11AL.2/fog-2/icp-1/drsh-1/ergo-1/fbf-1/brc-1/srp-2/mes-1/ZK688.9/C27A1…	72
BP	GO:0032446	protein modification by small protein conjugation	35/1061	196/9130	0.006071276	0.039123486	WBGene00007643/WBGene00001511/WBGene00007168/WBGene00012933/WBGene00013538/WBGene00018137/WBGene00007985/WBGene00018867/WBGene00018613/WBGene00006977/WBGene00008330/WBGene00001499/WBGene00013270/WBGene00013443/WBGene00020843/WBGene00021721/WBGene00006976/WBGene00008387/WBGene00003917/WBGene00006700/WBGene00000264/WBGene00000265/WBGene00016156/WBGene00001281/WBGene00015590/WBGene00000144/WBGene000…	marc-3/fzy-1/B0393.3/mib-1/tag-349/bath-41/swah-1/F55A12.10/skpt-1/zif-1/C55A6.1/fsn-1/Y57A10A.31/such-1/T27A3.7/Y49F6B.9/zhp-3/D1081.9/par-2/uba-2/brc-1/brd-1/C27A12.6/emb-27/bath-15/apc-10/F52C6.2/F56D2.2/cdc-26/tag-314/marc-2/Y39B6A.16/R06C7.2/marc-1/ubc-24	35
BP	GO:0000022	mitotic spindle elongation	6/1061	16/9130	0.006938529	0.044380885	WBGene00000875/WBGene00000099/WBGene00006974/WBGene00000257/WBGene00004952/WBGene00013223	cyk-4/air-2/zen-4/bmk-1/spd-1/efa-6	6
BP	GO:0030422	production of siRNA involved in RNA interference	6/1061	16/9130	0.006938529	0.044380885	WBGene00001214/WBGene00013596/WBGene00009163/WBGene00019971/WBGene00011959/WBGene00004510	ego-1/nyn-2/drsh-1/ergo-1/nyn-1/rrf-3	6
BP	GO:0030261	chromosome condensation	9/1061	31/9130	0.00700919	0.044503201	WBGene00001855/WBGene00000099/WBGene00022203/WBGene00001856/WBGene00002229/WBGene00000411/WBGene00001833/WBGene00004297/WBGene00004874	hil-4/air-2/Y73B3A.1/hil-5/klp-19/cdl-1/hcp-6/rad-51/smc-4	9
BP	GO:0043488	regulation of mRNA stability	9/1061	31/9130	0.00700919	0.044503201	WBGene00004078/WBGene00003231/WBGene00003228/WBGene00003865/WBGene00003864/WBGene00003230/WBGene00000935/WBGene00011376/WBGene00004027	pos-1/mex-6/mex-1/oma-2/oma-1/mex-5/daz-1/gla-3/pie-1	9
BP	GO:0051298	centrosome duplication	7/1061	21/9130	0.007495068	0.047240812	WBGene00077732/WBGene00002068/WBGene00009385/WBGene00006311/WBGene00012888/WBGene00004953/WBGene00004808	szy-4/ify-1/sas-5/sun-1/sas-6/spd-2/skr-2	7
BP	GO:1903429	regulation of cell maturation	7/1061	21/9130	0.007495068	0.047240812	WBGene00003865/WBGene00003864/WBGene00001413/WBGene00006940/WBGene00002144/WBGene00002136/WBGene00001482	oma-2/oma-1/fem-3/wee-1.3/inx-22/inx-14/fog-2	7
BP	GO:0031331	positive regulation of cellular catabolic process	18/1061	85/9130	0.007949291	0.04992155	WBGene00015688/WBGene00004078/WBGene00003231/WBGene00003228/WBGene00003865/WBGene00003864/WBGene00003230/WBGene00000405/WBGene00015497/WBGene00011376/WBGene00013538/WBGene00007791/WBGene00004027/WBGene00010719/WBGene00021721/WBGene00016156/WBGene00018964/WBGene00008871	C10G11.8/pos-1/mex-6/mex-1/oma-2/oma-1/mex-5/cdk-1/nhr-76/gla-3/tag-349/C28A5.6/pie-1/K09E4.1/Y49F6B.9/C27A12.6/F56D2.2/tag-314	18
CC	GO:0005694	chromosome	146/1387	426/11489	1.94E-34	5.97E-32	WBGene00003184/WBGene00007278/WBGene00020840/WBGene00020661/WBGene00001829/WBGene00000098/WBGene00004775/WBGene00007733/WBGene00002068/WBGene00022357/WBGene00001511/WBGene00002032/WBGene00015689/WBGene00001862/WBGene00006940/WBGene00014240/WBGene00020187/WBGene00007307/WBGene00021113/WBGene00003183/WBGene00013857/WBGene00004339/WBGene00003912/WBGene00001831/WBGene00001830/WBGene00003154/WBGene000…	mei-2/lab-1/spch-3/smz-2/hcp-1/air-1/sep-1/smz-1/ify-1/kbp-4/fzy-1/htp-1/spch-2/him-3/wee-1.3/htas-1/gsp-4/spch-1/gsp-3/mei-1/orc-5/rfc-3/pal-1/hcp-3/hcp-2/mcm-2/dvc-1/hil-4/htp-2/cpar-1/rfc-4/air-2/dsb-1/T24C4.5/hil-5/bub-1/plk-1/klp-19/scc-1/hcp-4/csc-1/polh-1/syp-4/kbp-5/mdf-2/psf-1/orc-1/san-1/lin-54/plk-2/evl-18/F55A12.10/H21P03.2/ego-1/syp-3/sgo-1/htp-3/his-74/smc-6/pch-2/knl-3/syp-1/dna-2/…	146
CC	GO:0000793	condensed chromosome	73/1387	133/11489	4.88E-33	7.51E-31	WBGene00003184/WBGene00007278/WBGene00001829/WBGene00000098/WBGene00004775/WBGene00002068/WBGene00022357/WBGene00001511/WBGene00002032/WBGene00001862/WBGene00006940/WBGene00003912/WBGene00001831/WBGene00003154/WBGene00002033/WBGene00010036/WBGene00000099/WBGene00008580/WBGene00000275/WBGene00004042/WBGene00002229/WBGene00004737/WBGene00001832/WBGene00000804/WBGene00019247/WBGene00016387/WBGene000…	mei-2/lab-1/hcp-1/air-1/sep-1/ify-1/kbp-4/fzy-1/htp-1/him-3/wee-1.3/pal-1/hcp-3/mcm-2/htp-2/cpar-1/air-2/dsb-1/bub-1/plk-1/klp-19/scc-1/hcp-4/csc-1/syp-4/kbp-5/mdf-2/san-1/lin-54/plk-2/F55A12.10/H21P03.2/ego-1/syp-3/htp-3/smc-6/pch-2/knl-3/syp-1/zwl-1/W02A2.8/T27A3.7/syp-2/mcm-3/rec-8/zim-2/zim-1/knl-2/hcp-6/dsb-2/H04D03.2/htz-1/him-10/kbp-1/czw-1/brc-2/zhp-3/D1081.9/ndc-80/rod-1/knl-1/rad-51/lem…	73
CC	GO:0031143	pseudopodium	36/1387	41/11489	2.40E-28	2.46E-26	WBGene00003438/WBGene00003452/WBGene00003469/WBGene00003450/WBGene00003432/WBGene00003457/WBGene00003435/WBGene00003431/WBGene00003448/WBGene00003446/WBGene00003466/WBGene00003458/WBGene00003444/WBGene00003429/WBGene00003465/WBGene00003470/WBGene00003443/WBGene00003463/WBGene00003424/WBGene00009680/WBGene00016447/WBGene00009682/WBGene00003434/WBGene00003464/WBGene00003426/WBGene00003449/WBGene000…	msp-45/msp-59/msp-142/msp-57/msp-36/msp-64/msp-40/msp-33/msp-55/msp-53/msp-79/msp-65/msp-51/msp-31/msp-78/msp-152/msp-50/msp-76/msp-3/msd-1/msd-4/msd-2/msp-38/msp-77/msp-19/msp-56/msp-113/gsp-4/gsp-3/spe-41/msp-49/msp-10/msp-63/msd-3/fer-1/spe-9	36
CC	GO:0044427	chromosomal part	118/1387	344/11489	6.20E-28	4.77E-26	WBGene00020840/WBGene00020661/WBGene00001829/WBGene00000098/WBGene00007733/WBGene00022357/WBGene00002032/WBGene00015689/WBGene00001862/WBGene00014240/WBGene00020187/WBGene00007307/WBGene00021113/WBGene00003183/WBGene00013857/WBGene00004339/WBGene00003912/WBGene00001831/WBGene00001830/WBGene00001855/WBGene00002033/WBGene00010036/WBGene00004340/WBGene00000099/WBGene00020761/WBGene00001856/WBGene000…	spch-3/smz-2/hcp-1/air-1/smz-1/kbp-4/htp-1/spch-2/him-3/htas-1/gsp-4/spch-1/gsp-3/mei-1/orc-5/rfc-3/pal-1/hcp-3/hcp-2/hil-4/htp-2/cpar-1/rfc-4/air-2/T24C4.5/hil-5/bub-1/plk-1/scc-1/hcp-4/csc-1/polh-1/syp-4/kbp-5/mdf-2/psf-1/orc-1/san-1/plk-2/evl-18/F55A12.10/H21P03.2/syp-3/sgo-1/htp-3/his-74/smc-6/pch-2/knl-3/syp-1/dna-2/zwl-1/psf-2/pif-1/W02A2.8/hat-1/T27A3.7/syp-2/mre-11/ctf-4/mes-4/rec-8/pri-2…	118
CC	GO:0000794	condensed nuclear chromosome	39/1387	55/11489	4.07E-24	2.51E-22	WBGene00003184/WBGene00000098/WBGene00004775/WBGene00002032/WBGene00001862/WBGene00003912/WBGene00002033/WBGene00000099/WBGene00000275/WBGene00002229/WBGene00000804/WBGene00019247/WBGene00003161/WBGene00004721/WBGene00003037/WBGene00018867/WBGene00001214/WBGene00006377/WBGene00002034/WBGene00006375/WBGene00012191/WBGene00006376/WBGene00004333/WBGene00011600/WBGene00011597/WBGene00019432/WBGene000…	mei-2/air-1/sep-1/htp-1/him-3/pal-1/htp-2/air-2/bub-1/klp-19/csc-1/syp-4/mdf-2/san-1/lin-54/F55A12.10/ego-1/syp-3/htp-3/syp-1/W02A2.8/syp-2/rec-8/zim-2/zim-1/knl-2/hcp-6/him-10/brc-2/zhp-3/D1081.9/ndc-80/rad-51/zim-3/mlh-1/him-14/kbp-2/Y39B6A.16/R06C7.2	39
CC	GO:0000228	nuclear chromosome	76/1387	195/11489	3.67E-22	1.88E-20	WBGene00003184/WBGene00020840/WBGene00020661/WBGene00000098/WBGene00004775/WBGene00007733/WBGene00002032/WBGene00015689/WBGene00001862/WBGene00014240/WBGene00020187/WBGene00007307/WBGene00021113/WBGene00013857/WBGene00003912/WBGene00002033/WBGene00000099/WBGene00020761/WBGene00000275/WBGene00002229/WBGene00000804/WBGene00019247/WBGene00003161/WBGene00011275/WBGene00012650/WBGene00004721/WBGene000…	mei-2/spch-3/smz-2/air-1/sep-1/smz-1/htp-1/spch-2/him-3/htas-1/gsp-4/spch-1/gsp-3/orc-5/pal-1/htp-2/air-2/T24C4.5/bub-1/klp-19/csc-1/syp-4/mdf-2/psf-1/orc-1/san-1/lin-54/evl-18/F55A12.10/ego-1/syp-3/htp-3/syp-1/dna-2/psf-2/W02A2.8/hat-1/syp-2/mre-11/ctf-4/mes-4/rec-8/zim-2/zim-1/pri-2/knl-2/hcp-6/mcm-10/pri-1/hpr-17/F12F6.7/htz-1/him-10/pola-1/pot-2/brc-2/zhp-3/D1081.9/ndc-80/tim-1/hmg-3/rad-51/z…	76
CC	GO:0044454	nuclear chromosome part	63/1387	166/11489	6.84E-18	3.01E-16	WBGene00020840/WBGene00020661/WBGene00000098/WBGene00007733/WBGene00002032/WBGene00015689/WBGene00001862/WBGene00014240/WBGene00020187/WBGene00007307/WBGene00021113/WBGene00013857/WBGene00002033/WBGene00000099/WBGene00020761/WBGene00000275/WBGene00019247/WBGene00003161/WBGene00011275/WBGene00012650/WBGene00004721/WBGene00009372/WBGene00018867/WBGene00006377/WBGene00002034/WBGene00006375/WBGene000…	spch-3/smz-2/air-1/smz-1/htp-1/spch-2/him-3/htas-1/gsp-4/spch-1/gsp-3/orc-5/htp-2/air-2/T24C4.5/bub-1/syp-4/mdf-2/psf-1/orc-1/san-1/evl-18/F55A12.10/syp-3/htp-3/syp-1/dna-2/psf-2/W02A2.8/hat-1/syp-2/mre-11/ctf-4/rec-8/pri-2/knl-2/hcp-6/mcm-10/pri-1/hpr-17/F12F6.7/htz-1/him-10/pola-1/pot-2/zhp-3/D1081.9/ndc-80/tim-1/hmg-3/R04F11.3/pole-1/his-68/slx-1/mlh-1/R10H10.7/rsr-2/him-14/tipn-1/zhit-1/kbp-2…	63
CC	GO:0000775	chromosome, centromeric region	37/1387	69/11489	6.63E-17	2.55E-15	WBGene00001829/WBGene00000098/WBGene00022357/WBGene00003912/WBGene00001831/WBGene00001830/WBGene00000099/WBGene00000275/WBGene00004042/WBGene00001832/WBGene00000804/WBGene00016387/WBGene00003161/WBGene00004721/WBGene00004043/WBGene00016381/WBGene00008641/WBGene00020392/WBGene00021460/WBGene00012191/WBGene00019432/WBGene00001833/WBGene00011451/WBGene00001869/WBGene00020064/WBGene00017643/WBGene000…	hcp-1/air-1/kbp-4/pal-1/hcp-3/hcp-2/air-2/bub-1/plk-1/hcp-4/csc-1/kbp-5/mdf-2/san-1/plk-2/sgo-1/pch-2/knl-3/zwl-1/W02A2.8/knl-2/hcp-6/T04H1.5/him-10/kbp-1/czw-1/ndc-80/icp-1/rod-1/knl-1/K09H9.2/smc-4/spdl-1/spat-1/cdt-1/kbp-3/kbp-2	37
CC	GO:0000779	condensed chromosome, centromeric region	28/1387	42/11489	1.48E-16	5.06E-15	WBGene00001829/WBGene00000098/WBGene00022357/WBGene00003912/WBGene00001831/WBGene00000099/WBGene00000275/WBGene00004042/WBGene00001832/WBGene00016387/WBGene00003161/WBGene00004721/WBGene00004043/WBGene00008641/WBGene00020392/WBGene00021460/WBGene00012191/WBGene00019432/WBGene00001833/WBGene00001869/WBGene00020064/WBGene00017643/WBGene00003576/WBGene00018900/WBGene00002231/WBGene00015515/WBGene000…	hcp-1/air-1/kbp-4/pal-1/hcp-3/air-2/bub-1/plk-1/hcp-4/kbp-5/mdf-2/san-1/plk-2/pch-2/knl-3/zwl-1/W02A2.8/knl-2/hcp-6/him-10/kbp-1/czw-1/ndc-80/rod-1/knl-1/spdl-1/kbp-3/kbp-2	28
CC	GO:0098687	chromosomal region	43/1387	96/11489	1.11E-15	3.40E-14	WBGene00001829/WBGene00000098/WBGene00022357/WBGene00003912/WBGene00001831/WBGene00001830/WBGene00000099/WBGene00000275/WBGene00004042/WBGene00001832/WBGene00000804/WBGene00016387/WBGene00003161/WBGene00012650/WBGene00004721/WBGene00004043/WBGene00016381/WBGene00008641/WBGene00020392/WBGene00001016/WBGene00021460/WBGene00012191/WBGene00044069/WBGene00003405/WBGene00019432/WBGene00001833/WBGene000…	hcp-1/air-1/kbp-4/pal-1/hcp-3/hcp-2/air-2/bub-1/plk-1/hcp-4/csc-1/kbp-5/mdf-2/orc-1/san-1/plk-2/sgo-1/pch-2/knl-3/dna-2/zwl-1/W02A2.8/hat-1/mre-11/knl-2/hcp-6/T04H1.5/trt-1/him-10/kbp-1/czw-1/pot-2/ndc-80/icp-1/rod-1/knl-1/K09H9.2/smc-4/spdl-1/spat-1/cdt-1/kbp-3/kbp-2	43
CC	GO:0000795	synaptonemal complex	15/1387	15/11489	1.58E-14	4.05E-13	WBGene00002032/WBGene00001862/WBGene00002033/WBGene00019247/WBGene00018867/WBGene00006377/WBGene00002034/WBGene00006375/WBGene00006376/WBGene00004333/WBGene00006976/WBGene00008387/WBGene00001872/WBGene00012678/WBGene00011062	htp-1/him-3/htp-2/syp-4/F55A12.10/syp-3/htp-3/syp-1/syp-2/rec-8/zhp-3/D1081.9/him-14/Y39B6A.16/R06C7.2	15
CC	GO:0099086	synaptonemal structure	15/1387	15/11489	1.58E-14	4.05E-13	WBGene00002032/WBGene00001862/WBGene00002033/WBGene00019247/WBGene00018867/WBGene00006377/WBGene00002034/WBGene00006375/WBGene00006376/WBGene00004333/WBGene00006976/WBGene00008387/WBGene00001872/WBGene00012678/WBGene00011062	htp-1/him-3/htp-2/syp-4/F55A12.10/syp-3/htp-3/syp-1/syp-2/rec-8/zhp-3/D1081.9/him-14/Y39B6A.16/R06C7.2	15
CC	GO:0000777	condensed chromosome kinetochore	24/1387	36/11489	2.25E-14	5.34E-13	WBGene00001829/WBGene00022357/WBGene00003912/WBGene00001831/WBGene00000275/WBGene00004042/WBGene00016387/WBGene00003161/WBGene00004721/WBGene00004043/WBGene00008641/WBGene00020392/WBGene00021460/WBGene00012191/WBGene00019432/WBGene00001869/WBGene00020064/WBGene00017643/WBGene00003576/WBGene00018900/WBGene00002231/WBGene00015515/WBGene00009179/WBGene00017832	hcp-1/kbp-4/pal-1/hcp-3/bub-1/plk-1/kbp-5/mdf-2/san-1/plk-2/pch-2/knl-3/zwl-1/W02A2.8/knl-2/him-10/kbp-1/czw-1/ndc-80/rod-1/knl-1/spdl-1/kbp-3/kbp-2	24
CC	GO:0000776	kinetochore	30/1387	55/11489	3.18E-14	6.99E-13	WBGene00001829/WBGene00022357/WBGene00003912/WBGene00001831/WBGene00001830/WBGene00000275/WBGene00004042/WBGene00001832/WBGene00016387/WBGene00003161/WBGene00004721/WBGene00004043/WBGene00008641/WBGene00020392/WBGene00021460/WBGene00012191/WBGene00019432/WBGene00011451/WBGene00001869/WBGene00020064/WBGene00017643/WBGene00003576/WBGene00002047/WBGene00018900/WBGene00002231/WBGene00015515/WBGene000…	hcp-1/kbp-4/pal-1/hcp-3/hcp-2/bub-1/plk-1/hcp-4/kbp-5/mdf-2/san-1/plk-2/pch-2/knl-3/zwl-1/W02A2.8/knl-2/T04H1.5/him-10/kbp-1/czw-1/ndc-80/icp-1/rod-1/knl-1/spdl-1/spat-1/cdt-1/kbp-3/kbp-2	30
CC	GO:0031234	extrinsic component of cytoplasmic side of plasma membrane	33/1387	67/11489	8.08E-14	1.66E-12	WBGene00002193/WBGene00015994/WBGene00004962/WBGene00010055/WBGene00011039/WBGene00013801/WBGene00002208/WBGene00020659/WBGene00019081/WBGene00002204/WBGene00020003/WBGene00016462/WBGene00001678/WBGene00022634/WBGene00012010/WBGene00020289/WBGene00010712/WBGene00018999/WBGene00016954/WBGene00013475/WBGene00022780/WBGene00017736/WBGene00002198/WBGene00009160/WBGene00001487/WBGene00012785/WBGene000…	kin-5/C18H7.4/spe-8/F54D5.12/R05H5.4/Y116A8C.24/kin-26/T21G5.1/F59A3.8/kin-21/R11E3.1/C35E7.10/gpa-16/ZC581.7/T25B9.4/T06C10.3/K09B11.5/F57B9.8/C55C3.4/Y69E1A.3/ZK622.1/F23C8.7/kin-14/F26E4.5/frk-1/Y43C5B.2/kin-24/W01B6.5/C25A8.5/T25B9.5/F22B3.8/Y52D5A.2/Y116A8C.38	33
CC	GO:0009898	cytoplasmic side of plasma membrane	35/1387	82/11489	2.89E-12	5.57E-11	WBGene00000913/WBGene00002193/WBGene00015994/WBGene00004962/WBGene00010055/WBGene00011039/WBGene00013801/WBGene00002208/WBGene00020659/WBGene00019081/WBGene00002204/WBGene00000301/WBGene00020003/WBGene00016462/WBGene00001678/WBGene00022634/WBGene00012010/WBGene00020289/WBGene00010712/WBGene00018999/WBGene00016954/WBGene00013475/WBGene00022780/WBGene00017736/WBGene00002198/WBGene00009160/WBGene000…	daf-18/kin-5/C18H7.4/spe-8/F54D5.12/R05H5.4/Y116A8C.24/kin-26/T21G5.1/F59A3.8/kin-21/cav-1/R11E3.1/C35E7.10/gpa-16/ZC581.7/T25B9.4/T06C10.3/K09B11.5/F57B9.8/C55C3.4/Y69E1A.3/ZK622.1/F23C8.7/kin-14/F26E4.5/frk-1/Y43C5B.2/kin-24/W01B6.5/C25A8.5/T25B9.5/F22B3.8/Y52D5A.2/Y116A8C.38	35
CC	GO:0098562	cytoplasmic side of membrane	35/1387	87/11489	2.24E-11	4.05E-10	WBGene00000913/WBGene00002193/WBGene00015994/WBGene00004962/WBGene00010055/WBGene00011039/WBGene00013801/WBGene00002208/WBGene00020659/WBGene00019081/WBGene00002204/WBGene00000301/WBGene00020003/WBGene00016462/WBGene00001678/WBGene00022634/WBGene00012010/WBGene00020289/WBGene00010712/WBGene00018999/WBGene00016954/WBGene00013475/WBGene00022780/WBGene00017736/WBGene00002198/WBGene00009160/WBGene000…	daf-18/kin-5/C18H7.4/spe-8/F54D5.12/R05H5.4/Y116A8C.24/kin-26/T21G5.1/F59A3.8/kin-21/cav-1/R11E3.1/C35E7.10/gpa-16/ZC581.7/T25B9.4/T06C10.3/K09B11.5/F57B9.8/C55C3.4/Y69E1A.3/ZK622.1/F23C8.7/kin-14/F26E4.5/frk-1/Y43C5B.2/kin-24/W01B6.5/C25A8.5/T25B9.5/F22B3.8/Y52D5A.2/Y116A8C.38	35
CC	GO:0019897	extrinsic component of plasma membrane	33/1387	81/11489	5.57E-11	9.53E-10	WBGene00002193/WBGene00015994/WBGene00004962/WBGene00010055/WBGene00011039/WBGene00013801/WBGene00002208/WBGene00020659/WBGene00019081/WBGene00002204/WBGene00020003/WBGene00016462/WBGene00001678/WBGene00022634/WBGene00012010/WBGene00020289/WBGene00010712/WBGene00018999/WBGene00016954/WBGene00013475/WBGene00022780/WBGene00017736/WBGene00002198/WBGene00009160/WBGene00001487/WBGene00012785/WBGene000…	kin-5/C18H7.4/spe-8/F54D5.12/R05H5.4/Y116A8C.24/kin-26/T21G5.1/F59A3.8/kin-21/R11E3.1/C35E7.10/gpa-16/ZC581.7/T25B9.4/T06C10.3/K09B11.5/F57B9.8/C55C3.4/Y69E1A.3/ZK622.1/F23C8.7/kin-14/F26E4.5/frk-1/Y43C5B.2/kin-24/W01B6.5/C25A8.5/T25B9.5/F22B3.8/Y52D5A.2/Y116A8C.38	33
CC	GO:0098552	side of membrane	35/1387	92/11489	1.43E-10	2.32E-09	WBGene00000913/WBGene00002193/WBGene00015994/WBGene00004962/WBGene00010055/WBGene00011039/WBGene00013801/WBGene00002208/WBGene00020659/WBGene00019081/WBGene00002204/WBGene00000301/WBGene00020003/WBGene00016462/WBGene00001678/WBGene00022634/WBGene00012010/WBGene00020289/WBGene00010712/WBGene00018999/WBGene00016954/WBGene00013475/WBGene00022780/WBGene00017736/WBGene00002198/WBGene00009160/WBGene000…	daf-18/kin-5/C18H7.4/spe-8/F54D5.12/R05H5.4/Y116A8C.24/kin-26/T21G5.1/F59A3.8/kin-21/cav-1/R11E3.1/C35E7.10/gpa-16/ZC581.7/T25B9.4/T06C10.3/K09B11.5/F57B9.8/C55C3.4/Y69E1A.3/ZK622.1/F23C8.7/kin-14/F26E4.5/frk-1/Y43C5B.2/kin-24/W01B6.5/C25A8.5/T25B9.5/F22B3.8/Y52D5A.2/Y116A8C.38	35
CC	GO:0005657	replication fork	18/1387	29/11489	2.49E-10	3.84E-09	WBGene00004339/WBGene00004340/WBGene00020761/WBGene00018721/WBGene00009372/WBGene00009287/WBGene00004028/WBGene00008921/WBGene00004181/WBGene00012935/WBGene00004180/WBGene00008722/WBGene00012936/WBGene00006571/WBGene00011016/WBGene00004337/WBGene00018409/WBGene00017738	rfc-3/rfc-4/T24C4.5/polh-1/evl-18/psf-2/pif-1/ctf-4/pri-2/mcm-10/pri-1/F12F6.7/pola-1/tim-1/R04F11.3/rfc-1/F44B9.8/tipn-1	18
CC	GO:0043186	P granule	29/1387	69/11489	3.35E-10	4.48E-09	WBGene00004241/WBGene00004078/WBGene00003231/WBGene00003228/WBGene00003865/WBGene00003864/WBGene00004984/WBGene00003230/WBGene00011910/WBGene00010492/WBGene00001595/WBGene00001597/WBGene00006449/WBGene00000479/WBGene00001599/WBGene00011061/WBGene00016485/WBGene00003994/WBGene00022034/WBGene00003229/WBGene00004027/WBGene00001214/WBGene00010493/WBGene00003992/WBGene00001600/WBGene00012484/WBGene000…	puf-5/pos-1/mex-6/mex-1/oma-2/oma-1/spn-4/mex-5/alg-3/meg-1/gld-1/gld-3/alg-4/cgh-1/glh-2/wago-1/meg-4/pgl-3/deps-1/mex-3/pie-1/ego-1/meg-2/pgl-1/glh-3/car-1/glh-4/prg-1/par-2	29
CC	GO:0045495	pole plasm	29/1387	69/11489	3.35E-10	4.48E-09	WBGene00004241/WBGene00004078/WBGene00003231/WBGene00003228/WBGene00003865/WBGene00003864/WBGene00004984/WBGene00003230/WBGene00011910/WBGene00010492/WBGene00001595/WBGene00001597/WBGene00006449/WBGene00000479/WBGene00001599/WBGene00011061/WBGene00016485/WBGene00003994/WBGene00022034/WBGene00003229/WBGene00004027/WBGene00001214/WBGene00010493/WBGene00003992/WBGene00001600/WBGene00012484/WBGene000…	puf-5/pos-1/mex-6/mex-1/oma-2/oma-1/spn-4/mex-5/alg-3/meg-1/gld-1/gld-3/alg-4/cgh-1/glh-2/wago-1/meg-4/pgl-3/deps-1/mex-3/pie-1/ego-1/meg-2/pgl-1/glh-3/car-1/glh-4/prg-1/par-2	29
CC	GO:0060293	germ plasm	29/1387	69/11489	3.35E-10	4.48E-09	WBGene00004241/WBGene00004078/WBGene00003231/WBGene00003228/WBGene00003865/WBGene00003864/WBGene00004984/WBGene00003230/WBGene00011910/WBGene00010492/WBGene00001595/WBGene00001597/WBGene00006449/WBGene00000479/WBGene00001599/WBGene00011061/WBGene00016485/WBGene00003994/WBGene00022034/WBGene00003229/WBGene00004027/WBGene00001214/WBGene00010493/WBGene00003992/WBGene00001600/WBGene00012484/WBGene000…	puf-5/pos-1/mex-6/mex-1/oma-2/oma-1/spn-4/mex-5/alg-3/meg-1/gld-1/gld-3/alg-4/cgh-1/glh-2/wago-1/meg-4/pgl-3/deps-1/mex-3/pie-1/ego-1/meg-2/pgl-1/glh-3/car-1/glh-4/prg-1/par-2	29
CC	GO:0000780	condensed nuclear chromosome, centromeric region	10/1387	10/11489	6.39E-10	8.20E-09	WBGene00000098/WBGene00000099/WBGene00000275/WBGene00003161/WBGene00004721/WBGene00012191/WBGene00019432/WBGene00001869/WBGene00003576/WBGene00017832	air-1/air-2/bub-1/mdf-2/san-1/W02A2.8/knl-2/him-10/ndc-80/kbp-2	10
CC	GO:0005819	spindle	32/1387	88/11489	3.30E-09	4.06E-08	WBGene00003184/WBGene00004044/WBGene00001829/WBGene00000098/WBGene00004775/WBGene00002068/WBGene00000405/WBGene00002228/WBGene00003183/WBGene00000875/WBGene00011501/WBGene00000099/WBGene00004042/WBGene00002229/WBGene00000804/WBGene00003161/WBGene00006974/WBGene00004027/WBGene00004043/WBGene00021470/WBGene00021460/WBGene00000257/WBGene00004333/WBGene00012484/WBGene00013038/WBGene00004952/WBGene000…	mei-2/plk-3/hcp-1/air-1/sep-1/ify-1/cdk-1/klp-18/mei-1/cyk-4/rmd-1/air-2/plk-1/klp-19/csc-1/mdf-2/zen-4/pie-1/plk-2/tpxl-1/zwl-1/bmk-1/rec-8/car-1/ani-1/spd-1/czw-1/rod-1/lem-3/gpr-2/spdl-1/aspm-1	32
CC	GO:0005813	centrosome	28/1387	82/11489	1.48E-07	1.76E-06	WBGene00000867/WBGene00000866/WBGene00003865/WBGene00003864/WBGene00000865/WBGene00003230/WBGene00004044/WBGene00019600/WBGene00000868/WBGene00000098/WBGene00004775/WBGene00003183/WBGene00007710/WBGene00000099/WBGene00004042/WBGene00003161/WBGene00006974/WBGene00020461/WBGene00004027/WBGene00012972/WBGene00004043/WBGene00021012/WBGene00021470/WBGene00004955/WBGene00012484/WBGene00000871/WBGene000…	cyb-2.2/cyb-2.1/oma-2/oma-1/cyb-1/mex-5/plk-3/rga-3/cyb-3/air-1/sep-1/mei-1/rsa-1/air-2/plk-1/mdf-2/zen-4/T12C9.7/pie-1/rsa-2/plk-2/pig-1/tpxl-1/spd-5/car-1/cye-1/spd-2/sys-1	28
CC	GO:0019898	extrinsic component of membrane	34/1387	113/11489	2.39E-07	2.73E-06	WBGene00006940/WBGene00002193/WBGene00015994/WBGene00004962/WBGene00010055/WBGene00011039/WBGene00013801/WBGene00002208/WBGene00020659/WBGene00019081/WBGene00002204/WBGene00020003/WBGene00016462/WBGene00001678/WBGene00022634/WBGene00012010/WBGene00020289/WBGene00010712/WBGene00018999/WBGene00016954/WBGene00013475/WBGene00022780/WBGene00017736/WBGene00002198/WBGene00009160/WBGene00001487/WBGene000…	wee-1.3/kin-5/C18H7.4/spe-8/F54D5.12/R05H5.4/Y116A8C.24/kin-26/T21G5.1/F59A3.8/kin-21/R11E3.1/C35E7.10/gpa-16/ZC581.7/T25B9.4/T06C10.3/K09B11.5/F57B9.8/C55C3.4/Y69E1A.3/ZK622.1/F23C8.7/kin-14/F26E4.5/frk-1/Y43C5B.2/kin-24/W01B6.5/C25A8.5/T25B9.5/F22B3.8/Y52D5A.2/Y116A8C.38	34
CC	GO:0015630	microtubule cytoskeleton	60/1387	257/11489	2.63E-07	2.89E-06	WBGene00000867/WBGene00003184/WBGene00000866/WBGene00003865/WBGene00003864/WBGene00000865/WBGene00003230/WBGene00004044/WBGene00019600/WBGene00000868/WBGene00009113/WBGene00001829/WBGene00000098/WBGene00004775/WBGene00015698/WBGene00002068/WBGene00000405/WBGene00002228/WBGene00009385/WBGene00006793/WBGene00003183/WBGene00000875/WBGene00011501/WBGene00002214/WBGene00007966/WBGene00007710/WBGene000…	cyb-2.2/mei-2/cyb-2.1/oma-2/oma-1/cyb-1/mex-5/plk-3/rga-3/cyb-3/maph-1.2/hcp-1/air-1/sep-1/kca-1/ify-1/cdk-1/klp-18/sas-5/unc-59/mei-1/cyk-4/rmd-1/klc-1/maph-1.3/rsa-1/air-2/klp-15/plk-1/klp-19/csc-1/unc-61/mdf-2/zen-4/T12C9.7/pie-1/rsa-2/plk-2/pig-1/tpxl-1/zwl-1/klp-17/bmk-1/spd-5/rec-8/car-1/sas-6/ani-1/cye-1/spd-1/czw-1/spd-2/rod-1/lem-3/gpr-2/spdl-1/efa-6/aspm-1/dlc-6/sys-1	60
CC	GO:0043596	nuclear replication fork	12/1387	20/11489	4.54E-07	4.67E-06	WBGene00020761/WBGene00009372/WBGene00009287/WBGene00008921/WBGene00004181/WBGene00012935/WBGene00004180/WBGene00008722/WBGene00012936/WBGene00006571/WBGene00011016/WBGene00017738	T24C4.5/evl-18/psf-2/ctf-4/pri-2/mcm-10/pri-1/F12F6.7/pola-1/tim-1/R04F11.3/tipn-1	12
CC	GO:0051233	spindle midzone	12/1387	20/11489	4.54E-07	4.67E-06	WBGene00000098/WBGene00000875/WBGene00000099/WBGene00004042/WBGene00000804/WBGene00003161/WBGene00006974/WBGene00000257/WBGene00012484/WBGene00004952/WBGene00002276/WBGene00008107	air-1/cyk-4/air-2/plk-1/csc-1/mdf-2/zen-4/bmk-1/car-1/spd-1/lem-3/aspm-1	12
CC	GO:0036464	cytoplasmic ribonucleoprotein granule	29/1387	103/11489	7.83E-06	7.78E-05	WBGene00004241/WBGene00004078/WBGene00003231/WBGene00003228/WBGene00003865/WBGene00003864/WBGene00004984/WBGene00003230/WBGene00011910/WBGene00010492/WBGene00001595/WBGene00001597/WBGene00006449/WBGene00000479/WBGene00001599/WBGene00011061/WBGene00016485/WBGene00003994/WBGene00022034/WBGene00003229/WBGene00004027/WBGene00001214/WBGene00010493/WBGene00003992/WBGene00001600/WBGene00012484/WBGene000…	puf-5/pos-1/mex-6/mex-1/oma-2/oma-1/spn-4/mex-5/alg-3/meg-1/gld-1/gld-3/alg-4/cgh-1/glh-2/wago-1/meg-4/pgl-3/deps-1/mex-3/pie-1/ego-1/meg-2/pgl-1/glh-3/car-1/glh-4/prg-1/par-2	29
CC	GO:0035770	ribonucleoprotein granule	29/1387	104/11489	9.62E-06	9.26E-05	WBGene00004241/WBGene00004078/WBGene00003231/WBGene00003228/WBGene00003865/WBGene00003864/WBGene00004984/WBGene00003230/WBGene00011910/WBGene00010492/WBGene00001595/WBGene00001597/WBGene00006449/WBGene00000479/WBGene00001599/WBGene00011061/WBGene00016485/WBGene00003994/WBGene00022034/WBGene00003229/WBGene00004027/WBGene00001214/WBGene00010493/WBGene00003992/WBGene00001600/WBGene00012484/WBGene000…	puf-5/pos-1/mex-6/mex-1/oma-2/oma-1/spn-4/mex-5/alg-3/meg-1/gld-1/gld-3/alg-4/cgh-1/glh-2/wago-1/meg-4/pgl-3/deps-1/mex-3/pie-1/ego-1/meg-2/pgl-1/glh-3/car-1/glh-4/prg-1/par-2	29
CC	GO:0000922	spindle pole	14/1387	33/11489	1.15E-05	0.000107397	WBGene00003184/WBGene00004044/WBGene00000098/WBGene00002228/WBGene00003183/WBGene00011501/WBGene00000099/WBGene00004042/WBGene00004043/WBGene00021470/WBGene00000257/WBGene00004333/WBGene00015515/WBGene00008107	mei-2/plk-3/air-1/klp-18/mei-1/rmd-1/air-2/plk-1/plk-2/tpxl-1/bmk-1/rec-8/spdl-1/aspm-1	14
CC	GO:0030496	midbody	9/1387	16/11489	2.74E-05	0.000248579	WBGene00004775/WBGene00006793/WBGene00000099/WBGene00004042/WBGene00006795/WBGene00006974/WBGene00015591/WBGene00013038/WBGene00002276	sep-1/unc-59/air-2/plk-1/unc-61/zen-4/cyk-7/ani-1/lem-3	9
CC	GO:0000307	cyclin-dependent protein kinase holoenzyme complex	10/1387	21/11489	6.37E-05	0.000560674	WBGene00000867/WBGene00000866/WBGene00000865/WBGene00000868/WBGene00022162/WBGene00020461/WBGene00000863/WBGene00001051/WBGene00000871/WBGene00014069	cyb-2.2/cyb-2.1/cyb-1/cyb-3/Y71G12B.27/T12C9.7/cya-1/cks-1/cye-1/ZK678.3	10
CC	GO:0005815	microtubule organizing center	32/1387	142/11489	0.000313891	0.002685513	WBGene00000867/WBGene00003184/WBGene00000866/WBGene00003865/WBGene00003864/WBGene00000865/WBGene00003230/WBGene00004044/WBGene00019600/WBGene00000868/WBGene00000098/WBGene00004775/WBGene00000405/WBGene00009385/WBGene00003183/WBGene00007710/WBGene00000099/WBGene00004042/WBGene00003161/WBGene00006974/WBGene00020461/WBGene00004027/WBGene00012972/WBGene00004043/WBGene00021012/WBGene00021470/WBGene000…	cyb-2.2/mei-2/cyb-2.1/oma-2/oma-1/cyb-1/mex-5/plk-3/rga-3/cyb-3/air-1/sep-1/cdk-1/sas-5/mei-1/rsa-1/air-2/plk-1/mdf-2/zen-4/T12C9.7/pie-1/rsa-2/plk-2/pig-1/tpxl-1/spd-5/car-1/sas-6/cye-1/spd-2/sys-1	32
CC	GO:1990391	DNA repair complex	7/1387	13/11489	0.000325951	0.002713322	WBGene00003422/WBGene00008140/WBGene00003421/WBGene00003418/WBGene00003373/WBGene00001872/WBGene00012698	msh-6/xpf-1/msh-5/msh-2/mlh-1/him-14/sws-1	7
CC	GO:0032153	cell division site	9/1387	21/11489	0.000400769	0.003165051	WBGene00004775/WBGene00006793/WBGene00019608/WBGene00017774/WBGene00006795/WBGene00006974/WBGene00006374/WBGene00012835/WBGene00013038	sep-1/unc-59/ani-2/nop-1/unc-61/zen-4/syx-4/ani-3/ani-1	9
CC	GO:0032155	cell division site part	9/1387	21/11489	0.000400769	0.003165051	WBGene00004775/WBGene00006793/WBGene00019608/WBGene00017774/WBGene00006795/WBGene00006974/WBGene00006374/WBGene00012835/WBGene00013038	sep-1/unc-59/ani-2/nop-1/unc-61/zen-4/syx-4/ani-3/ani-1	9
CC	GO:0005938	cell cortex	29/1387	132/11489	0.000906576	0.006980634	WBGene00020035/WBGene00020652/WBGene00009701/WBGene00019600/WBGene00002368/WBGene00000496/WBGene00004775/WBGene00002228/WBGene00002297/WBGene00006793/WBGene00019608/WBGene00017774/WBGene00011376/WBGene00000275/WBGene00001102/WBGene00006795/WBGene00012835/WBGene00021460/WBGene00010685/WBGene00013038/WBGene00000301/WBGene00001678/WBGene00006943/WBGene00003917/WBGene00002231/WBGene00015975/WBGene000…	egg-5/egg-4/egg-3/rga-3/let-99/chs-1/sep-1/klp-18/ect-2/unc-59/ani-2/nop-1/gla-3/bub-1/dsh-2/unc-61/ani-3/zwl-1/aipl-1/ani-1/cav-1/gpa-16/wrm-1/par-2/knl-1/cas-2/gpr-2/efa-6/chin-1	29
CC	GO:1902554	serine/threonine protein kinase complex	12/1387	38/11489	0.001218716	0.009155231	WBGene00000867/WBGene00000866/WBGene00000865/WBGene00000868/WBGene00022162/WBGene00020461/WBGene00000863/WBGene00001051/WBGene00000871/WBGene00014230/WBGene00006943/WBGene00014069	cyb-2.2/cyb-2.1/cyb-1/cyb-3/Y71G12B.27/T12C9.7/cya-1/cks-1/cye-1/ZK1128.4/wrm-1/ZK678.3	12
CC	GO:0044430	cytoskeletal part	65/1387	374/11489	0.001430261	0.010368051	WBGene00000867/WBGene00003184/WBGene00000866/WBGene00003865/WBGene00003864/WBGene00000865/WBGene00003230/WBGene00004044/WBGene00019600/WBGene00000868/WBGene00009113/WBGene00001829/WBGene00000098/WBGene00004775/WBGene00015698/WBGene00002068/WBGene00000405/WBGene00002228/WBGene00009385/WBGene00004969/WBGene00006793/WBGene00003183/WBGene00019608/WBGene00000875/WBGene00011501/WBGene00002214/WBGene000…	cyb-2.2/mei-2/cyb-2.1/oma-2/oma-1/cyb-1/mex-5/plk-3/rga-3/cyb-3/maph-1.2/hcp-1/air-1/sep-1/kca-1/ify-1/cdk-1/klp-18/sas-5/spe-15/unc-59/mei-1/ani-2/cyk-4/rmd-1/klc-1/maph-1.3/rsa-1/air-2/klp-15/plk-1/klp-19/csc-1/unc-61/mdf-2/zen-4/T12C9.7/ani-3/pie-1/rsa-2/plk-2/pig-1/tpxl-1/zwl-1/klp-17/bmk-1/spd-5/rec-8/aipl-1/car-1/sas-6/ani-1/cye-1/spd-1/czw-1/spd-2/rod-1/cas-2/lem-3/gpr-2/spdl-1/efa-6/aspm-…	65
CC	GO:0030894	replisome	6/1387	12/11489	0.00148115	0.010368051	WBGene00020761/WBGene00004181/WBGene00004180/WBGene00008722/WBGene00012936/WBGene00011016	T24C4.5/pri-2/pri-1/F12F6.7/pola-1/R04F11.3	6
CC	GO:0043601	nuclear replisome	6/1387	12/11489	0.00148115	0.010368051	WBGene00020761/WBGene00004181/WBGene00004180/WBGene00008722/WBGene00012936/WBGene00011016	T24C4.5/pri-2/pri-1/F12F6.7/pola-1/R04F11.3	6
CC	GO:0000785	chromatin	37/1387	187/11489	0.001552533	0.010626223	WBGene00020840/WBGene00020661/WBGene00007733/WBGene00015689/WBGene00014240/WBGene00020187/WBGene00007307/WBGene00021113/WBGene00003183/WBGene00001831/WBGene00001855/WBGene00010036/WBGene00001856/WBGene00002034/WBGene00012276/WBGene00044069/WBGene00003222/WBGene00004333/WBGene00000871/WBGene00001998/WBGene00019947/WBGene00002231/WBGene00006571/WBGene00001973/WBGene00019595/WBGene00001942/WBGene000…	spch-3/smz-2/smz-1/spch-2/htas-1/gsp-4/spch-1/gsp-3/mei-1/hcp-3/hil-4/cpar-1/hil-5/htp-3/his-74/hat-1/mes-4/rec-8/cye-1/hpr-17/htz-1/knl-1/tim-1/hmg-3/K09H9.2/his-68/his-70/vrk-1/R10H10.7/cdt-1/rsr-2/cdk-2/tipn-1/zhit-1/Y73B6A.1/ZC155.2/his-63	37
CC	GO:0032154	cleavage furrow	7/1387	17/11489	0.002384621	0.015966594	WBGene00004775/WBGene00006793/WBGene00017774/WBGene00006795/WBGene00006974/WBGene00006374/WBGene00013038	sep-1/unc-59/nop-1/unc-61/zen-4/syx-4/ani-1	7
CC	GO:0032993	protein-DNA complex	21/1387	97/11489	0.005232073	0.034286779	WBGene00014240/WBGene00001831/WBGene00001855/WBGene00010036/WBGene00020761/WBGene00001856/WBGene00011275/WBGene00009372/WBGene00012276/WBGene00009287/WBGene00004181/WBGene00004180/WBGene00008722/WBGene00019947/WBGene00012936/WBGene00011016/WBGene00001942/WBGene00001944/WBGene00022228/WBGene00022530/WBGene00001937	htas-1/hcp-3/hil-4/cpar-1/T24C4.5/hil-5/psf-1/evl-18/his-74/psf-2/pri-2/pri-1/F12F6.7/htz-1/pola-1/R04F11.3/his-68/his-70/Y73B6A.1/ZC155.2/his-63	21
CC	GO:0005871	kinesin complex	8/1387	24/11489	0.005474493	0.034411102	WBGene00015698/WBGene00002228/WBGene00002214/WBGene00002225/WBGene00002229/WBGene00006974/WBGene00002227/WBGene00000257	kca-1/klp-18/klc-1/klp-15/klp-19/zen-4/klp-17/bmk-1	8
CC	GO:0072686	mitotic spindle	8/1387	24/11489	0.005474493	0.034411102	WBGene00004775/WBGene00000405/WBGene00000875/WBGene00011501/WBGene00000804/WBGene00006974/WBGene00004952/WBGene00002276	sep-1/cdk-1/cyk-4/rmd-1/csc-1/zen-4/spd-1/lem-3	8
CC	GO:0019005	SCF ubiquitin ligase complex	8/1387	25/11489	0.007213908	0.044437671	WBGene00021596/WBGene00022162/WBGene00007168/WBGene00018613/WBGene00001499/WBGene00001051/WBGene00004808/WBGene00004816	spsb-2/Y71G12B.27/B0393.3/skpt-1/fsn-1/cks-1/skr-2/skr-10	8
MF	GO:0004721	phosphoprotein phosphatase activity	105/1268	188/10171	5.85E-47	2.75E-44	WBGene00014158/WBGene00020035/WBGene00020652/WBGene00016942/WBGene00009701/WBGene00007610/WBGene00000913/WBGene00015929/WBGene00010869/WBGene00020187/WBGene00009948/WBGene00021113/WBGene00018531/WBGene00010136/WBGene00009605/WBGene00021207/WBGene00021007/WBGene00019997/WBGene00013771/WBGene00018359/WBGene00016839/WBGene00015106/WBGene00016605/WBGene00020841/WBGene00007354/WBGene00004086/WBGene000…	ZK938.1/egg-5/egg-4/C55B7.3/egg-3/C15H7.3/daf-18/C17H12.3/M05B5.1/gsp-4/F52H3.6/gsp-3/F47B3.7/F55H12.5/F40G12.10/Y18H1A.1/W03F11.4/R10F2.6/Y113G7C.1/F42G8.8/C50F2.5/B0280.11/C43E11.5/T27A3.5/C06A1.3/pph-4.2/F35C11.2/Y69A2AR.19/cdc-25.3/F58G1.3/F20D6.6/Y57G11C.6/moa-1/F55F8.7/R155.3/Y39B6A.30/Y40H4A.2/cdc-25.1/ZK484.7/T22C1.8/F20H11.4/Y48G1C.5/C17H12.5/W03D8.2/F38H4.4/T04F3.3/ZK354.8/C48B6.4/K09F6…	105
MF	GO:0016791	phosphatase activity	112/1268	244/10171	4.23E-39	9.93E-37	WBGene00014158/WBGene00020035/WBGene00020652/WBGene00016942/WBGene00009701/WBGene00007610/WBGene00000913/WBGene00015929/WBGene00010869/WBGene00020187/WBGene00017279/WBGene00009948/WBGene00021113/WBGene00018531/WBGene00010136/WBGene00009605/WBGene00021207/WBGene00021007/WBGene00019997/WBGene00013771/WBGene00018359/WBGene00016664/WBGene00016839/WBGene00015106/WBGene00016605/WBGene00020841/WBGene000…	ZK938.1/egg-5/egg-4/C55B7.3/egg-3/C15H7.3/daf-18/C17H12.3/M05B5.1/gsp-4/F09C12.8/F52H3.6/gsp-3/F47B3.7/F55H12.5/F40G12.10/Y18H1A.1/W03F11.4/R10F2.6/Y113G7C.1/F42G8.8/C45E5.1/C50F2.5/B0280.11/C43E11.5/T27A3.5/C06A1.3/pph-4.2/F35C11.2/Y69A2AR.19/cdc-25.3/F58G1.3/F20D6.6/Y57G11C.6/moa-1/C52E4.7/F55F8.7/R155.3/Y39B6A.30/Y40H4A.2/cdc-25.1/ZK484.7/T22C1.8/F20H11.4/Y48G1C.5/C17H12.5/W03D8.2/F38H4.4/T04F…	112
MF	GO:0042578	phosphoric ester hydrolase activity	118/1268	283/10171	4.27E-36	6.68E-34	WBGene00014158/WBGene00020035/WBGene00020652/WBGene00016942/WBGene00009701/WBGene00007610/WBGene00000913/WBGene00015929/WBGene00010869/WBGene00020187/WBGene00017279/WBGene00009948/WBGene00021113/WBGene00018531/WBGene00010136/WBGene00009605/WBGene00021207/WBGene00021007/WBGene00019997/WBGene00013771/WBGene00018359/WBGene00016664/WBGene00001372/WBGene00016839/WBGene00015106/WBGene00016605/WBGene000…	ZK938.1/egg-5/egg-4/C55B7.3/egg-3/C15H7.3/daf-18/C17H12.3/M05B5.1/gsp-4/F09C12.8/F52H3.6/gsp-3/F47B3.7/F55H12.5/F40G12.10/Y18H1A.1/W03F11.4/R10F2.6/Y113G7C.1/F42G8.8/C45E5.1/exo-3/C50F2.5/B0280.11/C43E11.5/T27A3.5/C06A1.3/pph-4.2/F35C11.2/Y69A2AR.19/cdc-25.3/F58G1.3/F20D6.6/ZC155.4/Y57G11C.6/moa-1/C52E4.7/F55F8.7/R155.3/Y39B6A.30/Y40H4A.2/cdc-25.1/ZK484.7/T22C1.8/F20H11.4/Y48G1C.5/C17H12.5/W03D8.…	118
MF	GO:0004672	protein kinase activity	158/1268	469/10171	8.91E-35	1.05E-32	WBGene00000867/WBGene00000866/WBGene00016541/WBGene00000865/WBGene00012637/WBGene00004044/WBGene00000868/WBGene00007977/WBGene00000098/WBGene00016416/WBGene00020223/WBGene00015634/WBGene00007777/WBGene00000405/WBGene00006940/WBGene00012207/WBGene00010555/WBGene00010366/WBGene00014007/WBGene00012169/WBGene00011466/WBGene00012638/WBGene00004960/WBGene00002193/WBGene00000099/WBGene00021214/WBGene000…	cyb-2.2/cyb-2.1/C39H7.1/cyb-1/Y38H8A.3/plk-3/cyb-3/gska-3/air-1/C34F11.5/T05A7.6/C09D4.3/C27D8.1/cdk-1/wee-1.3/W02B12.12/K04C1.5/H05L14.1/ZK596.2/W01B6.2/T05C12.1/Y38H8A.4/spe-6/kin-5/air-2/hasp-2/ZK354.2/C18H7.4/M176.9/bub-1/plk-1/R13H9.5/C09B9.4/F52B5.2/K11C4.1/F59A6.5/ZK354.6/san-1/cdc-7/T12C9.7/C56G2.5/C28A5.6/C08F8.6/spe-8/comp-1/plk-2/pig-1/mop-25.3/C14A4.13/Y71F9AL.2/cya-1/F59A6.4/tag-344/…	158
MF	GO:0004725	protein tyrosine phosphatase activity	68/1268	110/10171	1.58E-34	1.49E-32	WBGene00020035/WBGene00020652/WBGene00016942/WBGene00009701/WBGene00007610/WBGene00000913/WBGene00015929/WBGene00010869/WBGene00018531/WBGene00010136/WBGene00009605/WBGene00021207/WBGene00021007/WBGene00019997/WBGene00013771/WBGene00016839/WBGene00015106/WBGene00016605/WBGene00020841/WBGene00009401/WBGene00022090/WBGene00000388/WBGene00013304/WBGene00020116/WBGene00018895/WBGene00020117/WBGene000…	egg-5/egg-4/C55B7.3/egg-3/C15H7.3/daf-18/C17H12.3/M05B5.1/F47B3.7/F55H12.5/F40G12.10/Y18H1A.1/W03F11.4/R10F2.6/Y113G7C.1/C50F2.5/B0280.11/C43E11.5/T27A3.5/F35C11.2/Y69A2AR.19/cdc-25.3/Y57G11C.6/moa-1/F55F8.7/R155.3/Y39B6A.30/cdc-25.1/ZK484.7/T22C1.8/F20H11.4/Y48G1C.5/C17H12.5/F38H4.4/T04F3.3/ZK354.8/C48B6.4/K09F6.3/Y54F10BM.3/C24D10.1/F25H5.7/F10G8.1/F42C5.5/M05D6.3/Y62F5A.10/H06I04.5/F36H1.3/pph…	68
MF	GO:0004674	protein serine/threonine kinase activity	111/1268	327/10171	8.37E-25	6.56E-23	WBGene00016541/WBGene00012637/WBGene00004044/WBGene00007977/WBGene00000098/WBGene00020223/WBGene00015634/WBGene00007777/WBGene00000405/WBGene00006940/WBGene00012207/WBGene00010555/WBGene00010366/WBGene00014007/WBGene00012169/WBGene00011466/WBGene00012638/WBGene00004960/WBGene00000099/WBGene00021214/WBGene00022705/WBGene00000275/WBGene00004042/WBGene00020071/WBGene00015629/WBGene00009921/WBGene000…	C39H7.1/Y38H8A.3/plk-3/gska-3/air-1/T05A7.6/C09D4.3/C27D8.1/cdk-1/wee-1.3/W02B12.12/K04C1.5/H05L14.1/ZK596.2/W01B6.2/T05C12.1/Y38H8A.4/spe-6/air-2/hasp-2/ZK354.2/bub-1/plk-1/R13H9.5/C09B9.4/F52B5.2/K11C4.1/F59A6.5/ZK354.6/cdc-7/C56G2.5/C28A5.6/C08F8.6/plk-2/pig-1/mop-25.3/C14A4.13/Y71F9AL.2/F59A6.4/tag-344/Y65B4A.9/C27D6.11/K09C6.7/chk-1/C05C12.1/K09E4.1/C50F4.10/F53C3.1/C55B7.10/K06H7.8/ZK507.3/…	111
MF	GO:0004715	non-membrane spanning protein tyrosine kinase activity	34/1268	48/10171	1.01E-20	6.78E-19	WBGene00016416/WBGene00002193/WBGene00015994/WBGene00014813/WBGene00004962/WBGene00021012/WBGene00011039/WBGene00013801/WBGene00002208/WBGene00020659/WBGene00019081/WBGene00002204/WBGene00020003/WBGene00016462/WBGene00022634/WBGene00012010/WBGene00020289/WBGene00010712/WBGene00018999/WBGene00016954/WBGene00013475/WBGene00022780/WBGene00017736/WBGene00002198/WBGene00009160/WBGene00001487/WBGene000…	C34F11.5/kin-5/C18H7.4/M176.9/spe-8/pig-1/R05H5.4/Y116A8C.24/kin-26/T21G5.1/F59A3.8/kin-21/R11E3.1/C35E7.10/ZC581.7/T25B9.4/T06C10.3/K09B11.5/F57B9.8/C55C3.4/Y69E1A.3/ZK622.1/F23C8.7/kin-14/F26E4.5/frk-1/Y43C5B.2/kin-24/W01B6.5/C25A8.5/T25B9.5/F22B3.8/Y52D5A.2/Y116A8C.38	34
MF	GO:0004722	protein serine/threonine phosphatase activity	34/1268	65/10171	8.38E-15	4.92E-13	WBGene00014158/WBGene00020187/WBGene00009948/WBGene00021113/WBGene00018359/WBGene00007354/WBGene00010265/WBGene00017636/WBGene00012741/WBGene00020985/WBGene00044347/WBGene00011808/WBGene00016010/WBGene00011133/WBGene00016398/WBGene00009054/WBGene00013476/WBGene00010992/WBGene00007763/WBGene00015661/WBGene00009079/WBGene00019951/WBGene00012008/WBGene00012236/WBGene00008124/WBGene00022617/WBGene000…	ZK938.1/gsp-4/F52H3.6/gsp-3/F42G8.8/C06A1.3/F58G1.3/F20D6.6/Y40H4A.2/W03D8.2/Y71G12B.30/T16G12.7/C23G10.1/R08A2.2/C34D4.2/F22D6.9/Y69E1A.4/R03D7.8/C27B7.6/C09H5.7/F23B12.1/R08C7.8/T25B9.2/W04A8.1/C47A4.3/ZC477.2/F25B3.4/F26B1.5/F49E11.7/C24H11.1/C30A5.4/C25A6.1/C24H11.2/ZK354.9	34
MF	GO:0140097	catalytic activity, acting on DNA	40/1268	109/10171	6.86E-11	3.58E-09	WBGene00003154/WBGene00001372/WBGene00003159/WBGene00018721/WBGene00011275/WBGene00009372/WBGene00022854/WBGene00001016/WBGene00017696/WBGene00009287/WBGene00004028/WBGene00001865/WBGene00003405/WBGene00013241/WBGene00003158/WBGene00001977/WBGene00003157/WBGene00008722/WBGene00006618/WBGene00010839/WBGene00012936/WBGene00010195/WBGene00004985/WBGene00003156/WBGene00009731/WBGene00004297/WBGene000…	mcm-2/exo-3/mcm-7/polh-1/psf-1/evl-18/cin-4/dna-2/polk-1/psf-2/pif-1/him-6/mre-11/ung-1/mcm-6/hmg-12/mcm-5/F12F6.7/trt-1/chl-1/pola-1/pot-2/spo-11/mcm-4/exo-1/rad-51/lem-3/dog-1/xpf-1/R04F11.3/pole-1/slx-1/polq-1/lig-1/com-1/eme-1/fan-1/C18A3.1/B0432.8/-	40
MF	GO:0004713	protein tyrosine kinase activity	35/1268	90/10171	1.66E-10	7.81E-09	WBGene00016416/WBGene00002193/WBGene00015994/WBGene00014813/WBGene00004962/WBGene00021012/WBGene00011039/WBGene00013801/WBGene00002208/WBGene00020659/WBGene00019081/WBGene00002204/WBGene00020003/WBGene00016462/WBGene00022634/WBGene00012010/WBGene00020289/WBGene00010712/WBGene00018999/WBGene00016954/WBGene00013475/WBGene00022780/WBGene00003219/WBGene00017736/WBGene00002198/WBGene00009160/WBGene000…	C34F11.5/kin-5/C18H7.4/M176.9/spe-8/pig-1/R05H5.4/Y116A8C.24/kin-26/T21G5.1/F59A3.8/kin-21/R11E3.1/C35E7.10/ZC581.7/T25B9.4/T06C10.3/K09B11.5/F57B9.8/C55C3.4/Y69E1A.3/ZK622.1/mes-1/F23C8.7/kin-14/F26E4.5/frk-1/Y43C5B.2/kin-24/W01B6.5/C25A8.5/T25B9.5/F22B3.8/Y52D5A.2/Y116A8C.38	35
MF	GO:0003688	DNA replication origin binding	11/1268	13/10171	6.67E-09	2.85E-07	WBGene00013857/WBGene00003154/WBGene00003159/WBGene00012650/WBGene00009372/WBGene00003155/WBGene00003158/WBGene00003157/WBGene00012935/WBGene00012936/WBGene00003156	orc-5/mcm-2/mcm-7/orc-1/evl-18/mcm-3/mcm-6/mcm-5/mcm-10/pola-1/mcm-4	11
MF	GO:0008094	DNA-dependent ATPase activity	22/1268	51/10171	4.58E-08	1.80E-06	WBGene00004339/WBGene00003154/WBGene00004340/WBGene00003159/WBGene00022854/WBGene00001016/WBGene00004028/WBGene00001865/WBGene00003158/WBGene00003157/WBGene00003422/WBGene00001998/WBGene00014230/WBGene00010839/WBGene00004297/WBGene00001049/WBGene00019595/WBGene00003421/WBGene00003418/WBGene00004337/WBGene00018409/WBGene00001872	rfc-3/mcm-2/rfc-4/mcm-7/cin-4/dna-2/pif-1/him-6/mcm-6/mcm-5/msh-6/hpr-17/ZK1128.4/chl-1/rad-51/dog-1/K09H9.2/msh-5/msh-2/rfc-1/F44B9.8/him-14	22
MF	GO:0003730	mRNA 3'-UTR binding	18/1268	39/10171	2.21E-07	8.00E-06	WBGene00004078/WBGene00003231/WBGene00004239/WBGene00003228/WBGene00003865/WBGene00003864/WBGene00003230/WBGene00004242/WBGene00001595/WBGene00000770/WBGene00000935/WBGene00011376/WBGene00000772/WBGene00000771/WBGene00004027/WBGene00000411/WBGene00001481/WBGene00001401	pos-1/mex-6/puf-3/mex-1/oma-2/oma-1/mex-5/puf-6/gld-1/cpb-1/daz-1/gla-3/cpb-3/cpb-2/pie-1/cdl-1/fog-1/fbf-1	18
MF	GO:0003697	single-stranded DNA binding	17/1268	37/10171	5.22E-07	1.75E-05	WBGene00003154/WBGene00003159/WBGene00020761/WBGene00009372/WBGene00003155/WBGene00003158/WBGene00003157/WBGene00004181/WBGene00012935/WBGene00004180/WBGene00012936/WBGene00010195/WBGene00020316/WBGene00003156/WBGene00004297/WBGene00008140/WBGene00008082	mcm-2/mcm-7/T24C4.5/evl-18/mcm-3/mcm-6/mcm-5/pri-2/mcm-10/pri-1/pola-1/pot-2/brc-2/mcm-4/rad-51/xpf-1/com-1	17
MF	GO:0035173	histone kinase activity	8/1268	12/10171	1.78E-05	0.000557037	WBGene00000098/WBGene00000099/WBGene00021214/WBGene00022228/WBGene00007258/WBGene00016137/WBGene00008243/WBGene00022670	air-1/air-2/hasp-2/Y73B6A.1/hasp-1/C26E6.1/C50H2.7/ZK177.2	8
MF	GO:0090079	translation regulator activity, nucleic acid binding	7/1268	10/10171	3.92E-05	0.001152699	WBGene00003865/WBGene00003864/WBGene00000770/WBGene00000935/WBGene00000772/WBGene00000771/WBGene00001481	oma-2/oma-1/cpb-1/daz-1/cpb-3/cpb-2/fog-1	7
MF	GO:0004536	deoxyribonuclease activity	14/1268	36/10171	5.37E-05	0.001484779	WBGene00001372/WBGene00001016/WBGene00003405/WBGene00010195/WBGene00004985/WBGene00009731/WBGene00002276/WBGene00008140/WBGene00009368/WBGene00018909/WBGene00008082/WBGene00018923/WBGene00015310/WBGene00015189	exo-3/dna-2/mre-11/pot-2/spo-11/exo-1/lem-3/xpf-1/pole-1/slx-1/com-1/eme-1/fan-1/B0432.8	14
MF	GO:0034061	DNA polymerase activity	8/1268	14/10171	8.55E-05	0.002233407	WBGene00018721/WBGene00017696/WBGene00008722/WBGene00006618/WBGene00012936/WBGene00011016/WBGene00009368/WBGene00020964	polh-1/polk-1/F12F6.7/trt-1/pola-1/R04F11.3/pole-1/polq-1	8
MF	GO:0030371	translation repressor activity	7/1268	11/10171	9.63E-05	0.002381266	WBGene00003865/WBGene00003864/WBGene00000770/WBGene00000772/WBGene00000771/WBGene00001481/WBGene00001482	oma-2/oma-1/cpb-1/cpb-3/cpb-2/fog-1/fog-2	7
MF	GO:0043138	3'-5' DNA helicase activity	8/1268	15/10171	0.000163276	0.003836991	WBGene00003154/WBGene00003159/WBGene00011275/WBGene00009372/WBGene00009287/WBGene00001865/WBGene00003158/WBGene00003157	mcm-2/mcm-7/psf-1/evl-18/psf-2/him-6/mcm-6/mcm-5	8
MF	GO:0003678	DNA helicase activity	14/1268	40/10171	0.000202664	0.004535807	WBGene00003154/WBGene00003159/WBGene00011275/WBGene00009372/WBGene00001016/WBGene00009287/WBGene00004028/WBGene00001865/WBGene00003158/WBGene00003157/WBGene00010839/WBGene00003156/WBGene00001049/novel.48	mcm-2/mcm-7/psf-1/evl-18/dna-2/psf-2/pif-1/him-6/mcm-6/mcm-5/chl-1/mcm-4/dog-1/-	14
MF	GO:0003887	DNA-directed DNA polymerase activity	7/1268	13/10171	0.000398628	0.008516137	WBGene00018721/WBGene00017696/WBGene00008722/WBGene00012936/WBGene00011016/WBGene00009368/WBGene00020964	polh-1/polk-1/F12F6.7/pola-1/R04F11.3/pole-1/polq-1	7
MF	GO:0016538	cyclin-dependent protein serine/threonine kinase regulator activity	11/1268	29/10171	0.00043893	0.008561918	WBGene00000867/WBGene00000866/WBGene00000865/WBGene00000868/WBGene00006940/WBGene00022162/WBGene00020461/WBGene00000863/WBGene00001051/WBGene00000871/WBGene00014069	cyb-2.2/cyb-2.1/cyb-1/cyb-3/wee-1.3/Y71G12B.27/T12C9.7/cya-1/cks-1/cye-1/ZK678.3	11
MF	GO:0003796	lysozyme activity	6/1268	10/10171	0.000498363	0.008561918	WBGene00003093/WBGene00003095/WBGene00017691/WBGene00016669/WBGene00003094/WBGene00016670	lys-4/lys-6/ilys-5/ilys-2/lys-5/ilys-3	6
MF	GO:0035184	histone threonine kinase activity	6/1268	10/10171	0.000498363	0.008561918	WBGene00021214/WBGene00022228/WBGene00007258/WBGene00016137/WBGene00008243/WBGene00022670	hasp-2/Y73B6A.1/hasp-1/C26E6.1/C50H2.7/ZK177.2	6
MF	GO:0061783	peptidoglycan muralytic activity	6/1268	10/10171	0.000498363	0.008561918	WBGene00003093/WBGene00003095/WBGene00017691/WBGene00016669/WBGene00003094/WBGene00016670	lys-4/lys-6/ilys-5/ilys-2/lys-5/ilys-3	6
MF	GO:0072354	histone kinase activity (H3-T3 specific)	6/1268	10/10171	0.000498363	0.008561918	WBGene00021214/WBGene00022228/WBGene00007258/WBGene00016137/WBGene00008243/WBGene00022670	hasp-2/Y73B6A.1/hasp-1/C26E6.1/C50H2.7/ZK177.2	6
MF	GO:0045182	translation regulator activity	9/1268	21/10171	0.000510072	0.008561918	WBGene00003865/WBGene00003864/WBGene00000770/WBGene00000935/WBGene00000772/WBGene00000771/WBGene00003504/WBGene00001481/WBGene00001482	oma-2/oma-1/cpb-1/daz-1/cpb-3/cpb-2/mut-7/fog-1/fog-2	9
MF	GO:0004520	endodeoxyribonuclease activity	10/1268	26/10171	0.000702371	0.011383253	WBGene00001016/WBGene00004985/WBGene00009731/WBGene00002276/WBGene00008140/WBGene00018909/WBGene00008082/WBGene00018923/WBGene00015310/WBGene00015189	dna-2/spo-11/exo-1/lem-3/xpf-1/slx-1/com-1/eme-1/fan-1/B0432.8	10
MF	GO:0042623	ATPase activity, coupled	47/1268	238/10171	0.000818383	0.012821334	WBGene00004062/WBGene00015688/WBGene00003184/WBGene00007248/WBGene00003183/WBGene00004339/WBGene00019461/WBGene00003154/WBGene00004340/WBGene00003159/WBGene00018698/WBGene00002225/WBGene00008950/WBGene00006974/WBGene00008074/WBGene00012925/WBGene00007060/WBGene00022854/WBGene00000019/WBGene00007378/WBGene00001016/WBGene00004028/WBGene00001865/WBGene00000257/WBGene00003158/WBGene00003157/WBGene000…	pmp-5/C10G11.8/mei-2/catp-4/mei-1/rfc-3/K07A3.3/mcm-2/rfc-4/mcm-7/vha-18/klp-15/wht-5/zen-4/nkb-2/wht-8/wht-6/cin-4/abt-1/C06C3.8/dna-2/pif-1/him-6/bmk-1/mcm-6/mcm-5/msh-6/mrp-4/hpr-17/vha-7/ZK1128.4/chl-1/wht-4/abt-5/rad-51/dog-1/K09H9.2/msh-5/msh-2/rfc-1/mrp-7/F44B9.8/him-14/pgp-13/wht-3/ZK930.6/R13H4.6	47
MF	GO:0019901	protein kinase binding	27/1268	119/10171	0.001294711	0.019629496	WBGene00000867/WBGene00003231/WBGene00020035/WBGene00020652/WBGene00000866/WBGene00000865/WBGene00003230/WBGene00009701/WBGene00000868/WBGene00000405/WBGene00003395/WBGene00001599/WBGene00022162/WBGene00006974/WBGene00020461/WBGene00021470/WBGene00000863/WBGene00001051/WBGene00001600/WBGene00015146/WBGene00001601/WBGene00000871/WBGene00006943/WBGene00004953/WBGene00003917/WBGene00019842/WBGene000…	cyb-2.2/mex-6/egg-5/egg-4/cyb-2.1/cyb-1/mex-5/egg-3/cyb-3/cdk-1/mom-2/glh-2/Y71G12B.27/zen-4/T12C9.7/tpxl-1/cya-1/cks-1/glh-3/abi-1/glh-4/cye-1/wrm-1/spd-2/par-2/R02F11.4/ZK678.3	27
MF	GO:0019900	kinase binding	27/1268	120/10171	0.001476853	0.021691274	WBGene00000867/WBGene00003231/WBGene00020035/WBGene00020652/WBGene00000866/WBGene00000865/WBGene00003230/WBGene00009701/WBGene00000868/WBGene00000405/WBGene00003395/WBGene00001599/WBGene00022162/WBGene00006974/WBGene00020461/WBGene00021470/WBGene00000863/WBGene00001051/WBGene00001600/WBGene00015146/WBGene00001601/WBGene00000871/WBGene00006943/WBGene00004953/WBGene00003917/WBGene00019842/WBGene000…	cyb-2.2/mex-6/egg-5/egg-4/cyb-2.1/cyb-1/mex-5/egg-3/cyb-3/cdk-1/mom-2/glh-2/Y71G12B.27/zen-4/T12C9.7/tpxl-1/cya-1/cks-1/glh-3/abi-1/glh-4/cye-1/wrm-1/spd-2/par-2/R02F11.4/ZK678.3	27
MF	GO:0003684	damaged DNA binding	9/1268	24/10171	0.001601884	0.022814713	WBGene00004737/WBGene00018721/WBGene00017696/WBGene00004333/WBGene00003422/WBGene00010195/WBGene00008140/WBGene00003418/WBGene00008082	scc-1/polh-1/polk-1/rec-8/msh-6/pot-2/xpf-1/msh-2/com-1	9
MF	GO:0004519	endonuclease activity	19/1268	76/10171	0.00201238	0.027818193	WBGene00003994/WBGene00014163/WBGene00022888/WBGene00003992/WBGene00001016/WBGene00003405/WBGene00004383/WBGene00004985/WBGene00009731/WBGene00009163/WBGene00010787/WBGene00002276/WBGene00008140/WBGene00018909/WBGene00008082/WBGene00011908/WBGene00018923/WBGene00015310/WBGene00015189	pgl-3/rnh-1.2/rnh-1.1/pgl-1/dna-2/mre-11/rnh-2/spo-11/exo-1/drsh-1/K12D12.5/lem-3/xpf-1/slx-1/com-1/pash-1/eme-1/fan-1/B0432.8	19
MF	GO:0016893	endonuclease activity, active with either ribo- or deoxyribonucleic acids and producing 5'-phosphomonoesters	11/1268	35/10171	0.002610386	0.035053749	WBGene00014163/WBGene00022888/WBGene00001016/WBGene00004383/WBGene00009731/WBGene00009163/WBGene00010787/WBGene00018909/WBGene00011908/WBGene00015310/WBGene00015189	rnh-1.2/rnh-1.1/dna-2/rnh-2/exo-1/drsh-1/K12D12.5/slx-1/pash-1/fan-1/B0432.8	11
MF	GO:0004003	ATP-dependent DNA helicase activity	9/1268	26/10171	0.00303807	0.039663694	WBGene00003154/WBGene00003159/WBGene00001016/WBGene00004028/WBGene00001865/WBGene00003158/WBGene00003157/WBGene00010839/WBGene00001049	mcm-2/mcm-7/dna-2/pif-1/him-6/mcm-6/mcm-5/chl-1/dog-1	9
MF	GO:0016887	ATPase activity	51/1268	280/10171	0.003155324	0.040081139	WBGene00004062/WBGene00015688/WBGene00003184/WBGene00002228/WBGene00007248/WBGene00003183/WBGene00004339/WBGene00019461/WBGene00003154/WBGene00004340/WBGene00003159/WBGene00018698/WBGene00002225/WBGene00002229/WBGene00008950/WBGene00006974/WBGene00008074/WBGene00012925/WBGene00007060/WBGene00022854/WBGene00000019/WBGene00007378/WBGene00001016/WBGene00004028/WBGene00001865/WBGene00002227/WBGene000…	pmp-5/C10G11.8/mei-2/klp-18/catp-4/mei-1/rfc-3/K07A3.3/mcm-2/rfc-4/mcm-7/vha-18/klp-15/klp-19/wht-5/zen-4/nkb-2/wht-8/wht-6/cin-4/abt-1/C06C3.8/dna-2/pif-1/him-6/klp-17/bmk-1/mcm-6/mcm-5/msh-6/mrp-4/hpr-17/vha-7/ZK1128.4/chl-1/wht-4/abt-5/rad-51/dog-1/K09H9.2/msh-5/msh-2/rfc-1/mlh-1/mrp-7/F44B9.8/him-14/pgp-13/wht-3/ZK930.6/R13H4.6	51
