# Supplementary material for: Phosphorothioate-DNA bacterial diet reduces the ROS levels in C. elegans while improving locomotion and longevity
Source: Commun Biol. 2021 Nov 25;4:1335. doi: 10.1038/s42003-021-02863-y (PMC8617147; doi:10.1038/s42003-021-02863-y)
Supplement: Supplementary file 6 — Supplementary Data 4 [file 42003_2021_2863_MOESM6_ESM.xls]

Supplementary Data 4 categories enriched of down-regulated genes at Day12
Category	GOID	Description	GeneRatio	BgRatio	pvalue	padj	geneID	geneName	Count
BP	GO:0006952	defense response	29/130	355/9099	9.74E-15	5.06E-12	WBGene00016943/WBGene00003091/WBGene00000558/WBGene00021873/WBGene00019619/WBGene00000560/WBGene00000555/WBGene00015052/WBGene00009393/WBGene00008698/WBGene00017591/WBGene00018984/WBGene00007682/WBGene00013947/WBGene00014046/WBGene00007992/WBGene00012783/WBGene00008486/WBGene00003769/WBGene00000013/WBGene00007807/WBGene00014138/WBGene00000752/WBGene00009397/WBGene00045211/WBGene00008494/WBGene000…	acdh-1/lys-2/cnc-4/clec-82/asp-14/cnc-6/cnc-1/clec-52/clec-62/F11D11.3/F19C7.1/F56F10.1/C18D11.6/ZK228.4/clec-60/fipr-24/Y43C5A.3/ugt-44/nlp-31/abf-2/C29F3.7/clec-186/col-179/clec-66/C18D11.9/F01D5.3/F59A7.2/fipr-22/clec-61	29
BP	GO:0045087	innate immune response	21/130	228/9099	7.47E-12	1.94E-09	WBGene00016943/WBGene00003091/WBGene00000558/WBGene00019619/WBGene00000560/WBGene00000555/WBGene00009393/WBGene00008698/WBGene00017591/WBGene00018984/WBGene00007682/WBGene00013947/WBGene00007992/WBGene00008486/WBGene00007807/WBGene00014138/WBGene00000752/WBGene00009397/WBGene00045211/WBGene00008494/WBGene00007989	acdh-1/lys-2/cnc-4/asp-14/cnc-6/cnc-1/clec-62/F11D11.3/F19C7.1/F56F10.1/C18D11.6/ZK228.4/fipr-24/ugt-44/C29F3.7/clec-186/col-179/clec-66/C18D11.9/F01D5.3/fipr-22	21
BP	GO:0006955	immune response	21/130	236/9099	1.45E-11	2.04E-09	WBGene00016943/WBGene00003091/WBGene00000558/WBGene00019619/WBGene00000560/WBGene00000555/WBGene00009393/WBGene00008698/WBGene00017591/WBGene00018984/WBGene00007682/WBGene00013947/WBGene00007992/WBGene00008486/WBGene00007807/WBGene00014138/WBGene00000752/WBGene00009397/WBGene00045211/WBGene00008494/WBGene00007989	acdh-1/lys-2/cnc-4/asp-14/cnc-6/cnc-1/clec-62/F11D11.3/F19C7.1/F56F10.1/C18D11.6/ZK228.4/fipr-24/ugt-44/C29F3.7/clec-186/col-179/clec-66/C18D11.9/F01D5.3/fipr-22	21
BP	GO:0002376	immune system process	21/130	237/9099	1.57E-11	2.04E-09	WBGene00016943/WBGene00003091/WBGene00000558/WBGene00019619/WBGene00000560/WBGene00000555/WBGene00009393/WBGene00008698/WBGene00017591/WBGene00018984/WBGene00007682/WBGene00013947/WBGene00007992/WBGene00008486/WBGene00007807/WBGene00014138/WBGene00000752/WBGene00009397/WBGene00045211/WBGene00008494/WBGene00007989	acdh-1/lys-2/cnc-4/asp-14/cnc-6/cnc-1/clec-62/F11D11.3/F19C7.1/F56F10.1/C18D11.6/ZK228.4/fipr-24/ugt-44/C29F3.7/clec-186/col-179/clec-66/C18D11.9/F01D5.3/fipr-22	21
BP	GO:0030198	extracellular matrix organization	8/130	60/9099	1.92E-06	0.000135898	WBGene00012185/WBGene00000671/WBGene00000708/WBGene00000752/WBGene00013489/WBGene00000702/WBGene00000609/WBGene00001064	W01F3.2/col-96/col-135/col-179/col-42/col-128/col-20/dpy-2	8
BP	GO:0098542	defense response to other organism	13/130	186/9099	2.32E-06	0.000135898	WBGene00016943/WBGene00003091/WBGene00000558/WBGene00021873/WBGene00000555/WBGene00015052/WBGene00014046/WBGene00012783/WBGene00003769/WBGene00000013/WBGene00000752/WBGene00019090/WBGene00014047	acdh-1/lys-2/cnc-4/clec-82/cnc-1/clec-52/clec-60/Y43C5A.3/nlp-31/abf-2/col-179/F59A7.2/clec-61	13
BP	GO:0043062	extracellular structure organization	8/130	62/9099	2.48E-06	0.000135898	WBGene00012185/WBGene00000671/WBGene00000708/WBGene00000752/WBGene00013489/WBGene00000702/WBGene00000609/WBGene00001064	W01F3.2/col-96/col-135/col-179/col-42/col-128/col-20/dpy-2	8
BP	GO:0009607	response to biotic stimulus	13/130	188/9099	2.61E-06	0.000135898	WBGene00016943/WBGene00003091/WBGene00000558/WBGene00021873/WBGene00000555/WBGene00015052/WBGene00014046/WBGene00012783/WBGene00003769/WBGene00000013/WBGene00000752/WBGene00019090/WBGene00014047	acdh-1/lys-2/cnc-4/clec-82/cnc-1/clec-52/clec-60/Y43C5A.3/nlp-31/abf-2/col-179/F59A7.2/clec-61	13
BP	GO:0043207	response to external biotic stimulus	13/130	188/9099	2.61E-06	0.000135898	WBGene00016943/WBGene00003091/WBGene00000558/WBGene00021873/WBGene00000555/WBGene00015052/WBGene00014046/WBGene00012783/WBGene00003769/WBGene00000013/WBGene00000752/WBGene00019090/WBGene00014047	acdh-1/lys-2/cnc-4/clec-82/cnc-1/clec-52/clec-60/Y43C5A.3/nlp-31/abf-2/col-179/F59A7.2/clec-61	13
BP	GO:0051707	response to other organism	13/130	188/9099	2.61E-06	0.000135898	WBGene00016943/WBGene00003091/WBGene00000558/WBGene00021873/WBGene00000555/WBGene00015052/WBGene00014046/WBGene00012783/WBGene00003769/WBGene00000013/WBGene00000752/WBGene00019090/WBGene00014047	acdh-1/lys-2/cnc-4/clec-82/cnc-1/clec-52/clec-60/Y43C5A.3/nlp-31/abf-2/col-179/F59A7.2/clec-61	13
BP	GO:0042742	defense response to bacterium	11/130	152/9099	1.04E-05	0.000479175	WBGene00016943/WBGene00003091/WBGene00021873/WBGene00015052/WBGene00014046/WBGene00012783/WBGene00003769/WBGene00000013/WBGene00000752/WBGene00019090/WBGene00014047	acdh-1/lys-2/clec-82/clec-52/clec-60/Y43C5A.3/nlp-31/abf-2/col-179/F59A7.2/clec-61	11
BP	GO:0009617	response to bacterium	11/130	153/9099	1.11E-05	0.000479175	WBGene00016943/WBGene00003091/WBGene00021873/WBGene00015052/WBGene00014046/WBGene00012783/WBGene00003769/WBGene00000013/WBGene00000752/WBGene00019090/WBGene00014047	acdh-1/lys-2/clec-82/clec-52/clec-60/Y43C5A.3/nlp-31/abf-2/col-179/F59A7.2/clec-61	11
BP	GO:0044419	interspecies interaction between organisms	3/130	10/9099	0.000317793	0.012277081	WBGene00012783/WBGene00003769/WBGene00000013	Y43C5A.3/nlp-31/abf-2	3
BP	GO:0050829	defense response to Gram-negative bacterium	7/130	92/9099	0.000330537	0.012277081	WBGene00016943/WBGene00003091/WBGene00012783/WBGene00003769/WBGene00000013/WBGene00000752/WBGene00019090	acdh-1/lys-2/Y43C5A.3/nlp-31/abf-2/col-179/F59A7.2	7
BP	GO:0006334	nucleosome assembly	5/130	45/9099	0.00042585	0.014130369	WBGene00001884/WBGene00001888/WBGene00001936/WBGene00001922/WBGene00001900	his-10/his-14/his-62/his-48/his-26	5
BP	GO:0050830	defense response to Gram-positive bacterium	6/130	69/9099	0.000434781	0.014130369	WBGene00003091/WBGene00021873/WBGene00015052/WBGene00014046/WBGene00000013/WBGene00014047	lys-2/clec-82/clec-52/clec-60/abf-2/clec-61	6
BP	GO:0031497	chromatin assembly	5/130	48/9099	0.000576766	0.017642264	WBGene00001884/WBGene00001888/WBGene00001936/WBGene00001922/WBGene00001900	his-10/his-14/his-62/his-48/his-26	5
BP	GO:0050832	defense response to fungus	4/130	30/9099	0.000817438	0.022892108	WBGene00000558/WBGene00000555/WBGene00003769/WBGene00000013	cnc-4/cnc-1/nlp-31/abf-2	4
BP	GO:0006333	chromatin assembly or disassembly	5/130	52/9099	0.000836442	0.022892108	WBGene00001884/WBGene00001888/WBGene00001936/WBGene00001922/WBGene00001900	his-10/his-14/his-62/his-48/his-26	5
BP	GO:0009620	response to fungus	4/130	31/9099	0.000928245	0.024134364	WBGene00000558/WBGene00000555/WBGene00003769/WBGene00000013	cnc-4/cnc-1/nlp-31/abf-2	4
BP	GO:0034728	nucleosome organization	5/130	55/9099	0.001082029	0.026793103	WBGene00001884/WBGene00001888/WBGene00001936/WBGene00001922/WBGene00001900	his-10/his-14/his-62/his-48/his-26	5
CC	GO:0005581	collagen trimer	28/159	171/11433	1.80E-22	1.55E-20	WBGene00000644/WBGene00000703/WBGene00000733/WBGene00000713/WBGene00000602/WBGene00000671/WBGene00000732/WBGene00000616/WBGene00000708/WBGene00000757/WBGene00000712/WBGene00000680/WBGene00000752/WBGene00013489/WBGene00000715/WBGene00000716/WBGene00000702/WBGene00000609/WBGene00000638/WBGene00000656/WBGene00000699/WBGene00000669/WBGene00000749/WBGene00001064/WBGene00000596/WBGene00000741/WBGene000…	col-68/col-129/col-160/col-140/col-13/col-96/col-159/col-39/col-135/col-184/col-139/col-106/col-179/col-42/col-142/col-143/col-128/col-20/col-62/col-80/col-125/col-94/col-176/dpy-2/col-7/col-168/col-58/col-40	28
CC	GO:0000786	nucleosome	13/159	76/11433	3.19E-11	1.37E-09	WBGene00001884/WBGene00001888/WBGene00001886/WBGene00001883/WBGene00001899/WBGene00001887/WBGene00001890/WBGene00001935/WBGene00001936/WBGene00001922/WBGene00001900/WBGene00001917/WBGene00001933	his-10/his-14/his-12/his-9/his-25/his-13/his-16/his-61/his-62/his-48/his-26/his-43/his-59	13
CC	GO:0044815	DNA packaging complex	13/159	80/11433	6.27E-11	1.80E-09	WBGene00001884/WBGene00001888/WBGene00001886/WBGene00001883/WBGene00001899/WBGene00001887/WBGene00001890/WBGene00001935/WBGene00001936/WBGene00001922/WBGene00001900/WBGene00001917/WBGene00001933	his-10/his-14/his-12/his-9/his-25/his-13/his-16/his-61/his-62/his-48/his-26/his-43/his-59	13
CC	GO:0032993	protein-DNA complex	13/159	95/11433	5.80E-10	1.25E-08	WBGene00001884/WBGene00001888/WBGene00001886/WBGene00001883/WBGene00001899/WBGene00001887/WBGene00001890/WBGene00001935/WBGene00001936/WBGene00001922/WBGene00001900/WBGene00001917/WBGene00001933	his-10/his-14/his-12/his-9/his-25/his-13/his-16/his-61/his-62/his-48/his-26/his-43/his-59	13
CC	GO:0000785	chromatin	13/159	185/11433	1.76E-06	3.02E-05	WBGene00001884/WBGene00001888/WBGene00001886/WBGene00001883/WBGene00001899/WBGene00001887/WBGene00001890/WBGene00001935/WBGene00001936/WBGene00001922/WBGene00001900/WBGene00001917/WBGene00001933	his-10/his-14/his-12/his-9/his-25/his-13/his-16/his-61/his-62/his-48/his-26/his-43/his-59	13
CC	GO:0005615	extracellular space	14/159	304/11433	8.61E-05	0.001233989	WBGene00000782/WBGene00011362/WBGene00012185/WBGene00000671/WBGene00000708/WBGene00000212/WBGene00000752/WBGene00013489/WBGene00013980/WBGene00000702/WBGene00011460/WBGene00000609/WBGene00001064/WBGene00004742	cpr-2/cest-1/W01F3.2/col-96/col-135/asm-2/col-179/col-42/dos-1/col-128/ttr-14/col-20/dpy-2/scl-1	14
CC	GO:0044421	extracellular region part	14/159	341/11433	0.000285426	0.002931281	WBGene00000782/WBGene00011362/WBGene00012185/WBGene00000671/WBGene00000708/WBGene00000212/WBGene00000752/WBGene00013489/WBGene00013980/WBGene00000702/WBGene00011460/WBGene00000609/WBGene00001064/WBGene00004742	cpr-2/cest-1/W01F3.2/col-96/col-135/asm-2/col-179/col-42/dos-1/col-128/ttr-14/col-20/dpy-2/scl-1	14
CC	GO:0044427	chromosomal part	14/159	341/11433	0.000285426	0.002931281	WBGene00001884/WBGene00001888/WBGene00001886/WBGene00001883/WBGene00001899/WBGene00001887/WBGene00001890/WBGene00001935/WBGene00001936/WBGene00001922/WBGene00001900/WBGene00001917/WBGene00007523/WBGene00001933	his-10/his-14/his-12/his-9/his-25/his-13/his-16/his-61/his-62/his-48/his-26/his-43/C11G6.2/his-59	14
CC	GO:0031012	extracellular matrix	7/159	93/11433	0.000306762	0.002931281	WBGene00000671/WBGene00000708/WBGene00000752/WBGene00013489/WBGene00000702/WBGene00000609/WBGene00001064	col-96/col-135/col-179/col-42/col-128/col-20/dpy-2	7
CC	GO:0005694	chromosome	14/159	423/11433	0.002305963	0.019831285	WBGene00001884/WBGene00001888/WBGene00001886/WBGene00001883/WBGene00001899/WBGene00001887/WBGene00001890/WBGene00001935/WBGene00001936/WBGene00001922/WBGene00001900/WBGene00001917/WBGene00007523/WBGene00001933	his-10/his-14/his-12/his-9/his-25/his-13/his-16/his-61/his-62/his-48/his-26/his-43/C11G6.2/his-59	14
CC	GO:0045121	membrane raft	4/159	48/11433	0.004356295	0.028818567	WBGene00018984/WBGene00007807/WBGene00003957/WBGene00004020	F56F10.1/C29F3.7/pcp-2/pho-1	4
CC	GO:0098589	membrane region	4/159	48/11433	0.004356295	0.028818567	WBGene00018984/WBGene00007807/WBGene00003957/WBGene00004020	F56F10.1/C29F3.7/pcp-2/pho-1	4
CC	GO:0098857	membrane microdomain	4/159	48/11433	0.004356295	0.028818567	WBGene00018984/WBGene00007807/WBGene00003957/WBGene00004020	F56F10.1/C29F3.7/pcp-2/pho-1	4
MF	GO:0042302	structural constituent of cuticle	27/177	167/10142	5.86E-19	1.13E-16	WBGene00000644/WBGene00000703/WBGene00000733/WBGene00000713/WBGene00000602/WBGene00000671/WBGene00000732/WBGene00000616/WBGene00000757/WBGene00000712/WBGene00000680/WBGene00000752/WBGene00013489/WBGene00000715/WBGene00000716/WBGene00010343/WBGene00000609/WBGene00000638/WBGene00000656/WBGene00000699/WBGene00000669/WBGene00000749/WBGene00001064/WBGene00000596/WBGene00000741/WBGene00000634/WBGene000…	col-68/col-129/col-160/col-140/col-13/col-96/col-159/col-39/col-184/col-139/col-106/col-179/col-42/col-142/col-143/F59F5.4/col-20/col-62/col-80/col-125/col-94/col-176/dpy-2/col-7/col-168/col-58/col-40	27
MF	GO:0005198	structural molecule activity	29/177	414/10142	1.17E-10	1.13E-08	WBGene00000644/WBGene00000703/WBGene00000733/WBGene00000713/WBGene00000602/WBGene00000671/WBGene00000732/WBGene00000616/WBGene00000708/WBGene00000757/WBGene00000712/WBGene00000680/WBGene00000752/WBGene00013489/WBGene00000715/WBGene00000716/WBGene00010343/WBGene00000702/WBGene00000609/WBGene00000638/WBGene00000656/WBGene00000699/WBGene00000669/WBGene00000749/WBGene00001064/WBGene00000596/WBGene000…	col-68/col-129/col-160/col-140/col-13/col-96/col-159/col-39/col-135/col-184/col-139/col-106/col-179/col-42/col-142/col-143/F59F5.4/col-128/col-20/col-62/col-80/col-125/col-94/col-176/dpy-2/col-7/col-168/col-58/col-40	29
MF	GO:0030246	carbohydrate binding	22/177	293/10142	7.19E-09	3.81E-07	WBGene00011668/WBGene00021873/WBGene00007313/WBGene00015052/WBGene00009393/WBGene00009394/WBGene00016577/WBGene00012582/WBGene00008595/WBGene00021872/WBGene00014046/WBGene00012583/WBGene00009396/WBGene00009030/WBGene00021117/WBGene00014138/WBGene00009526/WBGene00009397/WBGene00007565/WBGene00014047/WBGene00013493/WBGene00008594	clec-47/clec-82/clec-147/clec-52/clec-62/clec-63/clec-3/clec-8/clec-56/clec-85/clec-60/clec-4/clec-65/clec-233/clec-126/clec-186/clec-169/clec-66/clec-48/clec-61/clec-9/clec-57	22
MF	GO:0046982	protein heterodimerization activity	13/177	94/10142	7.89E-09	3.81E-07	WBGene00001884/WBGene00001888/WBGene00001886/WBGene00001883/WBGene00001899/WBGene00001887/WBGene00001890/WBGene00001935/WBGene00001936/WBGene00001922/WBGene00001900/WBGene00001917/WBGene00001933	his-10/his-14/his-12/his-9/his-25/his-13/his-16/his-61/his-62/his-48/his-26/his-43/his-59	13
MF	GO:0046983	protein dimerization activity	15/177	189/10142	1.01E-06	3.91E-05	WBGene00001884/WBGene00001888/WBGene00001886/WBGene00001883/WBGene00009824/WBGene00001899/WBGene00001887/WBGene00001890/WBGene00001935/WBGene00001936/WBGene00001957/WBGene00001922/WBGene00001900/WBGene00001917/WBGene00001933	his-10/his-14/his-12/his-9/gpdh-1/his-25/his-13/his-16/his-61/his-62/hlh-13/his-48/his-26/his-43/his-59	15
MF	GO:0005201	extracellular matrix structural constituent	7/177	44/10142	9.73E-06	0.000313044	WBGene00000671/WBGene00000708/WBGene00000752/WBGene00013489/WBGene00000702/WBGene00000609/WBGene00001064	col-96/col-135/col-179/col-42/col-128/col-20/dpy-2	7
MF	GO:0004190	aspartic-type endopeptidase activity	5/177	28/10142	0.000108562	0.002619054	WBGene00019619/WBGene00000215/WBGene00017881/WBGene00000216/WBGene00019105	asp-14/asp-2/asp-13/asp-3/asp-8	5
MF	GO:0070001	aspartic-type peptidase activity	5/177	28/10142	0.000108562	0.002619054	WBGene00019619/WBGene00000215/WBGene00017881/WBGene00000216/WBGene00019105	asp-14/asp-2/asp-13/asp-3/asp-8	5
MF	GO:0004175	endopeptidase activity	14/177	252/10142	0.000129857	0.00278471	WBGene00000782/WBGene00019619/WBGene00000215/WBGene00012185/WBGene00023425/WBGene00017881/WBGene00003539/WBGene00000216/WBGene00003528/WBGene00008849/WBGene00019105/WBGene00003551/WBGene00011264/WBGene00016896	cpr-2/asp-14/asp-2/W01F3.2/try-9/asp-13/nas-20/asp-3/nas-9/try-10/asp-8/nas-33/R13H4.6/nep-4	14
MF	GO:0070011	peptidase activity, acting on L-amino acid peptides	17/177	382/10142	0.000363875	0.007022787	WBGene00000782/WBGene00019619/WBGene00000215/WBGene00012185/WBGene00018984/WBGene00023425/WBGene00017881/WBGene00003539/WBGene00000216/WBGene00003528/WBGene00003957/WBGene00008849/WBGene00011803/WBGene00019105/WBGene00003551/WBGene00011264/WBGene00016896	cpr-2/asp-14/asp-2/W01F3.2/F56F10.1/try-9/asp-13/nas-20/asp-3/nas-9/pcp-2/try-10/T16G12.1/asp-8/nas-33/R13H4.6/nep-4	17
MF	GO:0008233	peptidase activity	17/177	405/10142	0.000707852	0.012419587	WBGene00000782/WBGene00019619/WBGene00000215/WBGene00012185/WBGene00018984/WBGene00023425/WBGene00017881/WBGene00003539/WBGene00000216/WBGene00003528/WBGene00003957/WBGene00008849/WBGene00011803/WBGene00019105/WBGene00003551/WBGene00011264/WBGene00016896	cpr-2/asp-14/asp-2/W01F3.2/F56F10.1/try-9/asp-13/nas-20/asp-3/nas-9/pcp-2/try-10/T16G12.1/asp-8/nas-33/R13H4.6/nep-4	17
MF	GO:0031492	nucleosomal DNA binding	4/177	30/10142	0.00172366	0.027722193	WBGene00001883/WBGene00001899/WBGene00001887/WBGene00001933	his-9/his-25/his-13/his-59	4
