# Supplementary material for: Phosphorothioate-DNA bacterial diet reduces the ROS levels in C. elegans while improving locomotion and longevity
Source: Commun Biol. 2021 Nov 25;4:1335. doi: 10.1038/s42003-021-02863-y (PMC8617147; doi:10.1038/s42003-021-02863-y)
Supplement: Supplementary file 7 — Supplementary Data 5 [file 42003_2021_2863_MOESM7_ESM.xls]

Supplementary Data 5 KEGG pathways enriched of up-regulated genes at Day4
KEGGID	Description	GeneRatio	BgRatio	pvalue	padj	geneID	geneName	keggID	Count
cel04080	Neuroactive ligand-receptor interaction	16/108	30/2343	1.16E-14	7.32E-13	WBGene00016265/WBGene00003233/WBGene00001052/WBGene00001519/WBGene00007664/WBGene00021152/WBGene00001053/WBGene00020506/WBGene00001517/WBGene00017389/WBGene00001512/WBGene00016872/WBGene00008551/WBGene00016761/WBGene00020712/WBGene00019616	trhr-1/mgl-2/dop-1/gar-3/seb-3/mgl-3/dop-2/dop-3/gar-1/lgc-38/gab-1/dop-4/lgc-36/tkr-2/ckr-1/nmur-2	cel:CELE_C30F12.6/cel:CELE_F45H11.4/cel:CELE_F15A8.5/cel:CELE_Y40H4A.1/cel:CELE_C18B12.2/cel:CELE_Y4C6A.2/cel:CELE_K09G1.4/cel:CELE_T14E8.3/cel:CELE_C15B12.5/cel:CELE_F11H8.2/cel:CELE_ZC482.1/cel:CELE_C52B11.3/cel:CELE_F07B10.5/cel:CELE_C49A9.7/cel:CELE_T23B3.4/cel:CELE_K10B4.4	16
cel04020	Calcium signaling pathway	13/108	58/2343	1.14E-06	3.59E-05	WBGene00019875/WBGene00016265/WBGene00003233/WBGene00000288/WBGene00011433/WBGene00000286/WBGene00001052/WBGene00001519/WBGene00000553/WBGene00001517/WBGene00016761/WBGene00007057/WBGene00020712	mca-2/trhr-1/mgl-2/cal-4/pde-1/cal-2/dop-1/gar-3/cmk-1/gar-1/tkr-2/ant-1.2/ckr-1	cel:CELE_R05C11.3/cel:CELE_C30F12.6/cel:CELE_F45H11.4/cel:CELE_T07G12.1/cel:CELE_T04D3.3/cel:CELE_C18E9.1/cel:CELE_F15A8.5/cel:CELE_Y40H4A.1/cel:CELE_K07A9.2/cel:CELE_C15B12.5/cel:CELE_C49A9.7/cel:CELE_W02D3.6/cel:CELE_T23B3.4	13
cel00230	Purine metabolism	12/108	65/2343	2.57E-05	0.000540354	WBGene00015116/WBGene00011407/WBGene00008443/WBGene00011433/WBGene00003966/WBGene00001543/WBGene00001553/WBGene00001548/WBGene00001535/WBGene00001545/WBGene00001554/WBGene00001556	pacs-1/ppat-1/pde-3/pde-1/pdl-1/gcy-18/gcy-33/gcy-23/gcy-8/gcy-20/gcy-34/gcy-36	cel:CELE_B0286.3/cel:CELE_T04A8.5/cel:CELE_E01F3.1/cel:CELE_T04D3.3/cel:CELE_C27H5.1/cel:CELE_ZK896.8/cel:CELE_F57F5.2/cel:CELE_T26C12.4/cel:CELE_C49H3.1/cel:CELE_F21H7.9/cel:CELE_M04G12.3/cel:CELE_C46E1.2	12
cel00982	Drug metabolism - cytochrome P450	8/108	41/2343	0.000421205	0.006633986	WBGene00001758/WBGene00001789/WBGene00001478/WBGene00001751/WBGene00021127/WBGene00001759/WBGene00001786/WBGene00010791	gst-10/gst-41/fmo-3/gst-3/W10C8.4/gst-11/gst-38/sodh-2	cel:CELE_Y45G12C.2/cel:CELE_R13D7.7/cel:CELE_Y39A1A.19/cel:CELE_K08F4.11/cel:CELE_R05F9.5/cel:CELE_R11G1.3/cel:CELE_F35E8.8/cel:CELE_K12G11.4	8
cel00980	Metabolism of xenobiotics by cytochrome P450	7/108	37/2343	0.001190276	0.014997478	WBGene00001758/WBGene00001789/WBGene00001751/WBGene00021127/WBGene00001759/WBGene00001786/WBGene00010791	gst-10/gst-41/gst-3/W10C8.4/gst-11/gst-38/sodh-2	cel:CELE_Y45G12C.2/cel:CELE_R13D7.7/cel:CELE_K08F4.11/cel:CELE_R05F9.5/cel:CELE_R11G1.3/cel:CELE_F35E8.8/cel:CELE_K12G11.4	7
cel00480	Glutathione metabolism	7/108	46/2343	0.004391321	0.046108873	WBGene00007516/WBGene00001758/WBGene00001789/WBGene00001751/WBGene00021127/WBGene00001759/WBGene00001786	gpx-5/gst-10/gst-41/gst-3/W10C8.4/gst-11/gst-38	cel:CELE_C11E4.1/cel:CELE_Y45G12C.2/cel:CELE_R13D7.7/cel:CELE_K08F4.11/cel:CELE_R05F9.5/cel:CELE_R11G1.3/cel:CELE_F35E8.8	7
