# Supplementary material for: Phosphorothioate-DNA bacterial diet reduces the ROS levels in C. elegans while improving locomotion and longevity
Source: Commun Biol. 2021 Nov 25;4:1335. doi: 10.1038/s42003-021-02863-y (PMC8617147; doi:10.1038/s42003-021-02863-y)
Supplement: Supplementary file 8 — Supplementary Data 6 [file 42003_2021_2863_MOESM8_ESM.xls]

Supplementary Data 6 KEGG pathways enriched of up-regulated genes at Day12
KEGGID	Description	GeneRatio	BgRatio	pvalue	padj	geneID	geneName	keggID	Count
cel01230	Biosynthesis of amino acids	7/51	64/2343	0.000365011	0.019710577	WBGene00012855/WBGene00021787/WBGene00008230/WBGene00006416/WBGene00009048/WBGene00019096/WBGene00018783	Y44A6D.5/Y51H7C.9/pfk-1.2/sams-5/cth-1/cysl-4/cbs-2	cel:CELE_Y44A6D.5/cel:CELE_Y51H7C.9/cel:CELE_C50F4.2/cel:CELE_T13A10.11/cel:CELE_F22B8.6/cel:CELE_F59A7.9/cel:CELE_F54A3.4	7
cel00270	Cysteine and methionine metabolism	5/51	36/2343	0.000906318	0.024470589	WBGene00012855/WBGene00006416/WBGene00009048/WBGene00019096/WBGene00018783	Y44A6D.5/sams-5/cth-1/cysl-4/cbs-2	cel:CELE_Y44A6D.5/cel:CELE_T13A10.11/cel:CELE_F22B8.6/cel:CELE_F59A7.9/cel:CELE_F54A3.4	5
