# Supplementary material for: Phosphorothioate-DNA bacterial diet reduces the ROS levels in C. elegans while improving locomotion and longevity
Source: Commun Biol. 2021 Nov 25;4:1335. doi: 10.1038/s42003-021-02863-y (PMC8617147; doi:10.1038/s42003-021-02863-y)
Supplement: Supplementary file 9 — Supplementary Data 7 [file 42003_2021_2863_MOESM9_ESM.xls]

Supplementary Data 7 KEGG pathways enriched of down-regulated genes at Day4
KEGGID	Description	GeneRatio	BgRatio	pvalue	padj	geneID	geneName	keggID	Count
cel03030	DNA replication	19/162	33/2343	1.14E-14	9.33E-13	WBGene00003955/WBGene00004339/WBGene00003154/WBGene00004340/WBGene00003159/WBGene00020761/WBGene00001016/WBGene00003155/WBGene00004383/WBGene00003158/WBGene00003157/WBGene00004181/WBGene00008722/WBGene00012936/WBGene00011016/WBGene00009368/WBGene00004337/WBGene00002985/WBGene00018409	pcn-1/rfc-3/mcm-2/rfc-4/mcm-7/T24C4.5/dna-2/mcm-3/rnh-2/mcm-6/mcm-5/pri-2/F12F6.7/pola-1/R04F11.3/pole-1/rfc-1/lig-1/F44B9.8	cel:CELE_W03D2.4/cel:CELE_C39E9.13/cel:CELE_Y39G10AR.14/cel:CELE_F31E3.3/cel:CELE_F32D1.10/cel:CELE_T24C4.5/cel:CELE_F43G6.1/cel:CELE_C25D7.6/cel:CELE_T13H5.7/cel:CELE_ZK632.1/cel:CELE_R10E4.4/cel:CELE_W02D9.1/cel:CELE_F12F6.7/cel:CELE_Y47D3A.29/cel:CELE_R04F11.3/cel:CELE_F33H2.5/cel:CELE_C54G10.2/cel:CELE_C29A12.3/cel:CELE_F44B9.8	19
cel03430	Mismatch repair	12/162	18/2343	1.04E-10	4.26E-09	WBGene00003955/WBGene00004339/WBGene00004340/WBGene00003422/WBGene00008722/WBGene00009731/WBGene00011016/WBGene00003418/WBGene00004337/WBGene00002985/WBGene00003373/WBGene00018409	pcn-1/rfc-3/rfc-4/msh-6/F12F6.7/exo-1/R04F11.3/msh-2/rfc-1/lig-1/mlh-1/F44B9.8	cel:CELE_W03D2.4/cel:CELE_C39E9.13/cel:CELE_F31E3.3/cel:CELE_Y47G6A.11/cel:CELE_F12F6.7/cel:CELE_F45G2.3/cel:CELE_R04F11.3/cel:CELE_H26D21.2/cel:CELE_C54G10.2/cel:CELE_C29A12.3/cel:CELE_T28A8.7/cel:CELE_F44B9.8	12
cel03460	Fanconi anemia pathway	10/162	23/2343	9.93E-07	2.71E-05	WBGene00018721/WBGene00017696/WBGene00001865/WBGene00004297/WBGene00001049/WBGene00008140/WBGene00018909/WBGene00003373/WBGene00015310/WBGene00018070	polh-1/polk-1/him-6/rad-51/dog-1/xpf-1/slx-1/mlh-1/fan-1/F35H10.5	cel:CELE_F53A3.2/cel:CELE_F22B7.6/cel:CELE_T04A11.6/cel:CELE_Y43C5A.6/cel:CELE_F33H2.1/cel:CELE_C47D12.8/cel:CELE_F56A3.2/cel:CELE_T28A8.7/cel:CELE_C01G5.8/cel:CELE_F35H10.5	10
cel03440	Homologous recombination	8/162	19/2343	1.73E-05	0.000354063	WBGene00001865/WBGene00003405/WBGene00008722/WBGene00004297/WBGene00001049/WBGene00000265/WBGene00011016/WBGene00004298	him-6/mre-11/F12F6.7/rad-51/dog-1/brd-1/R04F11.3/rad-54	cel:CELE_T04A11.6/cel:CELE_ZC302.1/cel:CELE_F12F6.7/cel:CELE_Y43C5A.6/cel:CELE_F33H2.1/cel:CELE_K04C2.4/cel:CELE_R04F11.3/cel:CELE_W06D4.6	8
cel03420	Nucleotide excision repair	11/162	37/2343	2.18E-05	0.000357491	WBGene00003955/WBGene00004339/WBGene00004340/WBGene00008722/WBGene00014230/WBGene00008140/WBGene00011016/WBGene00009368/WBGene00004337/WBGene00002985/WBGene00018409	pcn-1/rfc-3/rfc-4/F12F6.7/ZK1128.4/xpf-1/R04F11.3/pole-1/rfc-1/lig-1/F44B9.8	cel:CELE_W03D2.4/cel:CELE_C39E9.13/cel:CELE_F31E3.3/cel:CELE_F12F6.7/cel:CELE_ZK1128.4/cel:CELE_C47D12.8/cel:CELE_R04F11.3/cel:CELE_F33H2.5/cel:CELE_C54G10.2/cel:CELE_C29A12.3/cel:CELE_F44B9.8	11
cel03410	Base excision repair	7/162	16/2343	4.47E-05	0.000610857	WBGene00003955/WBGene00001372/WBGene00013241/WBGene00008722/WBGene00011016/WBGene00009368/WBGene00002985	pcn-1/exo-3/ung-1/F12F6.7/R04F11.3/pole-1/lig-1	cel:CELE_W03D2.4/cel:CELE_R09B3.1/cel:CELE_Y56A3A.29/cel:CELE_F12F6.7/cel:CELE_R04F11.3/cel:CELE_F33H2.5/cel:CELE_C29A12.3	7
cel04310	Wnt signaling pathway	15/162	74/2343	0.000104103	0.001219487	WBGene00003395/WBGene00001985/WBGene00001102/WBGene00006943/WBGene00004823/WBGene00004808/WBGene00004958/WBGene00004821/WBGene00004813/WBGene00004816/WBGene00004820/WBGene00004814/WBGene00010991/WBGene00004815/WBGene00004818	mom-2/hop-1/dsh-2/wrm-1/skr-17/skr-2/spe-4/skr-15/skr-7/skr-10/skr-14/skr-8/R03D7.5/skr-9/skr-12	cel:CELE_F38E1.7/cel:CELE_C18E3.8/cel:CELE_C27A2.6/cel:CELE_B0336.1/cel:CELE_C06A8.4/cel:CELE_F46A9.4/cel:CELE_ZK524.1/cel:CELE_F54D10.1/cel:CELE_Y47D7A.1/cel:CELE_Y105C5B.13/cel:CELE_Y47D7A.8/cel:CELE_C52D10.9/cel:CELE_R03D7.5/cel:CELE_C52D10.7/cel:CELE_C52D10.6	15
cel04120	Ubiquitin mediated proteolysis	15/162	83/2343	0.000399763	0.004097571	WBGene00018613/WBGene00013443/WBGene00004823/WBGene00004808/WBGene00006700/WBGene00001281/WBGene00000144/WBGene00004821/WBGene00004813/WBGene00004816/WBGene00004820/WBGene00004814/WBGene00004815/WBGene00006719/WBGene00004818	skpt-1/such-1/skr-17/skr-2/uba-2/emb-27/apc-10/skr-15/skr-7/skr-10/skr-14/skr-8/skr-9/ubc-24/skr-12	cel:CELE_F48E8.7/cel:CELE_Y66D12A.17/cel:CELE_C06A8.4/cel:CELE_F46A9.4/cel:CELE_F11H8.1/cel:CELE_F10B5.6/cel:CELE_F15H10.3/cel:CELE_F54D10.1/cel:CELE_Y47D7A.1/cel:CELE_Y105C5B.13/cel:CELE_Y47D7A.8/cel:CELE_C52D10.9/cel:CELE_C52D10.7/cel:CELE_F49E12.4/cel:CELE_C52D10.6	15
cel01230	Biosynthesis of amino acids	12/162	65/2343	0.001274187	0.011609263	WBGene00010988/WBGene00008205/WBGene00001606/WBGene00001607/WBGene00001683/WBGene00006416/WBGene00012855/WBGene00001686/WBGene00018783/WBGene00021787/WBGene00008230/WBGene00019096	metr-1/sams-1/gln-5/gln-6/gpd-1/sams-5/Y44A6D.5/gpd-4/cbs-2/Y51H7C.9/pfk-1.2/cysl-4	cel:CELE_R03D7.1/cel:CELE_C49F5.1/cel:CELE_F26D10.10/cel:CELE_C28D4.3/cel:CELE_T09F3.3/cel:CELE_T13A10.11/cel:CELE_Y44A6D.5/cel:CELE_F33H1.2/cel:CELE_F54A3.4/cel:CELE_Y51H7C.9/cel:CELE_C50F4.2/cel:CELE_F59A7.9	12
cel04350	TGF-beta signaling pathway	9/162	41/2343	0.001478692	0.012125277	WBGene00004823/WBGene00004808/WBGene00004821/WBGene00004813/WBGene00004816/WBGene00004820/WBGene00004814/WBGene00004815/WBGene00004818	skr-17/skr-2/skr-15/skr-7/skr-10/skr-14/skr-8/skr-9/skr-12	cel:CELE_C06A8.4/cel:CELE_F46A9.4/cel:CELE_F54D10.1/cel:CELE_Y47D7A.1/cel:CELE_Y105C5B.13/cel:CELE_Y47D7A.8/cel:CELE_C52D10.9/cel:CELE_C52D10.7/cel:CELE_C52D10.6	9
