# Supplementary material for: Phosphorothioate-DNA bacterial diet reduces the ROS levels in C. elegans while improving locomotion and longevity
Source: Commun Biol. 2021 Nov 25;4:1335. doi: 10.1038/s42003-021-02863-y (PMC8617147; doi:10.1038/s42003-021-02863-y)
Supplement: Supplementary file 10 — Supplementary Data 8 [file 42003_2021_2863_MOESM10_ESM.xlsx]

## Sheet: Figure1
Figure 1. The ROS level and lipofuscin accumulation of Caenorhabditis elegans fed Dnd+ (S+) and Dnd- (S-) OP50.
DCF fluorescence (rfu)									DCM fluorescence (rfu)									Autofluorescence (rfu)
D1/C. elegans(S+)(y)	D1/C. elegans(S-)(y)	D4/C. elegans(S+)(y)	D4/C. elegans(S-)(y)	D8/C. elegans(S+)(y)	D8/C. elegans(S-)(y)	D12/C. elegans(S+)(y)	D12/C. elegans(S-)(y)		D1/C. elegans(S+)(y)	D1/C. elegans(S-)(y)	D4/C. elegans(S+)(y)	D4/C. elegans(S-)(y)	D8/C. elegans(S+)(y)	D8/C. elegans(S-)(y)	D12/C. elegans(S+)(y)	D12/C. elegans(S-)(y)		D1/C. elegans(S+)(y)	D1/C. elegans(S-)(y)	D4/C. elegans(S+)(y)	D4/C. elegans(S-)(y)	D8/C. elegans(S+)(y)	D8/C. elegans(S-)(y)	D12/C. elegans(S+)(y)	D12/C. elegans(S-)(y)
724831	679568	866801	930125	1.07362e+06	874700	781222	2.60208e+06		615633	924902	897518	356222	1.66387e+06	556654	1.59033e+06	1.27248e+06		614993	437242	903345	600106	749456	313226	1.52799e+06	709414
724776	695460	945168	389590	1.44439e+06	473236	2.09083e+06	841725		733208	593632	1.00351e+06	938291	1.72998e+06	1.19268e+06	925140	1.36064e+06		653855	475847	1.14786e+06	601016	778706	419201	1.63121e+06	800100
567660	538718	1.43383e+06	727031	1.63191e+06	655258	1.03743e+06	878591		701565	443762	1.84849e+06	299149	1.86744e+06	721181	585392	1.34593e+06		672453	495168	1.26892e+06	777790	797102	531402	1.88937e+06	1.66444e+06
950025	615078	777819	1.057e+06	1.68164e+06	774306	1.44727e+06	2.28297e+06		741462	427728	1.32384e+06	584429	1.41115e+06	1.70582e+06	1.1226e+06	790043		676458	516345	749470	1.01493e+06	803225	547558	1.11098e+06	1.00649e+06
923729	640477	1.49026e+06	826153	1.33276e+06	751685	1.09917e+06	1.71115e+06		899787	455686	1.40923e+06	574907	1.43238e+06	563798	928077	1.7884e+06		780043	521401	868328	815649	818352	627124	1.86828e+06	1.01273e+06
727846	614945	1.69039e+06	500675	1.77869e+06	568891	739859	1.00028e+06		1.20398e+06	594632	1.76698e+06	245524	1.42511e+06	1.02807e+06	1.12242e+06	1.27082e+06		808265	528353	813702	722809	856713	642075	1.07321e+06	545120
	478690	825126	860879	1.41631e+06	692130	1.47445e+06	997428		832188	447057	438309	414288	1.96494e+06	1.24822e+06	1.54288e+06	1.23717e+06		817320	544854	622454	500110	900139	668550	725811	1.76489e+06
1.33314e+06	810318	1.15446e+06	673895	982352	1.15027e+06	1.54277e+06	1.15778e+06		1.15803e+06	804562	1.60111e+06	656399	1.04077e+06	1.35652e+06	1.36152e+06	835964		817476	564308	1.67637e+06	514829	925526	704404	1.54684e+06	1.6896e+06
1.39017e+06	567154	1.13645e+06	575804	1.25326e+06	924952	797352	1.04148e+06		1.49407e+06	662376	1.3289e+06	329398	855332	870784	1.18043e+06	1.10079e+06		834489	569478	1.30546e+06	594271	930632	718643	1.04455e+06	940639
938415	694806	920277	697317	1.68787e+06	771186	839465	2.48338e+06		1.33568e+06	377104	1.10468e+06	388075	1.45474e+06	573445	1.59248e+06	1.44257e+06		861404	573277	1.18195e+06	1.17609e+06	939721	745548	1.09444e+06	1.58597e+06
1.02926e+06	812339	1.36656e+06	882456	939090	564585	1.77956e+06	876048		1.15673e+06	506820	1.12672e+06	279741	1.19838e+06	962935	1.01958e+06	1.01014e+06		866332	579623	1.33723e+06	778762	1.0078e+06	860388	717689	1.96302e+06
1.0568e+06	447264	1.14799e+06	903075	1.4907e+06	558109	1.02666e+06	2.34829e+06		1.01037e+06	574378	763620	279741	1.24182e+06	1.3772e+06	1.23091e+06	1.58999e+06		875380	618305	1.258e+06	802947	1.02381e+06	897665	1.11181e+06	1.37521e+06
993045	706997	960653	914009	1.78493e+06	575420	1.42985e+06	686696		604107	846032	1.53174e+06	774498	1.92478e+06	1.03078e+06	919631	1.16692e+06		906578	667041	786782	1.09585e+06	1.04809e+06	950940	757212	1.48649e+06
815492	727670	578057	624950	1.44003e+06	1.17773e+06	502205	2.02531e+06		765694	702635	794816	519600	1.25156e+06	909482	1.53157e+06	970490		999598	674585	932357	1.03953e+06	1.08262e+06	995494	910639	1.42451e+06
493828	758267	1.20771e+06	1.22918e+06	1.07046e+06	1.49521e+06	2.12713e+06	1.76296e+06		1.08143e+06	394036	866089	350845	1.38751e+06	1.55145e+06	963481	1.01887e+06		1.00263e+06	684017	1.19002e+06	1.12015e+06	1.11183e+06	1.03383e+06	1.92189e+06	741819
929415	1.22784e+06	881277	1.10942e+06	995729	762405	1.5981e+06	2.41188e+06		598617	834835	801425	633878	1.2374e+06	1.11288e+06	1.08493e+06	837999		1.00712e+06	794449	1.07678e+06	565089	1.12346e+06	1.09586e+06	2.20747e+06	480561
920012	944041	1.24474e+06	491618	1.48018e+06	578948	968328	1.04125e+06		936485	431759	1.5388e+06	715899	1.4145e+06	1.11741e+06	1.37978e+06	2.20085e+06		1.06272e+06	809815	1.20928e+06	819026	1.17363e+06	1.10462e+06	839562	554033
686781	899727	1.36682e+06	814854	1.46851e+06	477144	2.6023e+06	2.51736e+06		628284	624312	450937	569896	1.026e+06	1.24917e+06	1.39219e+06	1.01532e+06		1.0633e+06	860438	681249	908514	1.20144e+06	1.1674e+06	961484	910937
833782	723394	992889	624087	921398	655114	1.0686e+06	1.63225e+06		488495	751528	1.42537e+06	518282	1.53332e+06	696264	1.30756e+06	1.12542e+06		1.06429e+06	872511	782188	1.07825e+06	1.2785e+06	1.21778e+06	841680	694464
903287	1.25227e+06	858066	707907	1.516e+06	1.14e+06	959086	1.64247e+06		881315	1.064e+06	1.52898e+06	637617	1.21906e+06	1.73697e+06	1.09725e+06	966946		1.09726e+06	882226	486666	654050	1.30639e+06	1.24784e+06	906542	793183
1.20251e+06	871580	1.07352e+06	842273	1.33313e+06	711005	712179	1.2448e+06		1.1187e+06	857517	1.20129e+06	512996	1.19404e+06	868149	1.0172e+06	961344		1.12166e+06	890116	1.05733e+06	770350	1.31742e+06	1.27452e+06	987132	641633
1.10832e+06	446076	809290	680730	832155	1.24991e+06	950691	801438		1.15496e+06	926170	1.43726e+06	313828	1.30785e+06	894177	1.05471e+06	867856		1.15552e+06	909037	825657	712045	1.39254e+06	1.332e+06	1.3719e+06	1.41539e+06
750277	911599	1.11116e+06	711911	1.10681e+06	828464	765956	1.53772e+06		704643	1.00286e+06	1.32393e+06	744282	1.38501e+06	620159	1.03893e+06	968328		1.4587e+06	945935	1.09388e+06	763519	1.43509e+06	1.33288e+06	940963	730963
847970	867023	774653	498585	1.19394e+06	1.81262e+06	999144	884701		973094	847100	1.29738e+06	591763	1.33453e+06	1.09469e+06	899440	995466			958546	1.00569e+06	865102	1.52673e+06	1.35006e+06	981182	745457
704161	871194	630432	634258	955554	737778	1.34523e+06	2.33155e+06		931682	776564	1.80001e+06	717237	1.45165e+06	1.19391e+06	1.42666e+06	1.00702e+06			991341	943376	1.19503e+06	1.61174e+06	1.36806e+06	910562	551105
713726	923870	1.43686e+06	517537	991967	792115	1.42638e+06	1.30125e+06		857784	870011	1.74006e+06	859110	1.22483e+06	550966	2.49246e+06	771163				989622	890290	2.02679e+06	1.39922e+06	1.04281e+06	858878
1.07646e+06	508317	1.13395e+06	703531	1.19432e+06	619278	2.52975e+06	2.01324e+06		1.17944e+06	1.07422e+06	732145	840225	1.3167e+06	555458	789415	1.10754e+06				903407	632954			986720	658552
1.15958e+06	1.12897e+06	714635	599545	1.10236e+06	812437	2.20582e+06	958762		792995	1.15167e+06		757932	1.12057e+06	340965	1.76247e+06	1.61497e+06				410711	1.19402e+06			1.28958e+06	974300
1.14599e+06	854833	767724	452940	663871	632860	1.0192e+06	2.40894e+06			1.2494e+06		507005	1.28292e+06	569858	1.54147e+06	685008				796738	1.50645e+06			685466	734677
1.02006e+06		938174	995654	1.31206e+06	628239	2.58201e+06	1.53971e+06					851092	1.45984e+06	773341	824129	908771				904311	1.22017e+06			771438	548648
1.04415e+06		889550	893795	1.054e+06	593617	1.70764e+06	1.51166e+06					714351	1.56861e+06	602411	1.18196e+06	851277				731108	940323			937947	1.38967e+06
730145		1.16745e+06	1.25696e+06	1.36834e+06	881687	1.08943e+06	1.05921e+06						1.29788e+06	1.51827e+06	1.4936e+06	817733				1.04437e+06	882102				823633
932592		734384	944570	1.35742e+06	460141	1.5774e+06	422015						1.52586e+06	1.1186e+06	1.37834e+06	871455				1.90863e+06	724743				797050
934156		915541	714021	1.42084e+06	804789	1.93588e+06	913977						988913	600180	1.48146e+06	763200				1.29175e+06	412430				646505
961679		1.22638e+06	1.18614e+06	796114	732594	2.79211e+06	912991						875404		1.0457e+06	965462				846957	740982				788379
1.02507e+06		786173	1.17851e+06	1.09459e+06	676799	2.71836e+06							1.23506e+06		1.10085e+06	982859				998930	569559				570041
954837		990058	939169	1.17933e+06	1.67545e+06	2.58503e+06							1.18489e+06		1.37138e+06	1.06147e+06				845395					1.59076e+06
859223		844023	1.02984e+06		883807	1.8725e+06							774335		721828	872872				2.28304e+06					660459
493924		743358	1.02804e+06		568553								1.3999e+06		788587	694804				1.0648e+06					555678
882228		1.07584e+06	1.10729e+06		612970								1.14229e+06		1.57666e+06	943779				904043					634194
620274		1.25103e+06	1.41234e+06		766669								826854		1.16845e+06					1.00066e+06					1.62022e+06
1.2067e+06		1.08521e+06			1.45867e+06								844874		1.1133e+06					1.07844e+06					520406
786959		1.16014e+06			1.37504e+06								723275		1.27866e+06					866339					1.07348e+06
888451		820552			964742								940956		1.16844e+06					1.61238e+06
1.25243e+06					1.01088e+06								773764		955392					839064
1.28518e+06													566817		1.46855e+06					740713
1.01524e+06													619526							777343
936833													1.1358e+06							938766
969895													1.07017e+06							1.41637e+06
834221

## Sheet: Figure2
Figure 2. Phenotypic changes observed for Caenorhabditis elegans fed PT-containing food after the L4-to-adult molt.
Mobility of class A				Percentage alive				Body size(mm2)																	Brood size
Time(days)(x)	C. elegans(S+)(y1)	C. elegans(S-)(y2)		Time(days)(x)	C. elegans(S+)(y1)	C. elegans(S-)(y2)		Time(days)(x)	D4/C. elegans(S-)(y)	D5/C. elegans(S-)(y)	D6/C. elegans(S-)(y)	D7/C. elegans(S-)(y)	D8/C. elegans(S-)(y)	D9/C. elegans(S-)(y)	D10/C. elegans(S-)(y)	D4/C. elegans(S+)(y)	D5/C. elegans(S+)(y)	D6/C. elegans(S+)(y)	D7/C. elegans(S+)(y)	D8/C. elegans(S+)(y)	D9/C. elegans(S+)(y)	D10/C. elegans(S+)(y)				worm1	worm2	worm3	worm4	worm5	worm6	worm7	worm8
1	100	100		1	100	100		1	0.1154	0.1119	0.1304	0.1313	0.1562	0.1795	0.1953	0.08538	0.109	0.1844	0.1546	0.18	0.2132	0.1891			D1/C. elegans(S-)	166	154	158	103	145	125	131	145
2	100	100		2	100	100		2	0.08648	0.109	0.1466	0.1557	0.1439	0.1848	0.1854	0.07763	0.1093	0.1453	0.163	0.1749	0.1938	0.2094			D2/C. elegans(S-)	111	123	161	84	99	73	114	97
3	100	100		3	100	100		3	0.08737	0.1325	0.1451	0.1689	0.1683	0.1914	0.1976	0.0812	0.1039	0.1375	0.1406	0.1905	0.2152	0.1997			D3/C. elegans(S-)	17	16	10	18	4	0	5	9
4	100	100		4	100	100		4	0.07716	0.103	0.1552	0.1479	0.1404	0.196	0.1999	0.08972	0.1302	0.1348	0.1592	0.1766	0.1837	0.227			D4/C. elegans(S-)	0	2	0	9	0	2	2	7
5	100	100		5	100	100		5	0.0761	0.1267	0.1397	0.128	0.1496	0.2072	0.1963	0.0987	0.1244	0.1145	0.1572	0.1696	0.2006	0.1883			Total/C. elegans(S-)	294	295	329	214	248	200	252	258
6	98.8764	100		6	100	100		6	0.1039	0.1253	0.14	0.1811	0.1602	0.1844	0.1995	0.09	0.1045	0.131	0.1643	0.1552	0.213	0.1986			D1/C. elegans(S+)	143	116	168	158	165	145	146	170
7	98.8764	100		7	100	100		7	0.07936	0.1201	0.1371	0.1487	0.1784	0.2135	0.1837	0.101	0.09631	0.1474	0.188	0.1964	0.1765	0.2337			D2/C. elegans(S+)	134	119	92	117	123	106	116	154
8	83.93	100		8	100	100		8	0.1001	0.1162	0.1594	0.1622	0.16	0.1716	0.1889	0.08094	0.1561	0.1495	0.166	0.1602	0.2034	0.2224			D3/C. elegans(S+)	14	21	3	6	11	22	7	18
9	77.5716	96.2025		9	100	100		9	0.08968	0.1078	0.1451	0.1479	0.1536	0.182	0.1642	0.1037	0.1057	0.1246	0.1394	0.1388	0.2019	0.1842			D4/C. elegans(S+)	0	0	0	1	1	6	0	7
10	59.7683	77.2152		10	100	100		10	0.09	0.1169	0.1459	0.1734	0.1743	0.1721	0.209	0.1016	0.1184	0.1403	0.1606	0.1658	0.1782	0.1981			Total/C. elegans(S+)	291	256	263	282	300	279	269	349
11	42.5019	65.6329		11	100	100		11	0.08423	0.1056	0.1435	0.1626	0.1428	0.2031	0.1998	0.09444	0.1004	0.1312	0.18	0.1734	0.1878	0.1831
12	42.5019	65.6329		12	96.0938	100		12	0.09551	0.1125	0.1224	0.1386	0.1612	0.1748	0.2162	0.08916	0.0864	0.1336	0.1296	0.1915	0.197	0.22
13	31.8764	59.1983		13	86.7188	94.7761		13	0.07654	0.1111	0.1617	0.1401	0.1536	0.1909	0.1908	0.08807	0.1206	0.1429	0.1822	0.1837	0.1918	0.2088
14	31.8764	51.4768		14	72.3982	91.0152		14	0.09045	0.1027	0.16	0.1275	0.1594	0.1649	0.1699	0.09578	0.08551	0.1578	0.1451	0.18	0.1889	0.18
15	29.2201	48.9029		15	66.8291	89.5108		15	0.1085	0.1046	0.1507	0.1573	0.1672	0.2208	0.2027	0.08903	0.1325	0.1281	0.1873	0.1989	0.1725	0.1919
16	25.2355	41.1814		16	58.0777	78.9801		16	0.07521	0.1314	0.1563	0.1293	0.14	0.1995	0.2082	0.09493	0.1006	0.1388	0.1454	0.1792	0.1645	0.2232
17	18.5946	36.0338		17	54.8954	78.2279		17	0.08707	0.1136	0.1632	0.162	0.18	0.1999	0.2057	0.07559	0.1035	0.1337	0.1878	0.167	0.1849	0.2139
18	11.9537	19.3038		18	52.5086	69.2016		18	0.0723	0.0956	0.1277	0.1566	0.16	0.2023	0.18	0.07309	0.1377	0.1438	0.1442	0.1739	0.1887	0.2215
19	6.64092	12.8692		19	46.8538	61.6797		19	0.07267	0.121	0.169	0.1574	0.16	0.1833	0.2176	0.1043	0.1122	0.1491	0.1649	0.2031	0.2104	0.17
20	6.64092	11.5823		20	41.9218	54.91		20	0.09	0.1273	0.16	0.1261	0.16	0.1702	0.1971	0.08513	0.1252	0.1467	0.1527	0.2017	0.1848	0.1923
21	2.65637	7.72152		21	33.7019	44.3793		21	0.09338	0.1447	0.1686	0.1683	0.16	0.1903	0.1926	0.09	0.1239	0.1389	0.1576	0.208	0.2145	0.2111
22	0	6.4346		22	20.5499	35.353		22	0.08965	0.1236	0.1475	0.1697	0.17	0.175	0.2147	0.0934	0.1376	0.1487	0.1628	0.1773	0.1954	0.1845
23		3.86076		23	16.4399	28.5833		23	0.09338	0.1318	0.1475	0.137	0.15	0.2046	0.2199	0.1015	0.1238	0.1242	0.1503	0.18	0.1786	0.1814
24		2.57384		24	10.686	21.6306		24	0.07893	0.1391	0.1465	0.182	0.16	0.1729	0.22	0.08772	0.1137	0.131	0.1696	0.17	0.1926	0.19
25		0		25	7.39797	14.6779		25	0.07325	0.1308	0.1486	0.1442	0.1672	0.2104	0.2167	0.07948	0.1383	0.1638	0.1506	0.19	0.2	0.2111
				26	2.46599	10.0428		26	0.09501	0.09003	0.1464	0.1682	0.14	0.1882	0.1674	0.09	0.1299	0.1264	0.143	0.2	0.2021	0.1845
				27	0	6.18017		27	0.1016	0.1055	0.1513	0.1415	0.17	0.1817	0.2088	0.08971	0.1038	0.1305	0.14	0.16	0.1747	0.1814
				28		3.8626		28	0.07082	0.09458	0.12	0.12	0.16	0.2003	0.1917	0.09312	0.1228	0.1412	0.16	0.18	0.1941	0.19
				29		1.54504		29	0.1163	0.1017	0.18	0.18	0.15	0.1901	0.231	0.1014	0.1021	0.14	0.1404	0.17	0.1808	0.22
				30		0		30	0.08302	0.1078	0.15	0.15	0.17	0.1887	0.1953	0.08879	0.08631	0.14	0.16	0.19	0.1727	0.22

## Sheet: Figure3
Figure 3. Susceptibility of the two groups of nematodes to acute stresses.
Survival(%)-paraquat				Survival(%)-Cr6+				Survival(%)-heat				Survival(%)-UV
Days after paraquat treatment（x）	C. elegans(S-)(y1)	C. elegans(S+)(y2)		Days after Cr6+ treatment(x)	C. elegans(S-)(y1)	C. elegans(S+)(y2)		Days after heat treatment(x)	C. elegans(S-)(y1)	C. elegans(S+)(y2)		Days after UV treatment(x)	C. elegans(S-)(y1)	C. elegans(S+)(y2)
0	100	100		0	100	100		0	100	100		0	100	100
1	99.0741	98.8095		1	97.1338	98.9006		0.166667	83.5616	89.7674		1	100	100
1.5	97.9377	97.1591		1.5	90.2378	93.1477		0.333333	69.863	84.186		2	100	100
2	92.7715	89.1246		2	54.8674	61.8518		0.5	43.1507	59.5349		3	97.561	98
2.5	82.923	78.2763		2.5	31.1766	35.1416		0.666667	29.452	38.1395		4	92.6829	86
3	47.0328	66.0891		3	16.0364	26.2241		0.833333	15.7534	24.6512		5	85.3658	66
3.5	39.0888	49.5596		3.5	12.7921	23.8143		1	2.05479	10.6977		6	78.0488	38
4	19.1183	40.037		4	6.51802	16.2174		1.16667	0	2.32558		7	53.6585	38
4.5	8.15446	28.445		4.5	0	8.94138		1.33333	0	0		8	29.2683	27.1429
5	2.98822	17.4343		5	0	3.12018						9	12.1951	16.2857
5.5	0	7.95266		5.5	0	0						10	0	0
6	0	3.82752
6.5	0	1.17663
7	0	0

## Sheet: Figure4a
Figure 4a FPKM for the twelve samples in RNAseq
POS_12d_1	POS_12d_2	POS_12d_3	POS_4d_1	POS_4d_2	POS_4d_3	NEG_12d_1	NEG_12d_2	NEG_12d_3	NEG_4d_1	NEG_4d_2	NEG_4d_3
12584.5	12455.1	14159.1	4946.54	4420.84	6164.86	17489.3	16304.6	13868	3793.48	3687.48	4681.98
13119	10019.7	12131.9	5568.38	4842.79	6572.16	17805.7	16459.5	11829.5	4892.11	4289.44	5883.21
13442	9296	11039.2	5754.99	4895.15	7140.98	17304	15840.7	11826.2	4318.54	4252.57	6102.32
12130.1	9750.84	11385.7	5295.3	4560.55	6520.5	14933.3	13964.3	10676.4	4134.95	3978.94	5579.17
12742	9294.17	11315.6	4636.78	3990.96	5864.81	16051.4	14566.2	10913.9	3490.95	3412.41	4763.85
10829	9142.42	10014.2	4885.91	4247.54	6178.16	14399.9	13687.4	10240.9	3729.97	3580.28	5108.89
10837.9	8938.88	10497.4	4768.68	3980.53	6005.92	13660.6	13853.3	10068.3	3761.04	3780.78	5071.86
8325.29	5832.13	7682.69	8146.27	6730.2	8537.24	12378.1	10268.8	7305.09	3593.35	4006.19	5593.31
10319.8	9215.33	9668.94	4307.01	3869.1	5393	12065	10876	10070.2	3687.36	3435.34	4270.24
8183.69	9284.76	9109.63	4268.92	3579.86	5520.73	12658.7	11243.4	11096.9	3662.68	3726.9	4585.02
8942.3	8111.7	8694.55	4501.84	3830.06	5611.92	11868	10310.1	8981.52	3445.84	3334.92	4447.69
4921.93	8536.11	9594.82	5513.28	4588.34	6094.93	10389.9	6585.37	10592.3	3829.71	3951.6	5038.31
9537.81	8246.28	8645.48	3405.99	3496.56	4693.43	12234.8	9067.82	8548.31	3323.02	2815.36	3989.61
7533.67	6441.47	7897.96	4559.18	3958.51	5413.62	10756	10065.2	7897.17	3269.86	3290.92	4586.22
8203.06	7693.58	8858.53	3721.9	3430.44	4706.18	10768	9738.43	8651.03	2884.82	2743.71	3742.43
8261.13	6589.58	7666.9	3907.6	3451.2	5076.45	10665.3	10878.8	8464.13	3086.99	2929.42	3995.19
8277.69	6839.79	8086.09	3797.82	3456.88	4766.31	10338.1	9777.35	8088.91	3077.39	2982.67	3843.93
7099.73	7238.36	8018.62	3700.47	3166.78	4480.61	10259.7	9046.46	8147.77	3022.2	2946.17	3941.57
6129.73	8536.24	9454.46	3141.53	2620.85	3548.12	10535.6	8034.54	9830.28	2437.66	2401.75	3128.13
6870.57	6563.87	7583.62	4008.92	3720.46	4804.64	9090.12	8296.55	7356.8	2979.96	2949.24	3981.71
7178.13	6114.31	6800.93	3583.98	3123.44	4536.34	10172.9	9785.72	7189.14	2808.83	2924	3833.59
5844.32	6345.24	6435.03	3655.78	3333.13	4210.27	8666.57	8910.71	7244.82	2905.4	2835.17	3903.14
6914.68	6482	6312.18	3314.37	2985.41	3999.21	8632.47	9323.24	7307.67	2379.66	2283.74	3120.83
6430.66	5815.01	6925.82	3355.2	2980.25	4026.41	9055.82	7894.02	7211.87	2826.89	2565.45	3427.89
7392.2	6114.94	6530.88	3046.21	2682.19	3898.85	9300.31	8861.72	6649.55	2481.08	2358.54	3026.54
5889.59	6824.2	7648.46	3434.98	3112.61	4126.83	8470.24	6570.32	6899.06	2919.4	2778.23	3554.26
6175.92	5745.23	6119.62	3390.58	2975.83	4054.45	9063.69	9034.03	6784.22	2433.84	2395.14	3320.53
6717.56	4912.02	5823.72	3784.76	3260.97	4611.28	8561.37	7773.28	5875.59	2804.74	2770.92	3918.33
5686.74	5928.18	6258.92	3316.41	2896.6	3977.78	7667.57	9293.18	7321.71	2529.15	2394.92	3129.59
4963.26	4776.83	5183.93	4556.75	4144.27	5196.05	7368.29	6971.18	5510.7	3436.84	3319.97	4565.21
6296.62	4602.68	5426.12	4074.13	3481.72	4873.89	7685.8	7536.02	5348.34	2953.54	2935.72	4210.26
6545.05	5988.52	6363.19	2822.82	2490.94	3735.34	9086.39	6826.3	6894.43	2637.75	2483.5	3198.3
6316.55	3496	4423.97	5009.25	4392.53	5487.73	8762.03	6630.5	4612.12	2387.98	2439.97	3503.6
5604.48	5783.94	6826.24	2842.73	2517.05	3263.29	8170.88	6824.09	6482.37	2387.61	2321.94	2949.01
5998.73	6008.95	5244.86	2481.43	2285.7	3306.48	8619.17	7755.4	6961.64	2300.84	2169.63	2651.62
5554.97	6094.14	5647.4	2036.19	1821.25	2686.19	9354.52	7244.87	7755.11	1940.54	1883.06	2301.32
5157.99	5021.78	5780.86	3476.32	3062.91	3936.99	6762.47	6868.69	5809.86	2411.83	2318.72	3255.6
5970.49	4080.62	5310.51	3225.33	2931.31	3771.34	7664.41	6691.73	4873.01	2344.79	2304.92	3354.79
4902.36	4897.98	5474.01	3114.95	2752.43	3572.7	6704.81	7076.62	5968.86	2391.86	2322.89	3016.5
4846.62	5027.67	5872.12	2985.4	2709.88	3477.55	7734.11	5995.83	5582.97	2291.76	2370.02	3092.6
5647.96	5537.37	4866.53	2299.38	2012.61	3157.23	7562.04	7666.87	6742.65	2188.66	1949.41	2316.59
5913.35	5210.77	5666.83	2659.39	2215.97	3264.39	7626.8	7498.52	6007.4	1602.73	1449.86	2205.4
4477.4	4678.34	5406.52	3268.48	2888.7	3633.25	6558.04	6065.5	5469.11	2437.17	2357.5	3184.89
4203.68	4624.56	5436.59	2935.35	2407.49	3894.23	7165.19	5628.66	5771.2	2414.57	2454.56	3091.49
4584.66	4374.85	5182.92	2820.73	2447.89	3316.74	6897.72	6124.99	5521.63	2250.27	2180.9	2947.95
4775.09	3627.41	4437.94	3325.3	3188.38	3844.26	6396.68	5500.63	4509.55	2673.92	2439.54	3704.95
3472.77	2534.17	3394.01	5220.29	4503.14	5367.97	5778.51	4434.28	3357.62	2800.78	3002.81	4504.35
4307.42	4267.89	4280.04	3187.29	2749.88	3791.68	6267.96	6643.34	5367.67	2211.4	2154.57	2974.09
4814.44	3993.09	3866.47	2795.86	2495.91	3526.37	6729.11	7075.53	5081.47	2204.99	2031.81	2951.54
3921.6	4271.12	4465.02	3450.37	2993.11	3684.43	5491.39	5296.97	4403.25	2281.67	2380.88	3199.22
4281.81	4300.29	4518.51	2873.61	2653.46	3125.63	5744.07	5999.25	4681.04	2113.84	2132.66	2853.37
5435.66	4244.72	4325.77	2095.16	2032.07	3011.39	6654.66	5448.23	5555.65	1888.25	1663.81	2635.37
4688.7	3939.54	4419.55	2985.34	2577.61	3273.88	6138.58	5310.77	4127	2012.23	1847.82	2775.41
5470.16	3756.29	3911.51	3896.33	3497.24	3877.68	4723.57	4183.99	2582.43	2086.67	2061.88	3630.6
3692.06	4212.88	4297.32	2871.87	2628.76	3087.36	5453.4	5580.27	4941.68	2085.96	2009.4	2632.27
3375.72	4433.74	4845.29	2812.3	2428.87	3098.92	5473.39	4459.93	5430.78	2076.59	2021.23	2657.58
4151.62	2537.16	3171.85	3713.01	3159.76	4294.5	5786.13	4608.77	3170.55	2163.31	2132.56	3132.41
4778.68	3713.1	3793.77	1974.02	1739.17	2504.57	7004.59	6259.82	4602.88	1692.32	1616.31	2290.64
3356.93	3879.29	3743.3	2550.82	2126.78	2869.99	5235.73	5921.9	4986.77	1885.18	1867.03	2337.5
3326.71	4113.19	4223.99	2489.87	2282.01	2759.28	5232.49	5492.19	4573.54	1872.44	1862.77	2439.9
3378.55	3685.12	4142.86	2878.99	2497.16	3243.41	4957.18	4588.58	4355.96	2066.42	2045.15	2707.14
3254.68	3845.96	4317.28	2586.34	2281.89	3034.87	5162.52	4411.06	4884.43	1987.22	1874.89	2316.03
4410.01	3225.55	3143.86	2639.52	2449.03	3292.35	4937.44	3898.33	3291.18	2129.77	1923.45	3272.55
3532.77	3544.39	3977.8	2148.81	1864.45	2578.03	5236.51	5824.43	4872.25	1509.99	1491.6	1999.36
2577.35	3876.54	4191.27	2523.55	2069.21	3014.9	4956.9	3409.24	5060.22	1758.92	1810.14	2360.08
3127.62	3526.55	4014.68	2609.54	2208.4	2895.26	4582.18	3492.36	3905.31	1886.67	1913.89	2554.16
2523.15	2919.88	3058.02	2427.38	2320.97	2177.29	4559.08	3896.15	4729.4	1994.49	2147.18	2836.14
3900.3	3854.29	4300.16	2423.58	1968.48	2853.8	6269.81	4900.81	4181.83	299.677	277.433	309.591
2638.08	3421.5	3516.11	2719.96	2250.58	3049.73	4381.15	3751.23	3828.37	1743.15	1798.76	2376.34
1720.49	2186.69	2668.1	3644.95	3349.23	3843.93	3130.97	2271.03	2614.41	3050.83	3032.18	3742.68
1609.86	2029.7	2378.77	4227.45	3554.95	3659.53	2709.72	2049.51	2370.95	2977.09	2997.52	3945.67
2786.64	2799.75	3416.69	2139.87	1874.52	2360.21	3993.28	3598.57	3098.76	1641.68	1555.18	2199.59
2864.92	2789.04	3370.67	1705.09	1375.77	2232.6	4192.22	4172.95	3697.99	1361.7	1252.74	1587.12
2219.65	2756.69	3274.18	2213.34	1881.13	2686.03	3837.64	2724.87	3697.98	1609.7	1537.66	2049.79
2462.92	2964.73	3157.8	1971.16	1731.25	2241.99	3698.44	3389.55	3408.89	1368.4	1319.79	1788.65
1953.96	2581.39	3072.29	2345.19	1988.79	2766.3	3208.42	2442.93	3211.74	1699.78	1637.6	2160.42
3641.35	1831.76	2182.34	1904.74	1565.17	1214.74	5348.02	3466.67	2962.25	1502.57	1207.21	1843.19
1880.32	1878.63	2083.41	3316.83	2883.25	3380.94	2065.92	1980.97	1709.75	2134	2186.65	3027.21
1972.94	2855.44	3078.01	2341.22	1956.51	2316.22	2883.62	2257.12	2877.66	1390.94	1509.19	1948.73
2373.6	2092.49	2274.18	2035.62	1613.49	2132.04	3763.52	3284.83	2849.93	1382.08	1418.64	2027.93
3713.83	2927.24	2931.37	1198.57	1241.68	1666.11	3988.93	2687.9	2964.35	1201.05	931.511	1491.28
3290.33	1628.63	1897.82	1463.44	1468.81	1481.91	3471.94	3498.7	2501.97	1780.84	1830.26	2329.27
2836.92	2961.26	2708.84	1178.09	1547.09	1515.11	2959.01	3308.95	2085.86	1679.87	1665.99	2159.34
1714.37	1204.24	1480.84	3483.15	3267.81	3709.9	2606.71	2161.27	1404.71	1448.75	1498.53	2195.23
1635.26	2592.33	2948.68	1916.06	1616.58	2164.83	3263.1	2151.65	3232.22	1424.3	1350.34	1806.33
1975.85	2295.62	2602.02	2050.91	1749.27	2235.25	2754.19	2438.71	2655.95	1365.97	1366.74	1800.62
1747.73	1935.17	2389	1456.94	1335.58	1863.85	4603.21	3099.78	2530.59	1340.43	1201.01	1762.78
2304.26	2257.03	2516.7	1095.31	871.723	1315.35	3542.54	3228.91	2793.55	1298.67	1392.1	1689.73
2272.49	2144.88	2152.42	1622.49	1338.49	1760.82	3230.46	3363.76	2512.85	1154.3	1127.97	1542.24
2439.27	2133.72	2256.49	1248.4	1060.07	1449.48	3255.46	2487.17	2213.21	1464.61	1579.08	2007.06
2293.51	2148.79	2255.96	1006.73	911.148	1193.7	3296.9	3522.48	2375.95	1139.19	1219.78	2010.81
1958.37	2223.69	2231.43	1555.09	1340.94	1521	2675	2859.83	2308.51	1163.94	1205.98	1442.48
1715.97	1916.42	2031.5	2016.12	1674.51	2217.6	2203.11	2295.64	2046.76	1342.16	1270.55	1709.02
946.543	1163.8	1111.02	1739.27	1675.11	1721.86	2576.4	2391.5	2631.7	1834.36	1883.95	2679.87
872.377	3786.96	3809.93	470.275	377.358	426.521	1993.05	1321.28	2619.96	1853.09	2256.03	1968.21
1439.7	1857.61	1781.33	1887.28	1615.73	1866.56	2401.56	1997.7	2118.77	1301.01	1319.68	1764.17
1751.66	1406.31	1794.6	1079.09	1156.08	1597.74	2916.48	2602.52	2208.39	1282.8	1398.75	1836.44
2028.61	1920.03	2220.93	1802.98	1464.47	1704.58	2331.03	2113.63	1888.05	1043.25	1072.35	1401.84
1386.84	1682.26	1784.53	1944.6	1730.78	1968.18	2203.47	1749.94	1712.89	1413.59	1402.22	1864.78
1436.43	1229.37	1308.24	2039.4	1987.48	2089.76	2136.02	2246.37	1689.22	1495.25	1460.45	1716.86
1548.14	1210.47	1281.61	2000.96	1979.13	1871.06	1934.26	1848.16	1536	1350.33	1428.47	1936.12
1045.21	641.352	786.775	2736.5	2761.53	2488.44	969.944	1056.97	1277.44	1678.45	1701.67	2309.27
1537.5	1723.95	1801.62	1392.68	1215.61	1538.52	2290.76	1865.64	1909.81	1107.34	1096.6	1435.36
939.763	1405.13	1840.9	853.354	798.944	904.977	3947.77	2469.42	2912.92	699.945	684.287	897.84
1427.88	1632.61	2016.81	1222.86	1070.49	1508.22	2292.09	1653.17	2050.24	1006.92	901.294	1123.43
1684.64	1595.56	1806.44	730.982	656.827	913.146	3226.77	2634.43	2375.44	681.475	769.223	825.471
1507.17	803.297	874.86	1235.53	1234.05	1409.65	2094.57	2289.65	1530.08	1264.6	1337.08	1908.32
1141.76	1387.96	1600.61	1612.3	1371.87	1742.2	1663.14	1489.43	1589.47	1134.34	1054.92	1443.49
1505.35	1571.78	1884.82	1296.79	1122	1438.68	2114.26	1650.02	1918.66	786.251	714.996	1037.14
655.041	733.318	816.277	1181.34	1488.38	1445.21	829.286	1005.21	695.938	2485.97	2348.37	3186.2
2446.45	2064.33	1861.04	652.78	708.427	952.105	2539.13	1712.23	1844.64	688.946	491.547	907.247
1364.68	1445.5	1518.06	1613.16	1242.31	1735.55	1807.99	1652.88	1269.31	918.842	978.598	1285.04
1150.75	1451.72	1417.78	1524.77	1452.58	1622.95	1897.1	1635.87	1517.81	982.112	936.766	1188.16
1195.22	1765.76	1867.73	433.812	355.979	477.57	2594.76	2382.47	2251.41	1070.77	1103.8	1185.01
1325.3	1560.44	1751.78	1012.7	901.518	1222.64	2130.24	1748.74	1943.73	925.425	879.139	1074.09
1179.76	1288.55	1555.86	1237.04	1081.31	1472.79	1995.23	1778.06	1751.58	932.975	877.043	1100.82
2787.74	2290.82	2048.4	238.633	268.505	348.167	2687.76	2672.35	2050.6	272.299	225.337	353.676
930.239	1251.01	1273.13	384.76	281.494	479.65	2913.63	2766.77	2006.77	1049.48	1249.67	1498.27
1788.29	1248.36	1413.04	647.677	607.017	906.469	2500	2334.42	1850.14	799.43	817.54	936.813
1919.92	1196.82	1295.42	1052.53	1012.28	1126.91	1982.4	1844.01	1358.13	791.359	745.32	1122.51
920.355	1678.53	1829.58	1256.87	1078.82	1314.34	1727.21	1083.64	1693.98	809.896	856.074	1073.97
1155.31	1547.82	1796.81	546.109	426.042	632.834	1588.44	1367.29	1835.5	1251.9	1522.09	1316.55
1319.69	912.911	1099.49	1323.17	1140.29	1436.01	2174.06	1662.06	1224.08	644.598	678.241	980.091
1052.55	1263.27	1329.67	1333.69	1366	1299.37	1426.76	1461.36	1167.4	858.839	885.83	1110.26
852.119	1123.82	1118.06	1325.79	1227.18	1431.78	1380.79	1161.28	1182.9	1081.36	1147.38	1422.46
801.223	1439.36	1514.32	420.901	306.485	486.078	2164.87	1650.74	1630.89	1101.99	1291.5	1411.93
1405	1695.54	1316.91	622.118	600.915	898.178	1996.95	1583.97	1881.82	682.167	559.628	758.973
370.596	766.675	663.261	435.635	310.614	472.548	2116.46	2329.91	2281.41	1184.74	1410.62	1587.98
580.729	952.46	1098.09	1576.83	1289.97	1789.1	1086.62	722.86	1183.18	1116.96	1083.17	1432.29
1232.4	784.822	821.226	371.333	317.862	895.88	1643.3	1827.52	1049.22	1396.01	1412.69	1967.83
892.744	763.952	793.884	1343.23	1388.11	1485.56	1281.47	1424.94	1080.7	911.974	962.585	1153.81
1003.53	1150.8	1310.15	985.17	932.846	929.273	1790.29	1361.02	1441.99	724.867	783.733	1059.94
870.834	785.45	900.29	1215.76	1092.33	1184.3	1454.51	1242.08	1052.19	1026.67	1092.84	1417.41
806.467	293.091	381.693	2247.52	2279.89	2039.36	395.51	434.917	389.718	1199.65	1169.01	1448.14
1204.33	1292.21	1371.02	855.631	634.523	916.106	1617.39	1605.57	1437.55	616.196	620.754	789.804
1094.85	1202.56	1318.39	1113.97	971.387	1085.77	1254.27	1143.39	1092.86	821.723	809.297	968.302
1761	2110.64	2161.35	224.821	250.974	351.153	2416.26	1807.92	1398.5	109.507	97.9418	127.907
1742.22	1336.97	1633.93	188.84	158.209	230.145	2418.75	2290.21	1621.46	354.264	375.194	399.735
1096.47	1214.77	1373.95	860.108	738.273	975.81	1688.82	1360.15	1379.45	633.241	653.629	674.475
816.55	864.329	843.734	1170.17	1060.93	1240.85	1178.58	1109.12	1015.98	862.268	929.115	1082.55
150.018	873.047	1145.82	171.836	80.8447	101.3	1618.8	5717.59	2024.01	76.2771	90.0106	101.817
751.42	1029.02	1081.09	1344.48	1255.5	1374.67	954.725	685.557	910.307	847.171	823.991	1062.39
518.029	1014.92	1089.58	387.31	294.645	458.159	1907.67	1372.24	1550.29	1012.98	1171.92	1257.99
988.319	776.028	965.481	3172.99	2014.53	2775	239.583	178.701	118.892	265.957	266.217	242.35
1575.84	2247.61	2199.97	122.256	161.517	208.087	2340.38	1471.74	1083.13	52.9106	39.3694	31.6527
46.3933	69.3567	96.7088	4273.64	2643.43	4137.63	2.24907	1.69347	3.90858	62.7227	51.7902	44.5144
700.785	813.808	917.049	280.565	208.528	335.824	1981.87	2029.08	1427.2	720.553	853.161	962.223
777.53	721.715	753.729	757.426	733.333	711.782	1268.59	1274.46	1369.51	795.821	883.342	1142.63
586.775	436.755	474.246	1023.37	1020.37	940.705	1053.32	1239.77	978.356	904.684	939.147	1278.71
714.568	654.979	781.205	1019.07	886.768	1001.43	1035.61	886.378	795.369	927.821	960.725	1131.94
458.117	1768.69	1717.4	236.608	176.73	212.25	1529.15	836.975	1703.57	620.096	787.832	677.025
804.682	599.861	645.368	875.85	712.019	933.407	1209.31	1149.4	838.951	771.193	865.272	1254.71
733.505	1612.29	1591.3	168.361	114.461	175.532	1632.76	1345.61	1722.05	457.685	556.695	541.863
766.555	1139.48	1249.66	801.296	855.386	901.345	1247.43	856.263	1316.45	407.658	398.489	492.071
772.979	701.912	796.54	840.721	744.784	869.387	1138.1	1051.28	863.535	756.402	742.347	999.019
174.891	447.981	418.025	648.134	467.225	723.53	639.975	447.41	518.192	1561.6	1869.96	2117.31
498.376	587.294	580.458	1030.32	949.678	938.47	820.993	738.246	743.255	908.264	941.44	1291.93
813.914	865.025	873.093	777.021	688.44	791.649	1279.85	1335.98	1166.17	442.904	347.04	545.583
931.685	1498.58	1480.79	74.645	58.9844	76.2329	1511.29	1109.67	1552.42	441.853	509.698	460.32
1465.49	756.607	876.849	129.618	127.679	196.472	1709.76	1594.74	1362.57	475.136	568.949	432.721
675.091	816.082	881.686	748.256	908.959	869.227	1183.36	927.799	760.892	495.515	584.643	648.051
567.907	533.857	520.727	1373.6	1243.77	1240.99	772.414	782.567	691.078	505.919	398.524	859.019
673.867	973.712	984.411	651.274	590.711	720.933	1344.59	1069.88	1078.91	431.759	441.857	528.12
804.299	576.362	595.151	797.54	786.31	853.574	907.571	922.36	785.418	659.613	583.911	1034.36
0.0824881	0	0.352266	1743	3645.45	2729.62	0.077554	0.125677	1.53369	463.524	376.308	340.836
548.548	498.558	536.091	1007.47	888.933	977.513	805.294	715.099	637.567	779.723	807.468	1031.1
732.448	639.76	663.482	822.376	868.178	961.758	911.711	943.591	680.81	563.075	571.663	744.778
715.694	569.705	638.244	1028.3	867.651	999.896	1154.66	895.588	637.429	416.494	452.646	719.761
841.365	1538.89	1393.04	209.568	231.045	272.92	1168.16	1229.62	1269.85	295.798	269.02	327.664
489.096	273.197	284.584	621.756	614.646	635.536	1031.64	1304.06	1064	786.498	835.226	1069.97
729.989	652.581	601.173	557.746	599.567	590.338	1210.85	1462.78	1059.64	453.989	480.926	607.526
493.206	619.17	631.448	751.94	977.768	907.635	740.585	663.334	598.852	805.213	795.388	990.935
722.32	718.784	758.876	252.224	232.7	304.066	1684.86	1262.57	1117.22	573.073	606.669	702.339
625.163	537.953	573.282	745.417	626.345	783.654	1049.98	890.113	737.768	664.563	696.106	984.157
21.1107	0.163663	3.36393	1362.77	1599.86	2070.94	1.33307	0.480057	4.32051	1403.01	994.941	1433.68
1.64748	2.76857	2.97977	2231.57	3187.54	2417.89	2.73341	1.91946	3.37845	365.671	341.535	310.101
1146.03	1015.69	1084.75	215.968	175.683	257.842	1512.69	1598.88	1055.77	224.408	258.137	296.063
412.171	460.433	459.152	815.333	906.926	880.438	862.255	1054.17	782.758	779.375	640.254	744.475
518.532	498.822	524.901	911.408	769.881	963.348	739.199	781.153	602.05	735.2	747.642	951.637
525.953	477.091	575.55	878.099	771.105	922.602	785.855	677.24	603.626	750.666	755.876	972.426
1280.8	901.195	860.877	169.307	133.807	187.788	1585.32	1586.23	1175.64	223.934	250.804	241.499
740.928	756.387	783.479	307.935	284.86	363.398	1384.17	1093.71	1020.45	575.547	620.257	660.452
577.561	442.795	534.064	830.589	782.975	923.248	835.709	775.627	600.729	687.957	718.884	863.416
359.33	408.217	435.694	957.782	845.272	971.074	591.842	539.967	488.521	852.125	850.13	1210.31
353.735	529.861	582.88	995.723	864.527	906.451	625.831	486.784	639.142	765.321	812.9	938.549
377.419	390.664	470.569	1193.16	1168.9	1336.77	719.351	591.098	456.647	545.49	482.641	737.537
946.809	864.014	914.227	637.321	542.074	815.679	1098.17	1035.87	834.143	239.289	232.613	279.956
660.13	653.655	699.152	792.357	695.411	831.882	889.128	913.644	727.928	438.81	449.03	609.876
327.741	479.059	529.237	966.162	1046.9	1049.78	675.772	454.866	686.953	670.877	731.333	730.367
459.709	531.406	551.57	864.46	806.443	841.554	741.428	566.252	567.689	695.461	753.242	927.955
519.955	496.527	558.154	938.201	859.422	1053.99	748.041	657.165	592.066	590.388	495.671	667.889
551.236	722.999	772.778	799.399	593.867	780.025	774.289	590.431	714.64	493.466	610.569	648.942
460.539	404.633	448.427	807.389	825.257	858.913	748.836	651.944	612.258	644.426	718.189	865.15
375.921	535.016	618.659	928.39	750.317	856.186	650.326	485.293	598.417	640.064	687.27	910.185
543.677	536.624	637.3	720.077	627.283	721.951	881.076	587.195	694.586	659.603	662.016	744.351
1046.99	495.723	599.242	656.898	619.991	753.52	884.624	861.311	605.377	378.498	408.37	560.899
966.994	586.185	635.453	811.716	563.783	884.058	920.807	828.225	674.49	271.857	304.333	378.262
472.317	483.823	548.288	895.476	781.192	852.973	626.844	555.247	523.548	621.029	658.084	761.534
464.736	399.572	480.2	810.086	656.408	843.936	742.152	584.571	585.523	664.401	696.859	838.505
632.748	450.08	475.623	1273.21	971.787	1373.75	657.622	530.516	385.9	285.797	287.159	356.237
375.686	818.904	726.839	53.9706	33.3125	46.8808	1508.67	1754.29	1665.13	194.661	249.985	247.665
284.298	508.343	540.297	872.826	769.151	826.838	603.438	399	598.756	673.607	730.773	845.439
750.844	491.282	479.622	516.597	534.886	588.781	924.874	1052.04	793.987	465.88	437.579	581.899
341.562	358.479	393.421	753.626	730.507	788.384	590.124	410.083	477.875	752.872	803.613	1129.67
968.483	608.375	739.657	838.948	552.328	935.226	900.7	731.965	515.76	228.55	197.216	218.101
542.935	404.368	429.818	966.509	793.161	910.591	797.483	608.903	436.962	407.073	401.224	658.413
310.475	477.82	489.347	594.276	649.253	711.268	751.847	608.345	646.473	656.66	670.509	771.828
970.117	492.293	503.596	24.4041	19.5594	27.1639	1900.53	1485.24	1317	174.62	210.035	185.266
356.982	434.794	453.237	794.789	682.701	803.458	614.149	495.888	544.099	620.505	668.906	823.233
436.11	469.677	495.308	718.347	631.255	701.596	619.569	666.171	558.643	604.038	638.802	736.767
0.718592	1.11976	1.30422	1854.73	2328.69	2134.18	1.9846	2.32652	4.09171	328.901	314.962	300.296
706.726	663.068	673.615	509.181	490.83	502.259	772.523	777.309	693.612	458.145	462.506	561.815
742.836	493.316	553.031	493.223	521.2	622.187	913.201	874.176	695.725	415.941	367.096	519.457
807.836	319.369	410.688	457.152	518.801	512.581	602.66	728.206	422.951	716.931	715.219	945.289
618.551	353.854	419.599	589.1	513.758	698.31	980.632	833.765	613.095	462.9	450.88	620.171
405.75	456.114	521.116	555.487	417.129	416.279	1213.49	1099.63	874.708	278.322	326.335	584.519
562.301	491.898	639.876	841.288	706.872	825.802	658.158	436.032	506.97	461.582	466.531	527.754
682.586	586.959	712.685	304.194	226.354	324.395	1082.39	918.174	782.241	419.712	468.17	581.074
573.635	418.743	436.464	499.905	507.963	533.303	1012.6	1021.39	703.648	376.039	389.114	546.923
741.819	493.735	542.749	712.617	578.239	733.985	843.377	694.079	547.038	327.914	338.538	429.541
411.186	479.133	518.065	650.236	541.302	604.769	710.292	605.127	611.327	552.444	577.773	716.818
566.848	618.751	592.609	369.506	422.925	450.919	832.45	901.606	750.529	488.285	417.945	475.153
296.34	350.839	357.297	833.417	838.608	804.402	549.605	506.38	508.018	554.433	590.78	652.82
892.121	731.907	730.166	414.517	283.742	442.504	964.407	1000.5	644.045	212.795	202.948	285.613
818.977	345.114	420.588	491.127	549.277	516.591	907.69	964.16	617.336	354.754	344.641	471.761
30.1549	53.1189	72.0405	2520.38	1442.69	2565.04	10.3407	5.77069	5.0785	33.4211	25.8688	21.5667
594.442	550.524	542.859	554.896	491.186	550.704	668.996	678.747	568.888	476.851	511.337	583.605
364.425	414.876	497.671	625.344	589.361	703.764	658.67	507.702	569.603	571.084	573.6	694.467
322.687	404.505	404.591	719.373	772.966	795.63	545.764	621.379	493.451	504.224	554.127	581.367
432.908	458.764	503.822	490.065	405.634	521.509	883.593	721.175	719.757	484.651	483.087	603.297
477.868	528.448	572.922	576.384	671.423	619.232	589.652	446.862	468.578	527.431	553.751	655.244
487.241	387.954	456.658	966.07	719.555	949.029	578.191	408.556	413.748	365.845	371.31	544.324
75.8949	203.385	186.129	396.537	253.377	390.755	449.396	407.584	387.354	1064.48	1290.08	1500.4
786.767	630.167	678.109	32.4337	32.444	157.911	1489.83	1407.41	1268.18	35.1495	32.5722	32.3642
734.229	550.797	548.051	267.346	248.276	343.334	884.188	942.277	862.554	360.507	404.131	409.709
560.597	536.158	598.031	519.676	380.443	513.377	763.195	731.243	612.108	381.21	404.921	516.184
391.111	364.441	404.733	638.247	552.318	657.359	597.783	577.196	502.48	528.521	561.178	687.607
271.037	326.149	368.349	619.239	668.686	637.059	459.342	393.907	337.667	713.769	692.811	961.398
710.928	625.425	696.006	298.135	359.543	422.913	1016.58	937.16	726.754	224.862	184.139	237.726
483.996	599.596	635.147	472.815	447.963	513.186	618.133	590.739	621.07	450.717	472.068	523.837
608.158	489.132	526.299	418.449	429.75	523.612	635.236	571.145	543.233	527.144	531.512	611.553
0.0889451	0	0.0759682	1210.55	2426.89	2062.89	0.125437	0	1.98449	278.047	228.047	188.797
853.079	586.976	608.807	282.916	221.443	354.192	935.059	910.578	755.562	273.631	321.068	293.568
313.767	423.336	430.254	728.838	665.196	674.726	471.234	383.282	449.881	517.399	519.267	691.03
583.433	539.905	568.336	333.976	275.598	378.604	672.293	718.85	704.409	468.98	491.037	494.217
503.71	411.65	456.308	423.584	376.599	475.076	876.054	852.994	646.039	318.531	321.309	464.239
281.879	568.02	569.007	434.35	424.372	462.811	459.595	298.49	466.21	603.071	666.928	826.019
502.536	524.068	545.284	432.524	489.865	560.759	595.397	538.099	512.939	454.313	371.856	512.433
431.501	383.489	437.205	537.644	498.338	540.422	618.927	514.481	507.773	449.505	461.076	584.765
383.235	557.044	463.808	304.121	321.133	322.171	818.098	832.893	758.882	372.071	388.929	414.996
1061.21	1361.95	1509.49	80.394	61.2063	77.4994	322.473	190.679	194.852	341.643	335.912	373.94
481.453	356.807	397.338	555.3	464.382	529.651	651.401	544.651	427.096	447.905	462.785	564.815
518.341	454.222	463.858	424.208	393.339	492.349	717.783	655.518	498.812	356.52	409.89	496.752
691.85	275.021	406.278	336.529	357.131	385.997	815.074	749.652	521.855	400.428	393.902	518.554
431.299	1724.81	1868.08	66.8239	50.4721	61.384	521.044	302.342	531.574	84.5044	110.031	97.7398
609.088	520.094	599.711	305.127	327.38	333.967	757.4	662.169	592.709	342.855	340.25	434.239
141.95	82.7114	75.9047	18.8195	17.6375	15.2786	1925.29	1348.38	1230.46	280.371	279.272	370.799
147.94	340.393	318.597	299.32	191.89	290.46	546.226	416.499	537.156	748.329	883.245	1009.49
756.162	472.508	480.66	331.1	282.036	313.911	674.357	797.919	609.748	279.108	304.218	382.091
356.59	494.745	552.653	430.827	448.558	479.688	562.219	397.863	594.73	400.469	450.808	486.74
824.102	599.828	563.765	243.874	213.678	364.955	986.183	758.027	663.009	138.111	107.927	192.32
258.322	174.597	193.914	687.221	955.28	867.688	206.967	241.675	177.403	618.495	575.574	676.366
206.905	642.036	795.001	4.51919	1.69796	5.51749	1810.43	984.409	1146.42	4.01803	3.48814	5.03561
329.529	316.348	316.495	510.626	488.075	501.956	502.841	446.881	423.796	510.885	544.487	710.339
318.611	371.989	399.973	551.707	502.246	571.255	490.78	401.948	430.137	467.564	481.756	585.255
418.208	447.329	457.979	313.871	293.251	363.881	796.794	699.27	713.251	308.761	323.517	434.288
353.304	325.144	348.224	640.679	608.042	636.056	510.756	513.75	418.553	368.68	382.448	446.15
445.106	494.338	566.988	650.697	485.015	578.128	448.595	370.645	391.717	324.29	355.914	426.895
568.765	415.354	397.603	326.967	308.319	352.883	754.033	727.764	575.948	339.214	355.288	412.316
405.056	529.847	610.804	408.754	363.563	460.124	497.309	402.243	509.919	416.933	461.844	463.27
356.356	390.467	435.043	459.904	410.119	476.733	613.328	440.492	517.672	451.189	445.525	531.42
286.882	366.978	428.559	514.148	468.489	595.43	521.274	394.402	470.905	451.564	448.232	553.034
715.843	314.009	393.601	350.7	242.384	330.324	793.538	638.897	467.305	344.534	326.551	556.156
420.062	331.029	346.537	501.374	495.243	484.702	596.707	627.134	475.586	343.531	369.034	466.26
453.275	328.131	350.408	652.065	658.363	606.794	382.026	400.85	379.05	402.773	346.681	477.36
647.841	197.815	231.221	440.538	443.443	459.248	412.871	544.699	345.416	511.676	496.067	664.473
344.998	441.475	408.168	408.628	440.322	389.532	586.998	656.415	566.185	361.409	370.677	418.713
253.309	356.489	373.819	588.532	792.28	725.453	427.435	310.34	373.733	376.877	345.129	465.688
311.744	374.207	489.596	414.448	442.37	451.039	546.388	463.762	447.164	441.626	433.574	562.537
475.518	431.456	494.132	295.429	388.11	629.59	792.098	675.932	521.247	219.443	180.667	247.388
1.45772	2.29094	1.7239	1039.94	2227.5	1463.66	1.01911	0.949127	1.07718	232.977	195.501	161.096
540.51	324.461	389.123	522.744	401.914	189.612	865.753	610.58	502.625	271.519	265.015	444.067
361.799	476.061	476.538	475.442	501.635	499.299	501.155	483.753	493.904	341.056	329.359	374.825
667.96	555.496	583.446	124.917	115.033	217.643	862.321	849.189	832.856	158.572	171.762	171.726
484.697	475.269	478.777	422.174	381.614	460.138	583.69	574.295	482.115	286.491	318.317	350.895
381.845	343.917	370.563	425.806	440.793	512.963	526.957	438.093	457.01	436.155	412.18	537.932
567.04	402.482	321.267	307.729	292.631	375.285	772.422	646.795	464.639	346.707	371.214	401.237
382.285	490.865	561.535	498.228	369.843	537.564	544.202	495.87	526.007	270.352	256.802	319.522
418.25	278.871	318.075	402.815	350.693	393.736	752.264	653.747	485.62	335.799	344.022	509.024
683.889	241.65	332.887	422.995	478.227	408.833	280.105	388.278	255.666	536.233	568.846	639.407
518.523	413.321	441.237	229.082	220.057	272.335	685.425	680.626	656.658	349.276	386.493	355.651
462.17	361.155	416.113	392.162	330.905	421.878	631.621	515.472	462.292	376.605	387.9	439.285
67.7607	127.543	197.452	1753.35	1176	1758.69	11.1608	8.63258	5.19576	40.914	30.056	20.6246
333.56	267.369	294.035	749.186	762.265	648.385	250.853	202.358	238.066	395.521	374.053	653.66
93.9019	48.3076	53.4252	90.2932	106.169	115.84	1245.16	1260.87	752.747	456.382	374.659	525.763
330.97	354.611	321.733	637.342	542.33	505.319	297.045	329.079	301.968	443.873	467.186	564.083
448.219	226.387	258.481	427.612	502.238	541.889	427.99	402.712	330.103	406.626	352.841	739.103
292.74	322.547	336.155	462.617	431.766	477.865	413.13	399.905	372.659	460.811	500.853	591.99
116.278	95.5043	101.996	634.561	843.689	675.052	272.822	290.354	217.654	618.815	539.339	653.474
380.362	438.306	461.757	451.638	476.476	479.569	464.276	391.836	397.258	309.763	352.778	393.763
177.03	54.295	73.6669	865.268	885.429	780.478	42.4254	59.3853	47.9046	603.337	663.985	739.821
247.575	354.306	426.951	442.041	338.529	448.89	572.525	349.74	528.468	346.476	385.928	541.249
196.329	220.871	216.445	541.444	628.06	524.33	174.399	213.081	151.663	624.847	598.588	886.837
273.593	279.704	289.821	550.736	482.731	543.961	351.331	304.088	340.79	464.169	527.445	540.901
768.597	1089.49	1041.27	115.062	85.1762	128.264	133.142	77.7153	70.5757	415.163	501.972	510.289
560.798	353.757	457.648	327.564	325.773	365.028	595.692	534.63	419.891	309.941	316.501	356.206
316.775	471.8	476.185	328.715	287.496	325.076	562.813	474.825	569.578	323.21	379.324	383.884
309.335	268.9	259.54	443.042	406.019	419.948	522.424	493.058	386.37	404.696	454.589	528.943
499.31	420.716	435.426	409.577	318.5	428.089	592.461	592.575	467.849	208.55	216.537	235.767
483.714	710.681	714.089	56.1722	39.8262	60.5152	622.678	452.345	607.528	334.329	377.477	349.607
417.89	364.818	329.591	247.577	311.133	289.874	685.888	776.257	538.617	250.984	238.138	326.708
422.354	493.033	485.757	338.713	352.066	340.586	523.308	507.629	521.093	260.94	242.678	278.845
469.598	475.894	506.234	352.124	269.616	357.026	547.087	570.679	476.065	226.805	226.441	263.199
461.604	425.356	484.681	377.087	286.773	439.492	551.708	521.916	418.183	240.095	223.054	300.455
467.53	323.116	339.096	293.462	277.24	317.948	640.06	728.916	488.994	287.98	262.375	299.162
326.961	472.695	546.867	555.255	400.538	476.769	369.379	334.968	313.541	256.029	291.41	366.917
659.898	299.125	358.925	438.199	426.391	487.138	450.768	431.835	292.46	263.251	221.391	373.076
361.357	444.585	485.055	299.429	191.216	261.154	799.432	851.662	571.882	155.46	123.686	137.1
239.622	330.132	366.384	477.161	386.942	473.634	497.089	324.226	430.35	359.653	348.578	435.782
241.463	288.855	318.648	478.871	405.95	473.767	453.608	321.995	374.1	380.502	411.245	502.756
380.545	313.963	335.51	515.252	395.339	513.686	499.689	476.212	397.002	244.093	224.935	330.147
426.236	326.76	386.021	407.515	340.921	435.444	480.487	411.399	323.89	337.099	302.04	443.832
297.072	217.879	207.277	576.849	643.229	622.663	318.621	346.348	241.511	340.61	298.996	510.092
280.769	342.416	341.029	545.819	538.618	516.804	298.197	302.533	282.004	374.155	396.055	382.837
355.725	249.068	279.745	503.634	454.289	523.384	430.728	401.135	317.559	300.446	314.953	415.75
447.318	645.148	674.672	176.54	188.403	261.85	614.019	438.125	630.415	147.828	135.402	181.829
453.436	435.733	429.157	153.605	104.531	158.353	697.399	642.803	571.249	277.128	286.304	326.755
368.995	437.366	435.638	300.094	293.148	319.414	476.925	475.995	423.913	312.302	324.19	356.199
473.593	282.166	340.917	504.474	413.223	574.122	473.547	388.93	295.163	231.956	224.257	308.591
414.324	487.93	450.214	201.927	204.372	257.009	708.73	718.381	589.547	150.006	148.387	178.761
377.537	482.091	473.723	352.366	326.127	417.943	582.985	550.105	477.512	158.671	138.384	166.495
212.738	178.763	209.089	506.191	489.027	500.736	289.259	201.598	234.449	490.028	487.309	691.762
121.979	176.043	165.417	532.065	623.649	600.133	371.442	350.428	271.696	345.015	359.122	561.099
316.779	279.11	351.226	407.341	336.48	431.453	489.294	385.612	370.401	335.039	347.442	424.479
315.764	380.543	400.9	291.391	342.044	316.518	529.899	455.845	482.092	333.347	311.093	309.539
242.13	269.015	281.019	475.745	422.644	493.549	366.307	359.124	309.914	362.755	394.11	489.87
532.065	314.96	388.422	437.145	288.98	414.645	523.606	462.883	332.701	209.322	218.543	339.223
323.791	365.166	433.175	393.194	390.843	400.042	442.865	352.996	382.281	304.864	296.972	369.055
494.246	421.983	449.976	205.046	240.783	253.383	658.931	612.419	457.42	212.395	197.49	236.76
609.142	374.725	461.827	192.55	124.076	237.033	758.756	725.661	473.328	147.066	138.436	185.737
455.178	359.049	366.348	308.183	280.998	319.247	477.424	530.78	430.044	268.421	292.87	286.012
459.544	417.572	462.612	258.128	219.91	269.178	566.382	658.007	464.199	187.324	178.832	225.948
212.314	231.222	248.523	512.076	459.815	482.147	353.197	301.767	280.209	392.591	378.956	502.642
341.307	326.987	376.678	495.32	438.477	582.844	437.307	289.074	359.843	217.977	214.072	267.417
197.438	222.86	217.201	370.257	348.538	410.647	403.647	402.35	360.341	465.626	443.74	494.83
310.438	351.008	372.469	357.377	448.947	390.598	400.885	368.361	353.256	296.966	305.652	361.475
281.438	113.141	132.441	562.211	542.587	404.678	182.627	272.022	198.48	481.955	553.263	583.61
297.902	217.191	200.871	310.086	354.335	297.615	225.06	261.935	201.624	515.734	453.455	946.16
326.829	246.984	271.464	645.227	506.613	611.693	323.487	251.654	229.132	262.761	269.419	327.318
387.373	253.307	263.07	101.045	69.4397	92.2774	691.421	592.532	617.095	312.426	407.482	473.952
0.250764	0	0.267722	904.761	1469	1092.09	0.058941	0.0636766	0.815923	275.508	254.932	249.307
1057.17	205.581	260.516	263.822	178.561	289.594	214.544	262.83	153.806	395.898	425.112	535.221
428.25	462.566	447.031	213.821	173.051	226.949	529.502	496.611	401.051	242.397	282.925	332.822
471.583	358.179	429.32	332.295	278.169	344.193	447.066	476.788	374.782	223.91	221.771	276.158
300.128	452.539	449.052	261.577	243.544	272.716	428.218	357.893	426.596	296.577	360.417	367.524
262.937	328.739	343.185	454.368	443.181	508.32	426.344	309.895	365.799	242.995	234.379	292.838
196.86	298.115	314.818	366.136	363.613	357.612	352.844	259.535	357.486	389.607	430.437	512.911
291.572	225.56	221.428	305.271	283.125	288.064	552.748	588.774	441.416	287.379	301.551	408.38
384.032	482.318	445.054	28.062	25.1994	28.8891	852.037	900.772	685.134	118.573	116.118	108.03
348.522	213.262	243.76	156.422	144.004	203.71	608.717	454.961	470.321	403.096	397.654	503.741
243.293	414.595	375.595	121.647	80.4338	110.534	516.916	552.633	449.507	344.753	429.426	505.217
184.671	211.165	209.735	527.109	505.087	523.241	294.656	267.76	268.278	359.461	383.979	405.583
118.586	203.506	185.75	226.27	155.628	227.466	295.336	326.021	283.965	594.154	717.401	799.685
185.701	247.995	239.351	477.41	448.006	472.762	314.697	224.967	273.827	348.694	408.349	466.397
547.772	858.589	776.563	107.677	72.0819	108.17	89.4418	52.261	50.9416	407.757	478.731	502.5
26.0185	50.9426	66.946	1449.35	1016.03	1372.87	1.04225	2.05327	1.03056	25.0661	18.0309	15.2104
191.203	246.74	233.688	415.994	651.391	580.884	245.942	257.42	204.603	332.204	299.989	361.295
261.366	257.696	275.633	403.317	359.76	350.223	329.905	360.599	304.687	312.815	349.689	427.516
404.079	397.389	436.859	271.78	260.01	288.693	417.559	371.925	427.623	226.565	243.018	247.105
372.604	319.108	384.804	131.278	119.852	160.247	546.292	445.278	372.566	376.61	347.836	405.801
342.399	284.04	291.624	269.328	283.858	309.01	601.978	532.885	407.075	197.5	209.052	253.354
256.292	264.503	253.48	350.945	321.446	319.515	430.078	380.201	333.302	285.634	310.434	449.874
424.948	228.43	278.183	316.516	320.169	336.529	405.539	475.451	348.093	252.417	236.641	273.662
357.625	403.711	368.676	248.912	324.89	273.771	406.462	479.207	419.211	219.5	186.502	207.595
337.675	261.285	273.786	345.316	308.265	361.139	410.23	393.738	328.486	272.536	270.363	331.416
368.667	348.956	365.458	201.259	173.628	220.881	565.968	640.505	447.513	172.387	180.859	203.095
283.633	308.621	348.452	391.543	294.647	350.797	400.82	300.028	310.834	258.565	266.102	367.79
274.645	246.421	278.364	395.045	321.279	409.583	389.03	342.516	300.946	292.493	289.151	329.639
117.03	113.188	128.923	544.421	676.926	595.626	217.566	183.725	180.809	352.026	315.01	419.267
408.307	298.051	361.633	313.564	284.059	350.655	431.49	411.369	319.867	210.819	196.471	257.129
367.333	245.194	247.702	287.512	275.108	328.78	539.084	527.032	326.09	201.811	208.635	270.328
317.671	253.895	257.509	316.756	301.681	362.821	412.419	271.9	261.037	330.041	319.498	408.082
369.05	290.985	294.823	288.297	320.638	302.728	386.602	427.917	347.323	245.759	252.261	282.93
168.629	213.534	244.171	452.853	413.159	460.315	321.841	250.038	294.193	308.542	296.425	381.183
325.488	398.533	385.504	272.739	272.465	310.008	441.735	338.105	422.984	195.307	200.403	239.473
213.164	141.157	126.63	222.588	193.342	244.018	697.321	585.55	426.501	245.767	302.865	399.07
411.074	385.492	372.27	193.741	158.968	225.004	513.67	540.141	412.117	162.893	176.189	216.426
172.268	157.493	173.391	429.697	384.298	454.778	284.759	205.652	217.669	370.642	371.991	512.936
182.237	324.575	315.179	390.035	398.13	392.835	304.242	229.948	292.783	278.148	286.173	325.394
305.604	177.087	182.142	493.763	426.292	499.89	264.554	271.116	225.668	291.288	238.126	340.534
290.598	202.697	219.665	371.897	442.604	475.208	342.177	330.48	241.694	269.136	223.658	294.266
416.428	341.877	355.956	208.633	206.116	256.51	427.814	427.997	365.207	198.535	214.311	223.195
261.69	303.52	270.733	252.652	257.033	314.782	438.684	358.788	375.108	236.982	291.015	276.432
194.663	264.048	264.182	462.388	389.926	411.954	252.884	218.067	251.715	276.634	301.196	344.736
604.874	271.474	312.503	184.071	176.346	236.574	539.711	546.425	368.066	114.56	113.535	156.413
283.134	265.722	245.41	164.696	155.409	155.628	538.069	584.031	530.085	221.765	212.733	265.003
266.45	252.928	255.545	314.657	268.67	340.008	349.12	332.69	304.258	291.498	306.04	331.591
507.654	758.419	695.318	104.165	71.1486	111.536	58.0892	31.9792	32.6802	346.447	431.833	458.639
469.82	264.853	255.095	356.891	335.915	338.304	193.852	177.398	166.112	265.503	230.691	526.942
296.535	169.522	231.13	331.616	322.803	378.117	96.0544	118.317	85.7165	456.386	474.77	613.569
163.596	147.538	136.54	238.529	213.792	199.896	403.078	427.858	413.476	379.65	380.438	470.099
399.381	348.069	280.139	360.082	410.861	430.801	164.441	199.97	166.432	247.238	266.938	266.429
345.192	381.991	374.962	127.047	125.221	136.48	603.964	609.241	480.197	113.101	114.598	128.292
368.42	257.47	273.261	270.851	306.055	355.193	379.395	373.036	275.142	210.416	209.754	253.693
266.187	284.887	286.534	289.954	241.821	293.09	405.073	333.119	328.09	250.839	264.704	278.361
549.946	238.76	285.382	226.138	211.851	285.274	493.989	404.707	289.544	155.258	158.445	221.463
205.606	215.752	215.063	427.488	528.163	434.227	197.034	248.81	217.661	274.615	248.214	303.594
271.968	210.704	233.942	304.058	258.801	323.658	405.393	362.769	281.116	250.379	263.544	329.851
280.775	234.974	244.27	331.512	356.79	376.295	341.914	334.73	269.902	251.927	207.147	248.447
256.634	352.078	360.485	242.478	227.483	268.063	331.088	244.208	327.908	242.872	309.415	310.09
1.40653	2.29613	1.57888	623.926	1187.44	1062.41	1.77579	1.06128	2.2789	222.004	159.492	195.126
337.482	832.846	771.428	163.364	172.672	206.238	315.192	250.457	264.29	43.3296	44.1085	56.3474
445.057	319.143	381.604	216.315	147.861	251.775	434.432	423.651	336.194	144.813	152.205	202.711
325.541	288.141	290.81	228.65	198.674	284.65	524.772	442.635	347.505	160.017	165.211	193.511
277.662	277.228	277.02	325.659	325.859	331.906	311.113	298.204	296.953	247.551	228.815	251.648
480.09	406.681	376.103	104.306	107.352	120.625	617.9	477.778	350.234	136.55	112.22	153.736
2.34185	4.02162	3.75543	974.984	997.218	939.889	7.54892	6.94182	6.30909	171.114	156.919	160.848
225.1	224.822	213.25	356.701	339.11	320.619	306.786	310.711	275.866	274.79	280.115	300.597
226.997	303.393	281.144	270.934	327.866	294.876	221.174	245.427	267.314	327.055	324.658	334.207
359.023	272.256	300.062	186.922	148.079	209.94	366.342	291.457	272.379	313.862	336.789	366.791
320.836	266.303	286.776	230.635	160.631	259.284	543.104	512.486	348.7	150.468	169.997	173.635
338.816	244.318	283.406	231.998	221.583	268.403	458.638	422.941	306.276	175.073	179.69	288.936
0	0.555491	0.114176	509.416	696.286	916.371	0.125683	0	0.62137	565.139	332.781	398.231
285.692	306.066	399.982	113.729	79.29	124.882	432.664	326.456	368.206	360.075	330.583	291.314
213.522	276.749	302.2	422.415	376.199	365.856	246.925	211.961	239.75	228.82	252.208	280.01
112.703	173.498	152.498	412.646	430.393	440.131	278.972	285.327	261.606	265.478	288.707	304.566
255.479	317.974	342.218	260.407	237.506	252.943	383.795	282.969	355.076	219.64	231.526	265.453
232.598	304.028	343.716	86.7995	65.1985	98.8934	543.946	579.748	480.755	211.072	216.749	239.027
410.224	282.493	337.986	134.869	124.179	150.132	501.221	441.532	429.634	188.476	185.886	203.293
351.737	407.561	416.446	58.0782	44.9041	73.0731	593.959	461.758	446.582	168.939	177.218	187.673
318.878	365.43	325.372	131.349	138.143	172.185	558.996	514.965	511.201	100.181	103.55	137.572
295.359	227.24	250.788	249.526	234.238	241.274	394.019	391.454	312.204	239.338	246.728	295.212
235.842	201.992	227.92	330.349	293.443	292.41	331.471	317.992	253.468	250.503	274.893	339.355
323.17	301.435	326.78	262.492	194.987	260.233	405.131	412.628	321.525	171.138	160.113	208.696
290.029	257.435	265.619	364.863	267.051	393.065	334.791	317.731	222.566	178.75	198.638	244.649
497.699	337.805	340.762	53.5954	71.7771	197.546	581.791	672.521	488.821	35.7609	22.9892	28.6457
437.39	732.692	638.388	94.2632	70.4579	98.3359	75.205	44.6402	41.4155	331.512	367.903	383.349
293.486	205.695	223.361	244.479	185.377	231.245	459.234	443.47	328.812	189.68	223.867	283.628
193.312	147.979	173.863	391.897	406.813	429.016	244.392	211.576	171.08	296.719	286.208	348.755
156.624	168.021	174.922	253.297	267.457	268.283	183.108	180.484	162.527	406.962	382.576	679.415
411.626	297.172	319.55	169.05	178.291	231.939	431.065	356.805	312.721	184.733	171.874	215.26
79.0434	133.33	123.333	443.224	507.348	483.863	232.194	234.461	208.446	236.378	255.055	341.846
224.922	199.564	221.169	325.247	281.715	326.505	312.437	316.949	238.338	244.811	256.466	322.971
327.708	248.287	284.772	190.983	207.719	250.554	459.527	443.256	344.863	169.553	149.873	189.916
393.665	348.15	385.222	229.58	177.237	243.491	341.515	398.085	324.543	142.45	130.053	152.764
272.911	334.07	325.163	297.234	248.396	287.57	374.816	401.178	313.576	131.538	122.792	155.767
230.483	216.152	220.032	255.076	207.912	297.099	347.17	356.774	295.368	266.6	263.751	301.959
281.633	233.835	294.229	224.145	215.126	242.19	402.989	367.767	345.403	183.6	176.266	274.829
326.941	247.59	246.946	175.979	161.15	210.454	439.442	398.614	328.527	212.68	217.385	265.996
150.479	308.364	315.88	331.957	351.129	315.282	314.881	211.254	308.999	195.571	192.621	227.498
370.827	184.179	240.556	299.74	330.818	330.94	363.764	304.492	235.062	173.698	148.608	232.919
286.396	189.341	214.21	267.318	241.646	265.147	378.155	322.788	243.083	215.903	241.102	332.622
629.137	752.335	798.248	39.0121	25.1945	46.8852	196.255	112.509	83.346	154.466	167.472	191.11
261.723	244.538	257.259	343.182	287.123	313.473	247.127	255.255	223.544	222.441	241.804	283.172
165.604	131.441	135.279	376.405	377.852	478.148	147.542	162.827	109.416	350.352	232.692	510.348
277.225	78.3107	108.666	318.836	363.489	352.632	171.731	174.875	131.119	417.702	369.567	411.125
308.568	230.133	271.313	262.691	257.204	297.343	345.956	306.716	278.176	211.802	191.539	201.304
339.537	267.585	279.204	139.827	125.604	175.646	476.376	456.533	379.403	152.872	179.064	183.97
168.046	283.593	295.6	373.332	331.8	321.349	233.077	170.245	270.349	212.093	244.817	251.316
213.046	275.682	319.79	344.353	315.028	355.945	206.659	178.416	197.702	265.022	208.373	253.56
395.285	225.958	267.214	146.647	133.074	183.46	488.084	464.991	341.078	142.538	156.825	188.319
187.951	244.26	270.446	287.001	213.405	269.787	253.548	164.205	212.478	308.061	305.51	409.999
335.098	200.398	232.32	186.086	163.763	236.726	428.531	360.661	287.843	216.575	214.06	260.745
77.3785	224.51	204.786	401.49	421.654	405.106	251.248	156.684	309.445	210.342	229.787	226.926
385.251	616.577	569.02	112.805	78.6526	113.734	37.6451	22.783	21.6753	332.647	409.422	418.391
274.001	192.583	218.117	259.3	237.916	242.919	341.742	352.975	246.868	208.338	230.104	307.132
271.687	259.891	293.015	283.952	251.334	300.653	288.393	245.311	283.345	220.223	200.117	210.704
108.655	179.103	170.909	297.121	292.721	310.69	206.695	165.671	149.55	373.044	391.382	460.938
49.7815	23.7976	32.1827	606.481	826.206	695.925	6.43077	7.72851	7.93892	282.125	292.24	274.545
393.48	302.154	383.465	96.1941	107.588	126.698	521.092	434.984	345.49	122.921	126.377	142.66
350.273	389.524	337.019	39.6101	39.0864	37.2831	365.758	396.124	346.307	268.205	271.237	260.767
301.232	233.983	259.101	188.079	227.498	229.912	385.991	350.728	333.869	192.207	192.543	203.288
0.322347	0.744157	0.611816	867.7	989.898	936.09	0.269392	0.254656	0.299668	101.869	98.3234	88.6583
207.58	291.826	283.69	405.334	237.451	392.549	364.015	276.352	310.443	98.628	94.5039	115.392
342.615	318.58	309.242	133.946	168.243	164.931	455.086	471.11	394.243	109.631	100.18	107.325
346.771	234.75	226.792	149.209	135.851	184.616	437.686	487.729	349.115	153.425	177.949	191.13
359.591	313.828	325.88	114.73	105.498	139.072	458.601	425.824	366.401	144.264	150.51	168.054
202.583	232.657	248.074	263.33	298.353	285.41	276.054	242.017	242.296	254.423	253.944	266.604
125.768	174.885	173.389	342.662	302.192	311.981	244.598	215.783	277.003	280.538	296.456	315.783
452.932	378.846	393.2	27.0927	18.247	23.8431	451.416	560.851	475.309	91.5607	103.743	79.788
206.311	147.177	155.265	288.449	289.945	280.797	250.165	199.071	184.922	257.186	309.952	485.708
18.3524	23.1864	24.4511	894.539	975.064	790.23	19.5912	15.0002	9.41921	94.1799	93.6134	89.8658
326.983	285.696	268.7	209.256	211.637	234.922	365.33	368.12	292.343	143.265	158.199	181.053
220.287	196.105	205.585	294.131	263.775	313.806	271.323	254.774	249.15	252.465	241.794	280.382
325.186	252.704	350.516	137.318	121.669	160.08	425.157	360.091	354.814	183.78	181.113	190.282
233.512	193.343	204.938	238.504	227.72	234.129	356.343	329.934	274.591	214.341	245.506	286.776
333.971	211.371	221.908	150.058	137.516	155.133	449.126	466.987	354.828	171.528	188.797	195.104
238.406	262.848	283.2	248.645	259.7	222.272	309.068	308.981	299.597	186.135	193.103	222.401
364.115	253.23	316.956	176.599	129.851	219.95	482.588	353.592	286.448	136.472	125.074	177.923
71.1193	96.9387	98.1665	425.712	489.227	475.894	213.354	173.494	139.489	235.795	251.447	347.889
189.586	213.041	224.875	284.143	252.844	299.246	282.443	242.211	235.142	240.808	252.954	291.123
102.691	320.779	411.671	0	0	0	1056.76	595.463	511.131	0.215799	0.352757	0.135225
218.156	227.231	244.557	154.071	166.788	200.105	356.76	365.31	282.836	257.926	246.555	277.153
278.049	173.586	193.227	230.441	191.529	216.776	414.17	392.925	292.088	178.751	192.262	243.284
205.218	160.801	169.848	301.532	273.225	318.896	258.186	253.749	214.713	246.202	268.566	324.995
339.977	642.44	558.42	102.585	68.7648	102.618	58.426	32.8878	33.0921	313.194	359.042	384.471
210.453	196.979	205.873	425.982	353.45	411.503	229.306	161.06	193.393	182.682	178.641	243.816
292.084	301.392	348.238	264.852	197.215	247.578	288.644	302.734	251.086	153.559	160.593	185.092
249.133	183.893	220.398	421.828	409.173	420.849	214.354	186.832	175.655	161.894	143.984	197.214
200.448	255.926	249.444	282.815	261.319	290.013	296.594	322.864	290.418	180.35	168.689	173.483
105.105	111.987	111.774	187.184	193.44	172.839	628.459	517.969	436.009	148.343	156.875	195.844
0.215	0.670058	0.477442	569.473	1112.7	956.537	0.202139	0.43676	0.839466	132.525	97.6105	91.2521
218.602	190.6	220.899	261.509	237.974	278.662	299.91	302.935	240.823	222.768	231.029	253.082
195.517	250.33	255.006	211.357	202.673	237.423	368.013	297.113	329.931	191.49	189.506	229.458
275.955	214.253	236.952	189.063	199.893	209.588	367.359	348.816	293.033	186.595	199.472	230.551
280.173	254.802	266.886	239.976	243.251	230.526	273.372	289.112	262.12	197.394	191.194	221.808
143.856	137.062	134.734	500.561	496.685	533.476	180.08	104.526	132.858	184.496	148.344	242.854
274.727	198.865	209.848	252.147	231.783	249.549	354.328	336.63	260.661	167.294	178.094	223.906
180.284	144.708	138.572	280.414	299.27	258.903	227.261	256.965	204.763	286.153	303.98	355.97
346.987	645.58	572.745	98.0065	66.3776	97.1936	67.4263	34.5981	38.6287	276.69	349.349	334.846
4.8587	11.7009	11.0159	414.234	394.216	637.312	38.2472	30.9565	27.2654	462.249	451.748	444.37
275.238	158.651	211.61	347.927	292.105	333.441	245.014	203.542	191.861	198.535	202.196	259.574
302.42	247.185	259.337	189.934	197.686	232.814	303.747	282.397	301.892	210.352	144.089	247.269
321.384	305.655	330.874	200.582	151.985	210.053	354.325	366.046	318.94	108.487	112.184	136.322
171.865	245.626	231.512	202.664	203.722	197.092	368.526	311.447	348.069	179.235	190.91	258.676
194.852	148.564	178.84	267.651	212.313	263.523	249.23	190.266	213.057	323.39	300.439	366.937
224.883	222.352	261.086	205.578	180.403	212.314	375.218	345.505	267.277	177.276	169.305	265.235
264.987	322.499	294.504	106.35	96.1251	99.1126	392.395	401.474	364.688	177.638	193.217	177.318
107.384	124.484	130.395	266.08	288.158	276.49	188.617	160.057	165.685	382.746	365.144	429.59
172.116	146.361	178.87	117.208	172.707	188.326	446.412	556.708	415.154	176.319	145.902	161.019
89.5744	212.034	227.703	327.62	340.648	331.498	228.787	153.894	275.065	227.829	222.643	238.325
368.481	642.644	568.535	83.3623	48.4812	81.9738	74.0568	37.983	43.0853	256.881	324.485	338.223
216.094	174.468	177.495	138.458	94.6546	132.869	216.792	201.574	217.792	375.669	493.328	423.595
334.737	248.387	295.249	228.795	183.468	222.661	337.163	317.502	234.594	137.528	133.763	184.242
189.447	194.796	199.582	259.389	229.591	270.464	254.381	220.477	216.097	251.139	249.977	321.145
369.873	611.751	675.226	63.3927	44.4163	66.1746	84.9035	37.2759	46.6911	262.396	305.465	275.919
327.26	262.389	285.864	199.266	173.055	222.228	374.103	378.766	271.517	111.96	109.167	127.436
254.653	178.497	206.253	237.362	226.437	280.779	264.88	243.987	239.402	223.866	207.918	270.248
277.217	173.765	245.977	388.772	323.49	408.876	199.365	139.345	159.226	157.216	162.406	196.077
205.493	147.543	126.655	183.181	199.158	207.573	412.962	455.141	345.607	153.911	165.119	214.631
98.8737	229.742	253.809	370.016	312.224	319.895	210.561	135.429	237.754	195.89	215.701	235.147
38.4318	80.2107	78.975	303.342	262.256	405.305	177.986	119.896	148.177	347.759	373.771	472.42
475.104	807.48	723.826	36.1039	29.8518	39.6727	79.2327	49.2913	44.5639	160.5	190.097	171.511
272.174	183.621	237.08	138.608	149.086	199.328	495.794	369.594	297.749	133.602	115.963	208.263
259.38	189.092	187.885	245.069	223.886	285.344	278.403	287.016	206.578	190.915	187.362	252.638
156.929	204.591	217.068	272.366	303.559	273.227	300.652	286.128	283.944	142.544	110.667	240.461
156.766	177.854	198.578	310.145	314.237	350.351	264.293	209.291	208.382	221.646	169.743	203.637
578.31	646.485	643.46	43.6887	30.6887	43.7363	129.812	86.292	65.7135	154.371	171.073	183.529
209.036	132.22	185.961	320.301	226.8	308.629	364.798	283.99	228.861	133.318	139.797	242.348
217.381	183.527	216.958	275.397	258.348	286.334	236.063	213.505	212.555	222.85	214.077	237.569
148.593	72.8258	87.4358	333.274	410.593	546.104	10.2203	6.60749	7.63898	391.64	294.429	464.747
259.82	253.202	275.273	203.647	220.237	221.358	285.175	259.939	249.671	169.495	173.59	198.962
336.8	186.209	179.841	58.616	45.0657	68.0035	401.431	369.943	417.321	191.893	268.839	233.994
325.188	254.752	247.802	156.412	149.166	165.392	344.669	350.106	305.404	150.291	145.785	162.739
163.145	243.373	229.513	262.848	462.943	403.092	466.456	187.74	178.649	63.4827	44.2287	36.8952
174.797	153.454	159.161	273.378	248.631	272.413	255.503	243.715	207.833	228.89	234.309	288.481
293.169	147.098	153.786	115.01	115.322	139.578	353.943	351.777	246.732	252.709	230.361	338.736
555.984	699.835	547.581	39.8903	34.4948	46.8246	107.928	49.3734	49.5294	185.782	199.959	216.622
255.889	169.806	146.148	196.073	241.406	205.93	212.493	232.677	191.039	305.943	222.08	352.614
204.27	190.549	206.928	177.244	193.949	228.16	278.49	253.121	278.738	239.284	221.583	258.338
186.684	230.716	285.958	129.339	142.221	138.794	569.284	406.937	364.355	82.5759	93.5535	98.0227
229.733	237.087	254.253	275.361	238.063	272.085	252.55	250.575	227.664	156.769	152.775	179.248
189.782	206.021	186.865	223.675	282.38	228.853	271.396	291.507	280.816	201.056	171.056	189.09
232.07	212.21	238.838	178.152	198.616	225.418	294.187	277.66	276.578	181.894	192.727	204.066
187.765	161.886	167.278	261.149	214.951	266.383	271.6	257.148	215.217	204.162	225.52	277.841
243.352	213.787	266.886	199.835	172.424	222.613	278.056	228.263	248.237	228.267	176.901	224.774
189.205	237.306	239.485	262.009	282.566	270.923	236.626	198.953	221.16	174.824	186.34	202.866
0.705163	2.29757	0.862357	610.355	948.86	667.751	0.0602712	0.0162784	0.52146	168.219	151.757	146.219
156.545	65.1266	74.7755	205.196	231.957	199.44	242.309	261.592	187.75	306.292	351.923	412.109
190.135	244.535	278.233	274.611	221.058	262.916	205.107	163.984	194.405	188.88	213.58	257.032
240.978	179.581	209.369	163.298	143.08	204.195	360.206	338.76	296.825	164.222	190.117	198.141
272.368	199.153	222.564	189.013	147.53	175.955	325.419	332.039	262.634	161.778	185.098	211.762
281.356	190.47	239.029	125.173	101.618	146.814	415.716	271.389	238.13	188.66	174.356	311.986
216.856	157.604	170.101	230.829	212.882	238.212	294.076	285.317	217.796	200.889	205.582	253.273
241.963	190.611	185.874	247.8	239.18	235.851	230.439	240.339	202.807	211.663	201.447	255.007
357.369	230.94	343.119	181.735	144.711	206.142	300.988	322.555	214.211	120.96	117.965	140.375
32.2856	59.5049	62.0701	241.14	184.142	280.485	245.691	191.41	235.141	334.138	377.85	435.266
188.935	232.926	250.911	214.688	220.46	226.989	236.083	207.887	217.873	209.156	220.093	236.06
201.731	250.92	225.789	148.412	139.533	153.015	399.832	335.705	327.978	136.388	138.327	191.187
431.291	238.319	310.481	183.832	133.245	205.34	283.027	286.19	215.683	119.655	108.949	129.304
111.427	173.774	153.242	348.921	378.124	359.205	105.504	99.667	128.821	268.898	211.79	297.516
110.787	95.0237	99.9002	337.556	335.496	394.443	88.6027	116.207	73.7449	326.557	211.713	445.973
223.628	169.931	188.547	299.327	228.562	318.597	218.267	194.039	172.472	190.529	186.616	241.023
149.275	224.173	237.057	247.593	260.106	257.108	229.742	188.008	225.694	191.695	190.182	226.613
353.17	203.949	212.739	122.178	118.332	146	362.644	384.167	316.766	122.757	135.82	146.168
314.866	576.765	549.174	75.7689	50.6286	67.3191	70.6629	37.6732	41.0955	240.816	296.306	302.735
95.33	169.537	183.184	294.757	287.038	328.065	226.367	148.657	220.608	215.097	213.627	238.095
220.54	231.612	299.088	489.696	327.801	515.485	122.37	61.2043	64.9802	85.9271	68.1284	111.95
189.299	225.939	226.414	168.606	185.164	192.017	307.942	282.908	287.305	173.796	172.76	185.74
148.32	214.819	209.172	226.431	230.359	249.301	238.778	210.855	218.121	191.188	222.028	236.769
192.126	156.536	169.447	238.623	205.706	253.852	245.916	243.764	208.449	207.713	213.732	260.268
262.372	157.025	214.743	272.739	223.924	279.766	259.44	240.612	194.658	156.938	141.375	182.01
199.357	188.632	183.942	253.295	233.091	250.927	237.263	246.97	196.702	177.744	196.387	217.582
211.732	276.366	273.621	172.885	148.566	186.727	239.727	224.08	257.112	184.116	216.324	188.171
0	0	0.0390934	647.788	874.095	687.864	0	0	0.468061	126.637	110.533	125.764
303.93	158.637	211.457	100.559	98.7212	132.385	475.961	413.988	317.843	94.7409	101.64	159.808
255.458	213.937	214.141	125.927	120.577	150.162	364.894	383.685	320.752	130.801	143.156	140.317
10.5801	11.1147	13.3009	374.869	361.797	553.159	40.6087	36.2643	35.9538	386.067	384.705	354.514
418.358	588.645	537.883	45.885	38.9105	64.1658	158.614	102.176	91.6905	159.106	174.799	182.566
189.023	169.308	184.776	228.861	209.099	233.298	251.344	250.479	204.501	199.621	201.572	238.409
227.912	150.58	162.845	96.109	72.6405	89.3349	120.436	183.621	178.861	373.475	504.15	396.907
207.698	260.054	247.369	169.923	167.149	179.958	221.045	215.737	223.302	195.972	236.859	228.427
86.7468	137.187	143.087	326.494	314.371	308.013	173.64	128.218	164.02	234.351	250.124	284.686
188.81	181.36	187.237	210.188	180.028	206.463	229.906	260.002	232.682	212.239	228.497	232.88
286.937	175	227.171	110.565	90.1773	132.95	327.234	376.944	322.642	155.794	171.424	172.353
179.786	161.375	189.69	237.823	226.247	262	241.722	206.781	247.727	195.357	187.695	203.255
101.985	126.371	119.556	289.999	315.573	345.197	125.841	135.652	126.458	333.97	248.799	268.893
234.266	159.733	172.073	210.284	182.359	207.041	292.231	270.772	194.035	182.25	191.206	236.846
213.662	213.018	215.689	116.924	107.907	161.184	311.095	263.999	298.688	207.26	250.815	170.863
116.306	114.968	119.556	291.808	327.001	263.176	119.949	126.236	103.513	275.689	278.942	393.925
200.38	169.826	180.982	208.457	237.778	252.049	228.914	223.532	200.674	219.115	188.342	217.657
296.804	658.103	616.166	63.3991	43.7882	59.9382	58.0757	34.7791	47.9956	197.55	216.862	233.64
421.139	539.958	501.02	61.2551	44.0253	69.51	36.9601	20.0151	17.2142	235.225	292.329	287.821
179.639	245.077	225.524	192.323	209.283	293.418	246.219	202.249	217.302	221.964	136.175	156.604
325.652	242.711	255.665	160.516	150.075	183.573	360.15	266.464	268.048	116.91	95.0586	99.4499
315.474	582.111	503.528	72.2207	48.1767	74.4404	78.4826	48.2586	53.9279	216.293	260.012	268.22
99.5817	232.992	219.112	175.737	200.877	184.474	286.238	202.203	309.269	187.505	195.584	225.633
196.048	222.228	240.328	214.087	149.351	267.847	351.476	275.152	250.148	104.174	116.634	128.09
183.26	459.153	823.302	1.49363	0.43566	1.09045	533.194	233.195	265.843	2.10265	3.49742	2.77385
319.505	358.694	356.259	93.1093	75.9303	105.932	281.622	300.174	291.714	101.389	112.324	98.5235
146.291	160.537	147.584	204.562	196.096	204.199	239.946	217.163	209.989	229.08	233.758	303.635
163.283	165.186	174.303	267.506	246.253	246.842	215.295	212.898	195.114	185.626	199.126	220.066
268.819	179.446	226.279	223.782	204.911	249.98	248.781	207.142	195.207	156.564	142.555	179.255
190.713	166.645	175.793	228.13	200.144	222.579	249.291	242.379	203.098	182.869	183.616	225.156
155.391	141.963	167.233	224.134	212.815	237.766	227.316	214.93	202.451	206.366	216.357	257.627
172.957	184.238	198.487	292.442	256.805	273.198	216.147	198.78	209.205	134.402	144.332	170.186
206.608	201.971	219.858	275.594	228.533	275.576	195.398	191.175	184.494	137.951	148.721	174.877
181.069	141.432	173.479	316.595	161.353	303.029	445.876	362.074	263.96	27.4308	29.6326	32.9787
252.59	229.544	226.929	231.301	257.259	230.389	228.002	206.185	191.947	126.563	127.12	130.742
160.408	211.17	248.48	136.428	120.896	128.482	280.878	206.725	290.856	200.833	215.015	238.032
191.684	155.15	189.393	223.694	189.83	237.97	230.439	267.93	214.773	182.783	168.753	185.004
0	0.0682816	0	479.014	806.054	786.44	0.0308982	0.0333807	0.458277	139.759	110.978	107.977
144.296	225.764	228.554	202.169	254.787	213.418	184.66	207.771	207.503	185.348	180.723	194.829
375.606	528.257	597.581	56.4706	36.3888	58.7753	53.1524	31.3967	31.1936	217.904	195.46	246.757
118.35	123.9	132.567	380.77	361.067	370.269	149.75	117.54	122.838	154.202	164.984	224.479
323.849	171.631	164.437	177.846	183.214	202.921	291.285	293.129	200.682	120.881	120.736	166.577
242.592	198.461	239.983	147.722	119.195	159.29	307.582	294.366	241.948	141.954	149.845	173.929
174.536	197.162	214.091	231.053	236.135	242.451	189.504	172.913	168.188	183.422	198.843	208.174
157.105	165.096	167.645	259.737	220.77	230.662	189.666	191.698	179.253	188.792	219.254	243.956
173.387	131.583	124.814	213.375	257.021	277.557	129.138	140.622	120.034	322.156	227.572	291.686
119.752	132.178	149.126	273.447	230.255	277.265	200.246	138.638	184.866	213.723	222.97	263.907
208.622	192.322	195.92	219.163	186.42	218.019	225.888	216.709	210.275	170.242	156.687	201.828
261.877	85.6134	112.768	78.277	51.1876	76.0697	179.103	219.674	224.121	345.973	418.152	347.29
190.874	162.27	176.522	200.214	199.076	205.925	209.626	206.16	190.275	205.277	208.808	242.593
236.114	179.064	210.054	555.365	319.272	509.85	94.1558	52.8165	38.6724	71.2501	64.2535	60.8743
164.116	127.589	143.456	282.289	282.738	317.577	156.179	139.512	132.908	209.796	187.564	246.893
133.613	166.507	166.166	232.147	272.855	274.52	188.59	174.782	165.582	200.499	193.32	211.89
117.756	86.2877	84.1885	319.687	423.376	360.478	147.834	166.302	122.47	171.506	155.536	220.489
181.539	522.953	942.733	0.338672	0.921977	2.63737	336.392	129.102	172.083	28.3047	28.2205	27.4224
192.216	219.13	245.312	120.825	195.331	161.404	356.924	306.47	269.274	102.125	94.2671	98.988
232.346	159.84	168.431	202.873	167.369	214.523	289.318	281.534	206.763	127.262	133.238	175.453
253.937	178.948	176.616	110.133	95.5066	125.319	361.41	342.488	263.064	131.901	145.095	173.213
202.74	232.162	242.194	222.303	182.945	211.399	206.516	219.299	208.075	135.206	140.484	152.853
271.264	185.631	193.902	88.6587	77.3926	102.613	355.903	372.898	304.298	119.664	136.901	143.984
144.346	155.579	166.01	152.934	184.576	177.08	203.325	164.829	196.426	261.638	255.008	287.037
255.308	187.662	189.455	106.779	93.0741	120.823	356.102	361.519	275.353	113.33	138.567	149.761
252.859	544.094	518.114	57.5396	37.6061	60.8616	108.397	59.8613	79.6472	178.969	205.508	235.04
2.11623	0.899367	1.10914	348.523	400.729	576.195	4.02452	3.61508	4.24767	353.864	254.592	384.732
204.218	166.31	178.478	191.712	164.011	208.042	275.272	253.831	196.072	143.964	155.406	196.28
229.06	193.234	189.938	160.176	156.238	167.21	240.909	247.003	237.358	155.582	177.246	174.901
241.289	169.704	177.617	131.265	134.23	162.351	312.27	300.535	243.932	131.65	146.769	172.785
192.375	169.293	170.143	183.173	169.549	184.406	280.194	290.069	217.751	142.7	150.45	173.431
248.949	296.305	348.952	20.42	16.4501	19.3448	322.732	311.96	327.974	121.901	158.753	118.101
205.925	163.809	167.678	101.618	66.9053	111.642	364.327	285.614	208.982	173.233	190.448	271.328
196.118	122.181	138.39	226.261	206.095	228.9	249.11	229.329	169.561	155.375	173.782	216.29
254.015	218.656	242.341	167.296	128.518	175.324	290.939	277.688	220.462	99.289	99.6352	135.545
224.903	268.112	265.06	134.481	84.7239	128.052	345.982	361.447	293.94	70.8423	55.6254	74.3796
277.58	138.739	191.393	143.989	108.352	166.31	325.361	280.954	216.59	138.019	139.11	178.773
197.295	188.425	199.442	203.372	174.828	201.718	207.78	219.157	200.584	156.183	156.041	199.465
144.275	196.664	168.1	224.812	182.897	202.884	234.047	178.309	183.743	182.459	180.888	224.697
175.09	243.414	233.455	157.827	181.69	176.799	213.017	215.768	219.897	154.648	157.699	171.456
80.6331	140.196	143.618	285.126	333.853	331.025	142.267	103.472	156.456	191.698	187.509	194.78
361.599	626.775	591.324	29.7128	24.1295	29.9781	78.6075	48.4201	57.0909	152.163	148.759	140.886
199.499	128.773	151.52	159.482	136.553	165.777	260.194	283.38	243.749	177.074	173.339	205.5
218.982	252.962	255.305	188.629	190.278	202.401	209.641	186.154	223.328	121.193	96.8155	136.099
221.93	502.723	426.151	77.6688	53.7763	82.3531	63.4726	36.7006	39.7191	216.268	259.141	298.982
291.164	129.327	157.243	130.258	133.151	121.863	331.218	327.093	258.695	112.824	132.773	152.691
242.555	150.299	184.202	140.15	111.141	171.982	304.097	285.335	221.934	144.35	144.456	175.552
197.025	195.723	232.828	131.782	131.363	146.074	292.221	253.424	261.336	141.184	144.782	146.639
200.239	209.893	209.92	191.441	179.435	189.184	203.98	212.644	209.505	147.53	156.879	156.439
179.434	129.549	168.061	298.124	271.143	289.281	165.471	125.501	128.778	162.23	152.798	195.27
225.899	166.453	173.355	119.122	112.067	131.156	300.844	328.548	256.423	132.737	152.022	165.961
169.46	167.445	156.681	172.164	160.963	187.646	228.889	224.957	209.143	205.215	166.281	212.76
187.409	151.524	152.313	205.52	193.381	226.51	259.086	250.259	193.424	129.456	153.031	159.573
349.095	267.23	280.047	53.4143	64.3859	110.356	333.761	334.336	279.908	57.304	48.1894	73.3348
218.082	155.3	157.679	105.488	85.3449	119.593	404.247	420.946	323.121	76.1494	71.2184	104.246
147.486	177.588	186.928	302.654	235.517	256.793	132.394	124.221	158.014	164.377	172.776	182.201
188.111	153.957	162.545	118.405	97.0106	125.001	381.899	355.057	309.914	96.1946	110.249	141.877
167.975	154.919	150.803	47.9786	34.2449	49.121	414.818	288.311	478.255	127.003	168.521	154.597
194.09	134.582	163.05	293.334	244.333	276.225	176.997	165.074	146.422	139.027	130.585	172.089
222.962	170.535	196.461	135.859	162.17	160.531	276.571	268.613	227.803	129.706	134.085	150.204
160.561	129.329	97.6352	9.5668	7.67643	25.3978	543.453	708.216	460.794	27.434	27.6984	37.0783
235.96	165.419	193.77	153.297	135.772	185.616	294.346	293.894	233.681	108.558	95.6628	123.509
235.619	179.522	177.519	118.526	112.957	142.677	299.571	246.216	212.88	152.737	154.037	181.502
193.8	173.229	179.924	149.044	135.316	156.585	260.746	232.365	223.988	151.958	183.099	173.698
163.617	162.11	153.708	224.477	186.466	230.325	178.245	163.004	159.339	171.058	200.097	215.183
319.119	271.54	258.589	10.9297	7.05302	6.96729	355.215	453.606	396.38	37.7097	53.1375	37.3444
203.072	166.613	168.292	149.615	157.637	167.538	269.083	279.538	211.598	128.401	146.15	154.154
163.881	146.335	126.965	169.75	167.689	156.227	245.435	254.505	197.817	170.459	172.523	226.454
157.468	163.811	163.186	227.716	217.808	208.221	197.156	194.788	181.073	148.46	158.122	180.045
481.806	602.828	543.142	24.4389	18.6182	30.307	86.8152	45.7675	36.4251	100.805	113.855	112.657
62.0436	40.4209	37.0155	118.308	116.634	103.092	137.358	158.396	124.13	407.966	393.875	492.893
106.052	37.5782	38.5188	81.4318	79.9047	94.2126	71.7725	115.235	70.3673	470.051	492.559	533.913
233.339	193.063	200.037	122.313	124.713	135.093	236.493	237.111	196.532	156.715	171.376	182.677
252.283	183.251	230.097	106.068	87.4236	133.973	282.466	332.107	247.749	109.211	107.578	116.377
198.994	159.509	163.906	77.8431	61.3776	88.969	219.992	272.9	225.16	212.592	260.858	245.791
255.906	185.759	203.73	133.217	107.594	180.207	428.188	240.762	258.012	59.9647	42.1998	90.2689
176.617	77.2638	78.5405	249.306	215.676	252.844	117.865	101.439	106.409	264.401	276.638	263.901
172.029	124.383	140.73	210.241	167.091	200.915	210.753	219.182	191.519	169.756	168.913	200.772
156.716	187.376	194.252	172.072	186.63	203.137	185.267	159.787	209.014	162.212	181.527	178.042
21.2605	22.7109	22.3935	316.131	619.192	540.916	17.9405	19.153	19.7647	204.199	153.059	219.293
200.001	118.454	75.465	175.165	156.021	213.206	103.947	115.053	80.9367	288.429	326.311	320.19
131.713	153.904	176.663	325.724	265.768	279.547	142.189	103.043	139.865	139.535	148.279	165.443
251.486	211.863	226.598	115.048	146.567	173.433	234.966	286.572	184.538	102.638	90.7069	142.1
61.4244	79.5281	77.4259	268.769	315.415	282.347	124.141	123.732	113.305	228.824	209.694	278.59
169.582	16.536	37.6845	348.596	363.503	299.641	61.4771	70.8288	46.171	201.625	237.09	307.72
113.762	137.889	148.955	248.822	271.609	268.998	212.848	169.951	168.611	139.877	110.332	168.741
145.971	161.408	126.095	66.5777	71.4412	76.0556	445.544	434.331	354.093	81.5262	83.2771	112.122
216.48	114.89	136.874	168.882	173.58	180.668	235.784	221.645	165.789	188.915	168.349	184.408
302.815	227.283	234.972	61.4307	54.5529	84.46	423.34	351.532	302.158	39.5721	30.7085	41.7461
217.826	518.254	503.16	52.8809	38.1387	57.759	81.0322	55.3741	52.086	176.358	197.594	194.782
0.467763	0.566925	0.765741	460.118	876.601	620.398	0	0	0.181188	75.6887	59.5068	45.2019
169.714	149.349	163.098	159.708	181.872	165.856	181.913	218.371	172.714	188.733	174.207	213.704
154.927	163.102	167.223	150.53	152.1	178.607	233.076	220.784	215.938	151.474	166.836	184.635
85.5279	191.565	189.762	226.757	266.431	226.62	149.952	109.395	183.429	156.905	171.017	181.565
189.012	168.972	174.231	171.548	159.797	196.22	254.993	243.201	200.495	120.259	119.49	140.025
98.9252	117.378	114.577	172.476	150.296	176.032	232.23	232.305	230.609	193.202	181.495	234.198
323.838	203.095	255.708	86.5973	71.7049	116.529	356.07	282.661	235.127	72.2925	63.6642	64.5218
220.695	177.671	179.958	143.194	150.562	176.021	211.165	167.528	167.415	175.368	159.173	200.747
160.344	163.943	157.882	183.978	189.834	212.035	191.307	209.38	163.147	142.676	164.722	182.364
146.446	141.183	138.203	232.677	237.758	262.156	245.393	201.64	178.097	111.055	104.473	116.045
123.907	176.63	181.254	231.804	193.882	202.952	146.533	107.268	138.123	189.847	188.888	233.765
183.03	127.036	129.707	172.166	141.535	175.391	260.87	249.294	192.487	135.59	152.958	194.587
145.471	157.917	164.061	207.314	264.447	219.184	195.63	177.568	158.063	142.638	139.13	141.479
232.461	171.837	208.881	130.63	107.17	152.848	257.584	241.333	202.305	124.214	130.181	148.84
311.836	354.787	317.368	44.8265	46.5331	71.9636	250.892	247.592	305.593	52.0886	53.8987	48.822
195.236	218.927	218.982	122.994	115.247	127.619	211.612	236.196	245.269	130.633	146.444	132.835
82.1934	130.074	97.9674	332.098	335.069	358.702	81.051	83.196	78.4497	196.335	106.98	213.875
154.501	146.617	155.395	184.771	169.102	169.918	200.43	206.269	169.745	151.815	171.898	211.032
145.844	163.45	181.729	254.833	212.382	228.736	128.544	133.896	124.41	153.608	168.469	187.082
162.88	129.116	122.247	190.853	153.225	181.863	221.275	199.519	162.713	166.236	189.984	200.625
1.56944	0.880423	1.12599	66.512	83.0449	90.7463	17.5297	21.4249	13.0144	679.015	515.557	585.996
228.81	218.968	195.821	157.553	157.116	171.907	271.721	196.891	228.188	76.67	72.7749	96.7452
195.532	167.82	147.082	77.2702	94.7361	112.465	294.928	389.902	251.846	124.391	96.8822	118.015
101.515	132.87	141.531	228.183	199.853	217.423	204.199	197.866	175.22	144.654	147.946	178.279
140.07	218.973	233.127	160.647	152.345	159.221	215.6	143.816	211.24	126.155	157.024	146.143
195.62	167.271	185.883	64.9814	54.8337	73.7252	332.935	311.486	278.487	116.188	137.949	139.405
181.804	110.694	148.416	246.38	224.791	258.211	173.29	131.185	131.273	150.638	132.077	168.387
167.521	154.408	157.388	146.67	152.892	173.08	212.908	220.727	202.703	146.071	143.99	171.436
207.776	173.785	171.418	137.635	130.617	155.396	229.78	224.529	195.802	131.516	137.524	153.779
246.544	158.925	187.755	108.547	120.123	144.11	279.844	279.02	213.636	92.4671	98.29	119.473
141.243	125.035	128.351	219.488	221.267	234.805	164.33	162.105	141.521	157.954	165.941	186.125
105.046	143.879	113.88	176.859	166.897	207.119	216.874	205.404	181.349	184.832	161.035	184.36
217.718	110.453	144.621	221.564	184.37	233.395	181.994	162.919	143.642	135.182	130.604	171.64
250.598	165.473	161.612	106.296	105.264	142.872	280.535	224.272	173.991	132.687	135.163	159.231
198.94	189.291	204.483	131.702	158.133	162.339	238.978	219.804	232.885	102.158	93.5618	103.635
237.902	184.823	196.934	103.2	102.144	120.072	265.866	280.598	218.929	99.8436	109.186	114.012
118.896	196.678	213.897	199.676	186.725	182.558	167.192	115.292	159.529	141.64	161.373	182.231
56.9036	64.3157	65.1946	260.775	306.7	249.181	120.643	120.895	111.737	220.65	209.16	238.682
177.959	129.733	163.276	272.689	220.856	289.886	168.947	131.758	113.501	117.526	99.2274	138.494
147.076	112.076	113.298	243.471	223.559	237.724	140.684	138.718	124.482	197.78	161.64	181.95
195.126	112.615	120.029	137.148	120.953	157.727	288.197	268.37	166.341	134.142	136.561	181.295
143.971	153.556	162.731	162.626	149.298	200.385	191.867	156.487	177.73	162.251	164.364	187.099
149.52	125.619	141.377	298.408	243.342	288.434	137.978	131.751	118.801	120.293	113.804	142.352
157.206	140.854	141.503	207.19	178.562	195.701	196.216	191.751	166.204	128.477	141.702	164.418
205.22	173.076	173.365	162.454	130.714	168.635	211.976	218.196	153.806	123.33	118.478	165.622
78.726	50.7688	52.8162	318.3	316.37	285.875	76.8396	114.143	74.8539	190.22	180.611	260.982
163.231	167.376	200.999	190.882	158.279	213.438	180.157	160.506	172.171	130.253	122.383	139.736
170.683	131.604	124.203	49.8857	41.4525	54.19	325.038	252.683	354.994	131.591	189.138	173.319
130.044	169.766	182.97	116.591	126.838	134.525	264.528	193.111	263.454	129.191	119.107	166.935
127.556	112.406	112.452	190.915	233.705	223.521	217.245	134.774	150.203	159.83	126.841	207.287
170.124	180.894	190.222	93.75	104.323	102.693	316.507	313.465	269.527	82.6943	77.1334	86.4806
188.993	175.575	184.888	130.298	115.762	150.601	276.328	234.974	191.895	107.517	106.224	124.654
178.548	171.723	193.222	158.463	130.768	158.48	218.316	227.249	178.176	117.442	109.522	145.783
58.7508	304.246	373.414	0.0658769	0	0.064126	597.708	287.291	365.405	0.205	0.127659	0.220214
132.497	158.636	155.438	178.337	194.385	181.42	199.403	207.993	187.904	118.88	115.997	156.461
217.458	232.497	235.868	92.489	69.3237	101.118	310.753	305.459	266.658	48.3755	50.192	52.9051
174.258	151.616	143.138	149.09	158.726	161.037	212.396	217.103	169.502	135.356	134.868	175.26
167.195	145.221	173.384	127.68	134.022	166.219	233.86	204.738	204.164	144.132	139.205	140.998
241.368	215.894	225.475	86.389	82.9291	99.851	245.445	258.584	244.652	87.706	94.6643	97.7783
3.12625	3.67598	6.10318	433.078	598.087	451.227	13.9857	6.94402	6.70685	154.083	145.845	157.421
17.148	51.125	49.2065	161.953	111.593	182.899	149.995	82.8225	114.925	313.276	375.042	365.002
187.527	179.791	203.458	140.023	114.717	150.332	263.014	259.437	212.421	82.3575	73.2284	107.947
216.148	205.07	201.903	156.616	136.632	193.401	275.279	262.431	177.8	42.3668	47.7353	54.1464
141.616	172.41	166.766	166.352	161.839	169.801	139.067	143.086	169.507	175.223	183.604	180.25
230.177	153.474	163.49	129.119	101.81	136.689	248.368	276.993	202.686	97.1568	98.939	129.743
12.225	59.0262	66.7623	134.517	101.461	157.71	135.047	60.3448	150.514	341.216	365.359	382.512
98.4675	140.734	136.525	149.7	144.857	150.452	176.224	171.46	190.641	195.477	200.852	211.026
100.669	105.167	120.389	219.209	202.482	214.754	190.724	166.672	156.098	142.563	155.505	191.935
154.68	170.282	180.145	222.805	191.351	206.621	142.977	150.22	143.872	125.791	128.879	143.552
176.02	176.372	172.284	147.422	153.172	166.066	218.185	210.656	211.361	106.772	99.0261	121.825
190.945	154.157	174.359	112.543	119.304	135.146	250.704	250.379	190.079	123.488	119.597	136.252
148.517	137.878	147.112	364.506	271.369	345.204	102.136	71.4305	71.4534	94.2503	87.7304	109.765
17.5818	29.7776	32.3098	118.98	75.5609	123.207	83.3982	62.5514	62.206	387.336	461.168	497.273
94.6098	128.744	130.335	186.105	175.671	196.769	166.544	139.351	167.591	179.318	180.795	205.188
100.582	125.776	131.791	175.367	171.974	166.121	198.152	140.789	172.402	152.506	169.736	237.294
112.769	128.935	132.682	184.671	160.403	174.61	162.825	162.641	149.274	168.784	191.968	208.58
134.379	119.96	122.929	184.817	146.65	190.6	191.517	177.614	145.874	161.807	160.839	193.937
130.25	137.114	131.674	176.069	207.302	208.573	177.693	166.065	147.102	137.772	129.478	181.544
129.444	109.845	110.124	176.774	154.412	161.431	194.927	199.066	175.908	166.341	161.406	190.813
48.9391	81.4918	76.6091	301.241	324.977	325.409	118.802	85.5381	122.346	143.232	153.267	148.319
186.178	148.966	160.564	149.048	138.691	144.82	192.696	205.361	183.791	138.192	143.002	137.638
136.353	106.074	99.2438	170.095	152.813	179.306	198.794	184.292	142.631	157.478	178.339	216.297
241.579	137.787	164.219	118.739	127.413	142.503	247.459	203.128	149.807	129.636	119.267	138.602
123.47	226.713	202.864	144.158	108.357	134.442	159.315	119.494	177.288	153.745	196.104	172.071
135.749	148.231	147.807	140.56	129.41	157.147	181.518	192.118	166.676	168.819	177.648	171.174
159.92	158.212	161.115	40.6111	36.1284	44.638	207.61	210.209	199.299	228.831	245.357	223.054
155.242	151.462	161.721	150.462	144.687	159.282	211.996	202.449	178.585	125.008	119.235	151.858
177.922	156.017	162.463	144.351	138.344	158.675	220.581	205.938	174.125	117.345	105.986	148.988
190.005	138.747	142.091	123.197	129.486	129.069	214.135	225.429	192.269	134.004	137.461	153.503
46.0903	64.606	52.7194	266.031	341.147	362.409	96.2842	103.725	65.4329	152.461	138.192	218.851
300.488	93.1676	118.541	111.922	97.6625	123.947	293.283	264.245	164.934	87.7542	95.5312	154.063
324.65	181.185	186.396	133.455	103.742	162.31	233.84	180.265	179.408	71.5218	62.563	81.7362
206.888	139.355	169.205	116.197	112.468	144.255	189.628	183.691	155.909	150.498	143.637	188.839
185.832	136.758	145.15	119.897	127.498	140.638	234.2	226.159	193.753	123.498	130.357	135.327
91.1192	109.56	115.77	241.097	193.428	227.64	144.455	120.585	123.152	154.172	161.638	215.089
202.27	161.989	162.073	118.945	105.322	128.887	215.15	250.243	200.711	109.157	109.717	131.434
100.47	123.745	129.242	184.948	169.25	189.675	169.833	123.42	156.297	157.355	166.708	208.185
156.114	79.9551	101.535	176.932	150.13	174.911	303.233	198.924	126.663	114.961	109.524	185.565
194.194	128.84	147.8	155.185	118.289	155.024	223.294	210.8	161.149	111.684	115.397	156.301
153.61	121.667	117.069	135.615	117.353	120.446	193.251	203.307	171.618	159.988	170.756	212.959
228.218	409.576	389.768	60.01	39.896	59.3619	51.9539	26.4184	31.181	166.651	204.087	209.023
133.81	159.377	177.912	146.24	163.273	145.773	184.077	167.774	179.225	133.72	135.577	148.899
0.92757	1.27021	2.73683	314.242	296.061	458.361	4.95504	5.05337	2.93969	275.261	282.764	223.425
197.227	151.79	150.379	85.563	81.3326	101.199	276.148	269.728	217.43	98.2627	112.142	124.283
92.9455	139.018	134.787	178.317	206.659	210.36	145.912	112.259	143.706	157.921	162.556	180.56
204.174	147.481	148.055	33.8366	24.0333	30.1103	281.438	230.667	337.731	118.235	156.661	150.963
146.176	117.272	135.969	163.464	147.816	170.856	181.704	164.074	140.892	149.186	160.901	183.628
143.059	170.255	182.852	209.689	173.793	187.118	138.115	121.542	108.534	119.425	120.886	183.318
127.505	81.9385	86.7764	158.302	141.344	139.041	192.839	218.846	154.337	164.117	165.541	225.389
199.622	110.847	129.478	112.4	77.3646	96.445	259.6	224.748	169.401	126.69	159.095	190.251
142.731	164.818	161.641	153.432	160.781	159.519	162.961	172.203	151.141	134.723	137.142	152.408
271.32	152.879	157.173	76.4848	56.0832	98.1937	317.365	259.822	197.868	85.0562	70.2072	110.027
145.528	113.296	147.376	233.304	202.538	213.193	152.147	118.088	144.215	120.847	110.895	146.734
100.019	75.2532	73.2786	180.617	160.875	156.252	182.33	181.699	147.526	176.829	182.136	231.291
109.474	155.001	169.215	183.872	193.467	179.123	172.223	116.803	174.839	122.264	124.331	144.672
142.667	167.5	147.269	159.321	166.176	150.589	122.686	131.407	142.908	172.335	141.158	198.098
90.7595	132.148	130.99	135.388	117.015	138.362	145.664	137.701	132.715	198.136	210.884	269.731
109.881	143.899	153.952	160.506	201.925	192.612	192.634	137.2	177.473	123.398	114.812	129.658
97.8733	89.2546	86.9203	130.746	129.675	152.44	121.239	122.673	95.7303	269.92	259.394	280.805
105.591	99.52	95.3808	149.971	136.074	151.168	201.665	211.889	170.024	154.455	169.344	190.887
220.275	155.625	164.231	119.598	126.561	125.197	177.15	206.616	155.564	118.609	117.661	148.371
174.014	152.481	156.129	124.66	119.577	144.584	211.404	229.162	178.487	109.635	112.494	120.225
330.845	26.5425	66.1346	282.979	316.814	206.792	50.2492	75.3831	51.8671	122.201	144.178	156.458
220.916	162.353	177.573	94.2009	89.5846	109.237	230.84	243.958	189.195	98.5789	102.112	111.79
192.189	178.89	195.005	129.098	90.1719	140.296	213.031	203.094	188.53	95.3119	97.3967	105.097
81.2136	144.395	150.363	184.354	198.815	188.023	146.376	96.0967	146.391	152.784	171.587	167.511
222.087	140.824	165.578	76.0837	71.3313	93.3485	262.124	247.383	214.592	105.194	115.296	113.29
111.879	116.226	122.896	168.548	174.341	196.184	180.352	165.801	142.794	149.679	121.887	175.825
130.117	118.57	144.903	259.725	167.467	239.107	159.377	130.99	122.637	101.653	108.14	140.151
57.7703	86.6772	103.519	251.347	284.629	293.155	101.522	71.0652	104.028	159.995	145.307	163.492
252.172	201.241	211.761	102.268	99.9411	136.623	231.18	201.956	196.321	69.1111	56.683	58.9252
188.905	145.251	145.04	127.522	118.086	134.623	231.342	226.846	164.576	101.253	102.582	131.818
172.006	138.104	158.14	103.27	87.5294	111.882	206.886	236.093	205.918	124.329	143.654	129.636
98.2528	118.878	117.754	212.836	233.153	223.835	135.91	149.562	134.579	131.016	128.41	132.071
161.95	94.4335	109.229	163.69	181.134	204.685	152.642	145.56	127.134	140.408	141.666	187.193
144.026	111.527	115.514	145.629	135.264	157.653	188.133	189.309	161.536	149.546	145.623	165.853
220.437	82.6293	130.046	283.491	156.315	190.901	102.557	78.4814	71.8303	191.629	137.34	162.27
157.64	144.639	159.21	105.337	117.163	110.262	231.898	203.613	199.041	125.436	122.884	124.73
94.7898	108.826	113.747	171.152	165.549	147.14	169.899	141.537	149.6	145.655	159.803	231.966
177.315	107.175	125.428	214.171	194.659	209.546	145.079	108.941	100.826	121.73	127.946	165.228
114.56	132.234	122.021	175.943	273.515	220.418	132.873	128.094	133.056	117.106	114.643	129.442
147.904	139.172	151.311	130.342	116.901	143.951	197.961	186.83	181.969	131.434	126.187	137.347
126.905	166.266	162.159	88.8008	86.1557	115.061	238.183	205.472	233.294	111.894	115.126	135.592
478.52	52.9783	100.746	204.69	170.649	126.008	121.393	136.504	96.2642	90.8409	101.292	104.252
140.7	167.986	158.418	156.935	158.329	154.318	150.767	159.553	161.788	121.278	121.228	129.876
172.426	174.399	167.412	114.253	99.8062	123.363	206.57	218.911	179.251	97.3993	101.452	122.18
1.16183	0.0965578	0.277851	289.987	333.514	327.117	0.305855	0.094408	0.907276	302.065	216.607	304.409
0.126781	0.0658532	0.189497	383.632	691.383	460.138	0.0595987	0.193161	0.559839	85.862	83.8875	67.5938
0.554731	0.230513	0.284278	382.404	741.048	393.833	0.24339	0.0375635	0.446941	87.2325	88.0523	76.8969
170.333	155.703	155.002	123.161	127.08	116.767	178.153	207.342	175.518	112.736	119.482	129.164
34.5001	19.078	25.0797	303.43	268.18	393.579	47.7891	29.8255	34.0998	218.394	154.08	231.446
185.854	118.743	159.026	63.8268	82.3181	105.828	318.376	213.001	212.834	96.4043	67.9901	134.85
133.641	149.957	160.617	132.406	139.82	141.271	153.948	170.798	160.169	134.62	139.21	139.136
198.923	356.568	317.285	7.76001	8.41274	18.7841	274.567	257.931	300.853	6.07518	3.69287	3.86426
168.108	132.217	136.94	130.605	109.421	118.789	224.651	191.388	156.047	106.06	127.958	152.073
140.546	139.822	135.648	116.724	128.495	135.58	178.181	194.6	179.215	123.049	134.996	144.848
161.785	126.419	140.204	233.151	177.299	235.35	143.413	127.385	111.347	92.6595	90.4738	110.811
140.641	143.71	156.057	113.572	127.591	130.436	194.563	197.075	181.32	120.807	114.834	129.612
150.563	108.422	118.959	123.688	108.656	132.972	232.676	214.556	168.072	113.893	130.594	145.068
238.187	380.679	351.453	35.4613	31.5848	41.6751	102.881	56.3446	38.2066	138.111	162.158	170.775
83.3665	112.549	119.278	196.417	174.285	183.069	134.873	120.388	135.602	154.327	150.833	179.622
118.247	111.942	106.66	194.027	199.688	192.417	118.047	107.972	115.653	165.543	155.833	156.849
133.679	121.988	124.868	157.296	160.801	143.656	147.947	149.1	142.225	144.333	149.385	166.705
185.314	124.568	142.102	95.1127	82.6053	108.874	212.185	246.685	204.138	107.443	111.888	117.943
219.236	230.034	207.832	14.5674	11.9477	14.3206	232.508	294.782	247.634	88.9002	93.6317	82.888
118.929	150.431	144.292	180.171	157.397	164.807	171.8	154.801	165.876	100.401	103.521	123.11
155.55	157.777	159.892	137.085	125.472	128.24	161.916	196.08	176.251	101.587	110.828	121.454
130.633	132.995	132.231	149.069	227.039	213.834	154.561	128.771	121.21	113.266	94.4545	130.763
135.256	115.158	140.817	223.225	192.442	216.893	124.136	103.054	115.862	120.821	113.733	126.749
170.191	146.324	135.311	128.134	131.863	147.627	166.121	173.179	145.848	125.171	116.734	141.641
156.944	153.275	176.068	92.8477	91.6522	97.8637	212.089	177.808	194.482	124.966	119.281	130.311
201.441	203.12	207.039	59.9461	39.6045	69.872	315.632	251.83	220.877	46.8274	52.2154	52.6818
202.043	123.088	134.486	60.8702	52.2836	80.0773	184.249	235.409	213.685	144.393	149.361	140.111
165.646	103.426	103.935	148.986	120.631	157.759	152.962	167.699	123.509	145.383	146.744	182.589
129.002	136.959	133.53	120.116	123.856	123.557	203.543	189.689	175.266	116.759	129.389	134.39
182.384	109.379	118.388	142.384	162.069	152.443	149.335	170.868	141.514	137.351	118.463	130.492
170.835	142.436	138.48	93.5581	87.7265	97.7301	241.517	234.413	204.057	97.9325	99.5742	106.77
112.641	122.127	117.063	133.265	125.59	134.574	186.604	192.501	167.917	134.329	136.122	149.335
174.023	101.766	110.395	75.1985	56.1165	78.575	163.974	178.271	152.688	172.607	230.199	217.211
133.404	30.7403	45.9847	222.171	244.51	176.828	65.8699	92.9635	60.8055	176.448	195.679	256.419
216.579	125.509	142.279	67.5538	53.9488	70.4177	290.281	270.874	201.046	74.9975	80.3301	106.872
120.261	158.175	151.106	116.385	127.64	112.868	164.79	174.738	183.133	122.773	134.638	133.828
169.762	165.001	159.295	102.883	95.7616	105.204	201.55	220.577	180.455	92.1999	95.1286	111.838
126.571	137.333	163.457	149.273	152.675	143.417	138.486	134.59	138.684	133.151	141.599	137.974
58.9353	30.1717	32.5377	69.6119	46.7186	65.1736	196.196	147.596	236.775	224.789	316.164	268.88
83.8002	94.093	107.781	218.63	173.937	194.645	116.178	99.5444	80.545	159.276	159.555	203.982
122.639	143.604	149.255	78.1375	61.4791	88.705	181.023	158.157	160.562	170.913	188.786	187.413
93.2634	79.856	84.9766	142.5	189.423	177.141	232.164	234.582	155.013	102.205	95.5418	103.293
100.803	42.5075	65.1071	290.494	434.891	371.077	55.5183	48.7101	45.0257	83.9179	58.0706	93.813
139.762	200.209	210.977	55.93	54.1241	65.0446	292.019	278.197	223.023	54.5314	56.8092	56.677
81.094	119.476	120.467	198.684	180.409	175.482	126.778	101.62	128.025	141.186	154.135	158.513
130.04	99.3267	100.782	152.558	140.234	142.405	189.693	174.551	140.708	115.203	131.696	161.716
145.443	112.575	126.981	177.003	130.68	175.184	157.21	130.843	133.765	111.579	108.426	168.533
144.181	124.006	137.044	102.032	84.9891	103.463	127.126	139.171	128.568	180.424	218.341	187.768
139.294	93.2531	118.172	225.868	199.824	222.867	121.787	87.4429	100.91	115.313	109.894	138.534
145.004	191.727	202.655	183.986	138.959	180.766	122.923	127.313	122.777	87.4987	80.0181	86.5442
196.149	121.807	130.581	68.7021	61.1892	73.5951	224.238	255.751	182.489	111.957	126.508	116.59
128.504	151.994	159.081	120.373	108.289	131.626	165.679	155.749	165.128	122.034	120.964	139.705
277.505	371.527	342.685	47.3713	31.8332	48.7193	30.852	18.2075	18.5768	147.562	167.134	167.027
106.853	131.162	140.758	138.63	137.385	138.036	185.432	124.658	169.85	132.152	118.351	144.681
6.0833	5.77796	7.79364	348.544	422.938	411.488	3.51336	3.08947	2.58528	150.589	143.603	161.009
97.1951	99.7605	83.0145	192.579	199.823	338.863	61.7974	60.8438	74.7555	260.995	84.9028	110.732
169.797	145.484	144.323	87.1772	87.6978	105.807	238.772	248.556	183.061	80.6686	73.4122	99.5927
101.413	160.875	161.096	154.073	159.785	149.465	138.474	104.436	146.303	115.393	131.43	136.206
251.108	150.608	172.073	83.2461	87.8055	116.49	228.284	232.465	159.198	55.1587	56.1742	64.7547
126.93	94.8654	105.807	136.927	121.974	132.711	182.654	175.584	155.615	129.584	141.103	151.188
69.382	106.405	96.2857	151.389	172.952	142.928	90.5935	84.7592	124.275	224.69	192.537	198.139
136.5	162.737	169.161	100.919	83.2857	111.755	194.784	197.884	184.601	95.8174	111.177	105.099
159.823	213.311	219.639	106.171	79.097	111.722	196.3	185.146	163.032	75.2099	71.5068	68.9631
121.761	88.345	105.733	83.2896	75.3553	114.8	215.798	111.04	83.3943	171.185	225.467	251.092
321.711	429.435	406.306	19.5257	19.2372	21.2242	59.3238	37.7835	37.2961	97.3143	99.4288	97.06
148.193	85.2282	92.9716	94.4427	75.4636	97.2694	148.162	165.498	146.217	172.639	204.642	214.688
54.3546	96.5227	92.3804	94.5241	110.155	100.482	96.5687	80.2047	95.095	265.111	250.859	306.177
20.4435	2.66524	6.68908	519.776	567.825	386.468	11.0703	2.85277	3.38929	38.713	35.3022	47.1545
137.197	176.515	186.793	112.472	84.4613	130.346	151.636	155.054	168.941	107.575	119.137	110.828
100.838	110.654	116.532	134.647	138.19	160.347	171.143	141.611	162.256	141.303	127.501	135.465
136.603	124.756	130.634	41.8984	30.8015	41.7559	359.382	329.173	263.83	51.0948	57.6148	70.4263
175.87	166.601	192.927	108.64	88.3236	118.745	175.407	206.269	169.988	76.8442	75.7226	82.2016
83.1973	129.047	123.162	94.0033	124.548	111.637	173.902	175.522	168.398	167.201	142.418	143.72
201.438	338.656	294.03	55.7715	35.4282	61.6691	31.7275	24.0655	24.7025	161.488	198.726	207.374
121.844	204.501	199.373	84.7322	78.1548	89.7348	134.478	138.702	197.918	131.267	147.381	105.964
117.37	102.45	93.3256	110.437	99.0789	162.056	222.803	217.111	147.707	101.766	115.821	142.673
125.917	90.9398	100.196	153.732	134.299	148.494	161.397	153.366	135.955	133.415	136.466	157.785
137.316	154.455	142.12	91.1621	99.1925	107.587	220.723	198.486	190.199	92.513	90.7202	105.858
164.96	163.107	170.776	97.0731	75.5445	106.691	153.785	196.948	173.061	100.39	116.737	104.394
147.602	154.143	148.735	115.896	118.137	122.575	166.644	165.552	162.581	102.724	102.445	114.859
214.059	349.556	304.297	39.9029	31.9395	34.5385	62.355	43.2747	41.6117	156.292	168.217	174.484
188.747	98.7702	133.668	177.357	156.096	198.542	145.658	129.021	104.94	97.8233	85.6226	103.739
57.2663	50.6813	59.8573	131.443	180.522	183.9	181.634	181.71	148.285	136.627	137.218	167.419
218.845	360.158	328.087	42.9402	29.74	42.2986	37.3672	25.1165	18.0553	145.64	184.407	179.57
137.267	133.042	134.1	110.048	96.7515	112.292	197.737	197.163	160.403	95.7151	102.744	127.728
80.1153	91.0176	90.3957	178.076	284.963	243.657	95.2591	91.2698	91.0199	115.163	98.457	142.134
132.548	107.194	103.602	116.751	128.587	124.517	161.48	179.117	153.48	128.026	122.4	143.44
200.508	208.251	201.43	37.9851	35.5353	54.8621	228.868	254.966	254.359	39.7104	39.909	42.1967
2.74309	0.087682	0.324399	283.415	373.154	393.537	0.198386	0	0.235394	206.718	150.3	186.347
183.811	130.628	150.136	89.0619	82.6131	108.518	231.186	231.847	168.879	86.0471	59.4679	74.2587
181.513	104.028	120.124	107.369	91.3421	118.729	200.124	210.663	154.545	87.231	97.47	123.031
147.095	117.91	127.149	94.207	104.912	107.296	198.941	208.079	174.901	95.8079	104.157	115.199
109.63	109.352	112.034	133.39	105.302	120.672	177.958	155.865	163.783	125.346	138.314	140.458
141.264	139.339	144.34	126.032	110.959	113.271	154.168	184.194	160.486	103.501	105.244	106.901
195.771	389.264	321.843	35.5444	29.9549	32.2136	63.3885	49.6931	48.921	147.919	136.196	138.442
206.624	434.216	404.074	33.6932	20.7798	39.8577	37.8832	18.3352	28.9679	116.97	127.471	117.029
442.959	62.6243	109.746	79.7711	60.2298	122.218	153.322	136.206	92.0038	90.3434	97.2088	135.738
123.622	143.755	148.098	110.762	119.398	115.541	152.071	145.734	162.985	116.23	121.269	122.904
110.187	46.1093	65.3893	155.834	128.97	167.088	133.299	121.763	95.4975	199.878	185.971	169.029
102.706	125.919	120.383	75.8697	66.6378	73.3226	238.917	242.58	216.683	97.2497	112.442	105.153
165.281	191.53	197.732	101.734	95.6726	102.091	150.96	155.362	166.681	82.643	79.5886	86.9336
114.053	91.8595	91.1305	139.824	109.914	130.086	134.676	148.996	121.721	142.846	148.074	202.833
87.6156	52.9169	59.2696	162.633	171.874	163.265	56.1947	58.2955	62.6296	233.447	222.534	244.771
192.836	123.864	119.851	77.8196	72.2298	83.5687	162.59	196.853	157.936	112.199	133.303	141.243
68.1069	57.565	52.1554	205.415	266.124	220.764	69.2167	91.1546	64.6934	181.016	142.608	153.768
308.408	189.262	212.481	31.2622	29.9112	44.752	232.349	272.621	170.896	28.2762	22.3249	27.8436
269.718	384.384	322.04	37.9228	25.7387	34.7852	21.3661	11.3788	10.9104	141.515	146.446	164.048
152.106	160.089	149.773	74.6266	69.2401	68.2909	195.072	217.731	179.544	96.1655	106.228	101.311
170.796	144.022	129.847	81.743	84.9536	108.555	181.326	220.626	166.56	89.5179	87.2653	100.743
143.045	164.506	165.271	98.403	80.7675	107.139	184.777	223.12	175.504	72.4783	69.1689	81.7529
107.293	118.456	139.615	177.745	157.211	195.938	157.351	114.109	128.489	72.1516	84.6433	112.271
150.258	117.575	124.613	116.681	96.8928	114.327	176.523	187.192	149.333	106.316	99.8242	122.769
79.004	138.827	130.89	200.076	190.246	151.11	104.907	69.4151	108.47	94.5297	117.531	176.918
36.5786	77.9518	76.9021	191.199	227.834	183.736	81.8494	58.0442	93.1125	162.261	163.853	207.483
139.038	150.931	153.027	156.839	152.083	176.099	151.697	111.372	123.492	80.7008	66.6057	98.071
119.274	114.581	116.807	144.593	116.062	142.259	135.52	174.686	122.659	120.479	114.488	138.542
91.1813	111.269	118.01	107.113	95.9094	113.136	182.838	157.843	161.826	125.482	126.376	168.034
139.242	145.975	165.972	167.176	136.917	155.886	113.592	128.588	109.344	99.2408	93.1811	102.605
332.942	399.494	365.28	14.2705	12.146	21.0645	70.2765	34.9022	33.7261	91.5194	93.8418	84.4588
134.911	114.039	114.453	108.546	112.06	119.165	155.277	185.708	156.831	114.54	112.848	124.324
100.722	90.7174	98.3473	156.756	147.906	143.159	118.151	117.48	114.11	146.299	152.929	165.186
110.767	122.402	122.214	127.173	124.143	121.402	157.031	152.243	149.303	108.415	119.975	135.789
3.27153	1.57794	3.22666	225.885	317.277	286.805	4.94332	2.6109	4.27238	215.481	183.752	299.011
118.045	142.506	139.291	131.442	109.465	119.012	145.339	134.846	153.42	115.557	117.252	120.157
95.0289	110.07	102.198	104.957	130.118	94.831	167.125	182.826	167.734	124.423	121.412	145.533
161.178	111.562	120.89	87.9578	72.2721	94.7625	223.531	235.595	178.083	77.406	86.1953	96.5391
190.305	140.12	165.057	150.011	138.863	178.642	163.043	124.451	103.051	59.498	66.8097	63.0197
99.7906	82.7986	75.9693	128.452	125.293	173.486	168.756	173.708	133.26	121.635	123.871	135.176
112.177	115.443	118.865	60.3532	42.2489	65.778	212.278	202.214	201.768	123.674	149.048	136.902
97.9043	159.634	159.709	94.1776	93.0733	111.951	155.384	127.63	143.817	125.206	136.124	132.532
230.74	109.931	132.535	138.779	131.339	164.66	171.715	107.342	90.598	77.9523	72.2538	108.844
13.2244	7.06918	11.295	271.183	337.383	387.847	12.3127	8.60713	5.96796	174.395	111.713	195.458
144.126	158.798	175.86	81.771	81.7743	104.964	191.435	138.218	193.37	85.6595	80.3651	96.818
154.02	126.8	122.971	57.8758	53.7126	69.0806	263.975	275.429	214.946	55.5229	62.8741	74.9584
114.377	125.613	121.578	141.876	120.174	143.241	131.27	125.998	109.748	122.762	129.497	144.082
133.067	108.355	113.871	103.741	94.4461	94.7719	154.117	161.991	164.252	126.18	138.391	135.098
60.7804	100.961	117.013	207.888	206.993	173.363	97.6463	65.5581	104.513	119.397	132.079	141.358
126.626	90.4935	91.903	124.448	123.303	116.917	184.56	172.546	118.514	116.038	118.554	141.348
92.7776	134.081	146.262	122.914	117.587	118.187	129.508	106.913	139.502	130.237	150.231	135.449
46.4994	197.526	232.112	2.41875	0.783886	1.65685	490.854	252.073	295.869	0.637191	1.30199	0.698742
73.3557	111.454	112.284	150.574	141.958	143.649	119.452	86.3993	115.779	140.48	150.663	174.824
122.604	93.2004	101.126	144.013	129.763	140.062	146.936	136.387	109.61	119.025	123.446	152.041
101.551	109.585	121.336	175.052	133.003	181.31	153.662	158.17	141.537	74.4487	75.3186	89.7033
64.6692	110.577	120.648	106.344	94.7672	104.11	96.8044	67.1051	107.541	184.184	243.705	210.334
137.59	192.139	166.137	24.0312	19.9627	33.0302	248.884	252.539	229.778	58.7143	95.3724	52.2693
138.741	128.366	143.041	71.8107	61.1282	75.989	206.781	224.49	192.717	83.6275	88.6475	94.8319
63.5854	69.8713	49.554	168.38	281.119	265.952	83.4682	108.244	59.4852	123.855	114.26	122.331
132.438	101.12	111.812	155.678	107.418	146.132	159.451	135.464	115.471	97.3331	106.62	140.619
151.755	115.61	129.614	93.7315	89.714	102.418	174.762	202.76	146.974	96.7007	92.5683	112.493
113.859	97.7028	100.156	88.7769	90.8743	99.0325	246.644	229.78	182.921	82.2239	76.2371	99.5602
0.144595	0.400566	0.617493	262.781	314.71	329.637	1.26883	0.538516	1.2546	232.797	145.881	217.186
25.8095	32.3564	31.3472	160.907	225.322	184.136	52.0684	46.7876	47.0925	263.395	215.008	219.776
48.3978	65.2214	60.4052	270.048	230.178	270.39	87.0141	79.3946	70.9017	101.572	103.868	116.502
179.342	127.387	143.552	70.6301	68.4349	82.85	205.293	177.449	144.101	96.0304	104.73	103.312
150.357	122.621	123.775	108.651	99.0931	117.151	168.46	148.022	130.479	100.401	105.688	125.412
138.776	184.019	184.225	112.792	102.463	110.137	128.467	134.722	153.326	83.0603	78.3755	86.7151
116.359	109.347	120.579	92.5173	96.1794	110.796	186.448	162.111	176.955	103.274	106.675	115.318
170.322	152.524	128.948	103.441	142.218	127.81	142.838	163.979	127.88	81.7294	56.2441	98.5927
120.124	127.139	129.264	130.085	121.906	125.658	137.907	140.793	126.339	96.9489	117.275	122.929
146.033	117.899	112.003	106.531	113.203	123.457	145.496	170.994	131.036	108.173	109.358	110.86
130.359	115.424	108.199	131.983	135.609	145.167	151.036	165.707	134.695	95.8913	79.7655	99.7722
104.562	105.953	102.775	145.215	118.441	136.271	120.784	130.188	115.902	126.42	143.04	141.899
181.207	102.229	121.412	71.1843	52.1941	78.7252	194.259	222.426	165.207	103.454	96.9276	101.239
100.972	103.644	101.081	151.62	175.07	169.666	107.95	103.671	96.9456	124.849	121.966	131.692
56.86	194.947	249.212	0.474748	0.0369263	0.308087	479.702	245.652	261.164	0.11256	0.275995	0.1058
233.235	365.826	314.474	36.024	22.4556	38.4655	15.556	8.50418	10.2853	131.372	165.032	146.613
65.2629	64.6991	72.3839	231.453	201.263	209.948	125.786	99.8596	103.661	95.6154	101.15	116.546
185.708	74.557	81.3747	39.7686	27.8702	35.2042	201.546	198.464	226.875	112.423	146.307	156.954
166.225	152.207	164.769	89.0233	90.1719	106.952	146.938	168.612	149.755	90.0946	73.0359	88.0858
102.645	99.6382	96.8097	131.503	123.5	129.108	124.617	130.029	112.414	139.786	143.774	151.719
180.565	129.77	129.959	56.5713	54.7479	76.4527	211.744	240.667	195.353	68.2256	69.5262	71.7041
188.541	191.233	178.214	19.3767	22.7016	20.519	180.296	131.075	160.368	129.317	137.862	125.57
155.652	27.0044	44.4711	248.419	242.405	185.211	58.0625	76.6492	50.8942	110.285	131.468	153.89
167.294	106.412	114.325	91.7904	73.2792	99.181	209.505	203.597	158.382	79.2022	86.71	89.7461
92.0207	115.935	119.326	142.751	130.396	142.679	134.508	115.153	125.676	110.418	110.142	140.246
104.122	84.7111	89.4682	182.088	189.183	197.773	134.47	114.327	91.9971	85.9528	93.3909	108.56
136.728	129.817	135.597	148.582	115.98	142.919	154.019	140.552	123.799	75.4032	81.6139	89.4694
108.485	65.2246	85.7151	142.227	133.859	159.211	145.586	126.534	106.404	129.983	125.859	145.293
235.199	340.529	303.662	31.4347	22.3297	25.725	76.5262	50.7953	37.4709	116.445	111.427	121.013
404.674	154.555	138.053	181.56	245.191	212.349	30.6408	19.5944	24.9986	19.5398	14.0346	20.8708
27.5987	14.7364	18.0499	235.398	349.675	347.042	19.7784	17.3488	14.4432	133.053	122.469	166.382
72.9867	102.904	108.796	162.714	141.326	151.021	107.613	99.0367	106.984	126.752	131.567	154.044
134.143	29.2123	35.1931	205.352	173.546	159.209	76.0137	101.397	73.0266	130.244	159.728	185.587
136.353	150.884	165.145	120.162	97.6126	120.411	136.182	141.201	135.391	88.7935	82.4942	86.3044
240.072	347.827	327.063	31.9268	19.2635	30.5042	36.429	21.6307	20.7141	110.099	139.001	134.416
175.412	103.533	114.134	72.7134	59.7035	75.9983	223.899	202.335	163.841	79.4858	82.3099	102.095
126.432	95.5023	95.3704	109.942	94.4997	126.211	154.278	164.546	140.081	107.882	121.034	118.762
165.007	163.939	147.202	105.408	116.789	134.773	106.565	92.0443	78.4701	104.763	96.2887	131.563
71.9664	101.092	95.5121	166.215	175.779	169.027	115.677	117.658	112.095	108.475	106.001	101.312
59.716	105.298	122.481	90.2789	93.2645	96.2844	170.664	127.421	179.478	131.059	121.793	142.771
104.107	112.525	133.949	123.453	133.589	129.204	129.906	107.639	124.091	112.597	105.317	119.112
106.511	151.654	146.671	96.5463	87.2309	97.0157	139.388	130.028	150.979	108.616	113.231	107.606
5.26225	14.852	12.2505	178.694	213.08	343.629	23.9055	20.0082	26.9277	193.37	194.421	208.557
112.607	78.0912	88.0141	112.505	131.261	136.303	157.356	159.531	141.291	97.7972	103.238	116.024
71.0171	76.8104	82.4236	147.885	159.976	145.585	110.78	111.838	110.022	140.482	131.199	145.091
160.939	63.4416	75.3468	135.999	180.687	163.945	138.062	124.12	107.533	91.487	99.0938	89.5064
126.077	75.3122	83.1369	179.217	142.061	183.611	127.029	108.847	89.0203	101.096	97.5507	115.625
75.5334	74.8601	81.9671	168.34	147.583	124.835	106.996	111.298	107.59	117.208	137.481	169.239
145.35	117.317	110.166	150.102	172.961	185.463	169.689	152.52	101.018	42.8357	37.1137	38.3246
165.995	103.329	129.64	115.699	74.1072	107.38	187.385	180.552	128.859	66.3391	74.5536	88.9631
87.7606	85.0768	88.0626	149.732	140.443	129.453	113.325	118.082	114.251	129.981	134.032	132.463
65.6933	31.4778	31.6249	38.7807	26.947	32.4692	209.642	186.131	250.655	147.376	204.843	194.934
33.2894	16.35	16.0493	290.015	267.62	365.686	11.4341	8.33208	10.5079	140.068	100.484	160.148
85.9307	87.3912	115.136	420.118	245.979	412.657	9.22628	6.16415	3.5411	13.2912	11.8655	8.48231
118.627	144.615	151.613	113.771	100.351	112.372	128.136	152.643	145.791	93.0522	79.6251	78.6171
119.182	129.176	134.575	104.661	93.8615	114.994	157.371	129.206	143.4	90.1132	102.662	99.7395
137.684	87.0775	102.296	174.574	140.511	180.605	119.32	104.441	95.4212	82.3885	79.8642	113.049
109.287	100.091	105.914	121.893	110.235	123.407	109.391	94.4668	111.923	128.568	140.779	161.18
118.14	133.639	132.33	70.7641	63.0558	73.0116	149.794	157.371	141.594	107.136	137.299	128.801
1.23825	0.605343	0.746533	284.661	540.363	354.457	1.4381	1.18373	1.76055	89.2521	70.3101	66.4338
119.261	117.477	110.937	85.8459	104.848	96.0763	141.829	168.992	136.876	106.574	92.558	131.005
146.259	86.8579	112.15	63.7182	58.8417	69.3868	117.675	143.714	138.229	148.424	171.848	153.57
129.86	531.526	523.142	0	17.6919	0	123.72	0	0.402411	36.8296	0	47.3932
84.6048	117.963	119.279	156.032	148.126	136.532	117.12	87.3792	107.545	101.172	113.639	120.751
99.6019	101.403	101.258	118.561	121.14	112.976	153.933	154.451	137.809	97.3221	96.9774	107.659
134.29	109.67	129.965	106.06	89.6272	109.595	187.16	165.187	134.145	72.4793	73.6738	90.7623
61.2078	93.6857	105.358	88.3128	76.7037	80.2612	64.0326	55.7927	92.5554	199.632	271.867	212.915
93.0784	116.047	95.0264	105.728	92.404	104.356	152.873	155.662	139.197	104.848	115.426	127.074
122.68	117.003	110.551	98.8638	90.8866	103.967	180.583	171.433	147.961	77.3077	84.8741	95.0854
91.6137	144.362	141.701	110.219	96.767	109.153	139.301	131.213	143.278	95.9328	90.2271	107.327
134.529	122.427	118.478	80.6694	85.0967	102.678	142.483	133.42	129.647	117.333	118.473	114.449
61.1093	100.48	96.9783	155.101	137.611	144.525	100.968	74.0619	104.448	132.679	137.225	154.091
3.96216	15.5654	13.1474	193.394	175.151	286.888	16.0995	14.7563	12.7013	226.403	246.538	194.334
129.024	97.9957	101.586	108.69	110.456	119.502	165.619	170.867	145.948	87.6985	68.8536	92.3053
139.84	96.5942	113.847	96.4849	81.2262	109.438	162.417	153.719	147.346	88.945	90.2449	116.829
177.013	167.075	160.477	53.7707	36.4018	59.9882	139.032	136.655	129.649	104.764	111.167	120.2
129.478	113.792	131.55	68.9796	70.6814	78.2979	183.268	179.411	177.622	84.3341	89.318	87.8424
106.428	119.988	123.437	98.8793	98.6261	113.82	151.112	152.479	144.047	86.9881	94.8718	101.842
168.458	130.955	129.812	54.0815	53.0627	73.4797	210.578	203.988	178.122	59.0332	66.2267	62.8752
76.3869	65.3419	79.0483	275.85	235.385	269.189	50.7962	36.1506	53.5661	84.8437	82.5071	79.7742
110.957	118.937	119.009	102.708	121.549	113.652	129.462	120.645	135.359	108.63	102.405	105.278
25.7919	14.7498	19.4457	223.423	219.592	285.823	37.6376	34.7735	35.3411	178.479	121.054	190.445
161.378	99.2929	108.136	73.872	80.5918	85.8494	196.07	176.664	136.109	85.1646	81.7088	99.8301
134.207	98.5609	112.048	78.6872	68.0421	82.4116	232.562	202.822	154.977	72.7981	62.0983	81.9295
2.80334	0.286452	1.13829	196.018	219.396	252.729	1.51226	1.1203	1.83709	258.627	160.439	282.734
112.205	119.224	114.783	97.5964	98.3576	96.6347	132.475	147.539	135.564	101.358	111.799	109.155
130.021	78.9382	99.2127	161.83	140.064	168.589	110.006	100.907	89.5426	92.7867	89.0592	114.678
89.7036	89.7118	87.8738	118.127	107.093	115.606	122.253	121.289	117.656	133.497	129.507	142.365
178.636	133.802	150.387	76.2112	64.6224	89.8944	158.098	159.908	144.771	71.8326	68.4959	77.9594
103.22	109.672	105.499	103.635	118.349	106.299	107.729	123.597	122.297	127.656	117.727	127.858
175.279	97.9767	112.28	87.805	73.2477	92.9331	180.061	185.491	137.305	66.3519	79.1832	85.4853
155.613	147.791	193.141	39.7051	37.8926	44.2439	253.423	187.974	160.107	44.8242	45.136	61.0272
98.164	73.7518	91.1141	79.4875	24.9634	50.7154	224.727	304.464	204.165	86.367	57.8404	74.9811
117.468	84.3473	103.246	270.291	185.808	271.182	73.4273	50.3919	42.5507	52.9264	54.4095	64.2987
114.441	80.9038	87.3726	131.578	146.935	149.343	119.799	115.749	104.794	110.536	97.3285	110.505
103.872	107.621	103.684	97.7344	111.47	115.977	145.476	158.678	133.968	95.2187	92.138	103.412
112.246	118.688	122.112	84.5433	86.1075	88.3315	141.727	153.7	145.021	96.9638	114.541	105.16
100.217	94.5399	102.558	212.015	168.479	227.835	88.9293	74.3431	67.8524	72.7105	72.0344	87.2264
1.53292	0.159247	0.687365	255.01	314.486	334.483	0.324275	0.233552	0.641279	164.866	127.667	167.652
91.8513	103.292	107.687	205.942	198.305	171.151	77.8366	65.6452	90.9895	73.9862	76.841	103.669
75.249	85.4367	85.7212	124.506	117.7	136.723	122.708	110.185	110.836	117.204	127.195	152.414
184.29	113.665	110.56	51.9366	38.1474	76.6386	233.534	204.307	152.188	63.4933	66.4483	69.8404
195.999	105.777	116.809	40.9336	39.0497	69.815	260.885	222.648	164.191	46.037	49.8308	52.7582
83.2242	93.9889	89.338	94.9946	89.8172	92.2028	106.114	130.508	122.109	156.909	159.08	145.251
120.413	109.191	110.718	94.5753	83.41	94.0309	132.689	150.521	123.104	104.997	117.992	121.363
100.875	123.911	118.114	125.515	102.883	118.777	121.991	125.999	111.386	89.5215	107.21	115.54
30.3006	38.6836	39.7552	171.558	196.428	215.579	85.5503	87.9741	74.9187	155.86	132.829	131.728
133.251	184.81	168.066	60.46	48.0951	58.4709	83.1965	91.5921	91.6256	122.287	153.87	163.1
89.1027	130.889	130.588	163.725	126.209	130.928	107.997	89.5455	104.967	80.4277	95.9628	108.48
99.5747	74.3139	89.3912	213.673	200.086	212.604	70.9956	55.7033	60.0152	91.1494	90.4245	100.513
70.4354	61.7789	74.0774	158.208	154.711	160.748	118.757	77.6616	91.004	116.051	122.057	151.691
86.0114	85.9872	84.6359	140.66	137.053	151.641	102.046	111.362	95.1051	116.749	110.529	135.316
113.75	99.4251	102.242	97.2955	95.6759	98.9302	190.036	179.209	156.273	64.3066	72.0075	86.7309
88.1843	99.821	109.96	149.668	139.786	114.801	106.458	105.879	102.591	97.9749	122.012	117.764
97.171	73.2149	85.3689	191.58	234.808	194.225	70.8243	90.277	70.0302	86.9532	74.1247	85.4852
126.565	93.9301	96.6769	127.847	105.591	153.466	201.361	152.769	112.615	53.0064	52.3093	77.5945
103.277	76.7559	83.6166	91.5158	82.3926	97.1095	205.35	198.429	138.264	84.3888	78.06	113.826
101.726	139.926	144.511	115.572	86.5184	105.888	130.316	151.378	148.749	74.6628	73.5938	79.7527
140.759	84.677	108.636	195.955	146.097	196.147	110.646	91.1534	69.0925	65.8846	59.3207	84.0053
141.524	255.301	234.957	39.3443	29.5448	46.7358	24.7791	11.6171	9.06085	161.759	211.438	186.155
95.1359	94.1642	95.8685	112.516	103.538	107.945	143.957	119.451	106.516	117.171	124.042	131.379
75.333	68.7121	78.1971	281.41	178.731	283.58	97.1746	94.6266	68.352	40.7466	40.6625	41.6942
68.2925	78.9518	78.036	141.176	130.65	152.831	120.122	92.9912	104.964	124.356	124.951	131.01
91.3508	92.7139	88.0393	109.479	123.843	127.291	119.756	122.795	110.302	113.089	114.043	135.452
122.504	97.7926	105.673	110.3	118.715	117.618	134.621	142.215	111.446	93.0164	92.427	100.078
98.516	75.9423	74.0456	133.509	117.682	140.516	117.113	111.462	101.55	108.556	121.259	143.933
115.837	120.491	117.466	85.442	97.6668	87.2148	131.209	142.462	135.662	104.311	106.723	99.2032
79.2724	76.8658	74.6779	86.1012	75.6739	82.393	216.721	213.922	179.477	82.0237	84.4408	90.912
76.4984	62.8098	63.3662	200.275	192.771	190.777	66.6325	65.0561	53.7796	124.239	100.024	146.047
119.91	110.272	121.792	96.0079	89.6317	85.5582	128.246	138.497	138.659	100.263	107.928	104.874
157.431	87.478	97.6091	99.7345	115.726	129.7	131.494	127.99	107.988	101.78	71.8234	110.693
61.3087	52.0424	50.9958	170.05	243.828	263.317	107.49	101.768	63.845	70.3941	58.1152	96.0374
135.777	121.184	124.184	116.995	87.9182	117.671	158.905	140.252	117.388	67.1301	66.1937	85.0634
40.3047	64.9289	67.702	147.525	148.476	146.768	93.3602	59.5288	96.6677	139.097	174.553	159.64
119.152	90.241	81.6514	82.191	74.1293	90.0761	167.135	165.242	134.324	98.6077	105.981	128.368
126.828	98.5129	107.682	100.87	80.4561	101.941	155.062	152.838	134.138	95.5226	83.2782	99.5099
122.424	72.2395	88.0153	163.659	152.838	175.859	106.141	83.9276	81.1961	90.2973	89.9069	109.875
284.832	163.057	165.637	3.70654	3.83305	5.65804	234.888	238.138	184.961	11.684	26.8534	12.2025
100.737	102.873	107.657	90.4033	83.5231	89.564	142.525	139.826	150.382	106.235	110.77	110.769
84.979	75.8872	86.0708	111.766	114.611	123.713	147.549	121.345	118.598	104.413	101.024	145.213
142.635	121.641	123.679	57.5807	55.5307	61.6592	177.877	197.799	162.614	69.8275	85.2352	76.7816
83.3691	67.2261	72.1016	163.946	175.183	160.752	85.4047	87.5854	77.8876	103.68	114.066	140.438
0.347712	0.51603	0.848519	502.513	294.828	422.146	0.280211	0.201816	0.461783	40.9428	41.5752	26.5308
187.258	95.664	111.519	113.491	117.281	128.619	111	106.544	90.857	79.1209	83.1223	106.476
113.386	128.955	131.909	92.4515	78.4606	92.6356	114.271	125.491	129.995	102.117	114.165	106.789
1.15403	0.276661	0.492829	211.921	262.339	317.96	0.375576	0.270501	0.453891	212.528	144.042	177.314
120.242	182.072	150.64	9.37709	8.98805	16.6576	268.692	250.082	280.966	14.2603	12.6648	14.1426
105.806	88.9935	100.461	94.1892	87.0701	100.062	138.612	126.904	117.522	120.312	118.44	130.264
109.952	115.847	112.535	91.3812	103.043	99.422	107.637	139.71	122.346	106.352	116.762	102.232
120.492	106.184	109.948	75.988	61.0788	74.3774	257.241	214.967	170.613	38.3884	41.9364	55.8362
163.149	118.898	113.562	62.5159	87.9122	87.1306	174.528	207.45	160.093	51.9389	44.7276	54.6668
90.5299	100.654	94.095	159.596	143.267	165.13	113.824	90.2154	95.156	79.3122	75.07	118.52
45.9257	63.987	69.6765	175.88	193.626	171.062	116.225	94.0847	92.2105	96.4023	68.5011	136.843
84.2472	115.173	114.672	123.655	123.718	131.923	96.6555	81.8785	99.9406	110.619	117.284	123.448
81.1107	130.744	122.18	118.697	127.97	107.371	82.8653	74.1958	96.5458	114.372	138.194	128.688
82.6761	91.0299	96.9303	107.807	124.668	120.48	139.076	126.814	114.187	107.131	95.4535	116.144
151.59	43.9152	55.478	38.7228	25.3016	34.2538	134.909	178.162	163.508	141.352	191.813	162.726
189.807	227.564	225.408	46.0947	31.4205	48.8964	8.17487	5.11835	3.49048	155.45	190.427	187.763
74.3599	96.9498	92.7603	176.353	200.434	175.597	70.6897	70.8685	82.8769	102.027	74.6841	101.599
120.437	126.65	136.009	81.4541	62.4833	93.4821	188.438	197.828	166.648	48.6131	42.6534	52.2546
106.181	120.538	114.726	107.528	109.002	106.854	97.6978	113.246	100.958	105.102	111.103	122.06
112.528	122.289	150.173	41.4634	39.2616	56.0819	248.128	217.255	184.704	45.2134	44.4687	53.2322
97.133	91.0065	86.0922	147.247	175.084	172.6	88.3937	100.087	76.8394	96.1116	82.5375	98.4091
155.361	82.9013	105.905	126.167	107.06	128.258	140.209	134.88	105.389	69.8511	65.8479	88.3887
118.51	135.951	133.87	77.3463	68.1134	78.8908	148.214	157.055	149.547	74.0263	84.4428	83.8127
199.222	287.598	259.697	28.6956	21.759	24.447	44.677	33.7257	31.07	118.676	129.465	128.987
5.16833	3.0004	3.63529	201.012	216.693	227.193	6.76475	8.69785	6.07654	226.875	150.761	252.107
188.484	136.303	117.114	4.11738	4.36709	14.21	290.27	289.341	248.632	6.32316	4.53342	4.27507
159.348	87.1435	100.784	167.698	126.67	182.816	133.982	91.7828	72.4626	55.9334	54.2513	73.4906
138.539	84.3422	88.6609	79.1389	64.9256	75.0083	140.228	146.324	112.331	116.79	118.609	138.245
93.3001	95.3176	88.509	125.493	115.026	134.608	122.342	120.266	105.723	93.2985	92.1631	116.743
84.8855	70.6263	77.8731	158.142	138.352	146.319	106.548	102.414	88.1163	95.6681	103.351	129.374
140.666	176.101	184.402	77.5993	59.3433	89.0062	148.893	115.889	150.326	51.5598	48.3732	59.0004
127.434	113.226	102.128	68.9289	53.8479	78.9992	181.257	171.201	127.556	84.2524	92.2747	98.1058
168.568	83.0185	77.8528	50.3567	57.5071	57.4304	234.088	199.501	153.458	71.2373	57.1647	86.0687
145.112	84.2688	85.053	127.291	126.722	151.209	129.161	128.718	94.7761	67.497	71.7272	84.3656
127.996	148.649	167.515	48.1605	42.9284	59.6467	234.186	165.694	201.436	28.1793	30.4972	34.3416
96.9364	63.1879	61.1953	151.409	139.077	137.267	71.6407	76.5209	68.4332	131.671	131.755	159.911
70.235	102.086	107.358	163.27	154.033	122.371	93.0356	76.2387	96.3829	87.2087	108.471	107.758
170.037	81.9035	80.4033	73.0187	67.8896	86.7372	178.673	164.343	114.042	76.4304	79.6385	114.132
125.359	158.852	184.193	53.2112	54.0629	66.9067	149.815	144.012	131.932	74.7593	67.7626	72.1202
107.116	90.9851	108.117	135.157	121.799	124.185	128.677	103.289	102.013	78.1239	80.3281	101.373
81.97	64.7175	94.8283	152.44	153.17	134.471	101.09	68.7889	68.1095	107.878	120.557	132.83
261.483	177.646	203.684	0.839015	0.279683	2.33347	186.888	148.043	118.935	65.3257	47.9633	67.1786
154.533	98.4398	101.167	48.1311	44.8967	82.134	217.805	188.999	144.301	64.6611	58.7215	76.5785
186.643	305.269	289.171	23.822	21.186	28.3517	82.9916	58.6687	44.6983	68.4162	77.6936	93.1552
113.419	109.752	116.103	103.029	75.804	97.958	156.958	143.579	124.046	70.7834	74.1878	94.3036
56.9925	69.4131	70.3277	206.295	176.076	171.717	53.8973	52.6568	54.1798	122.985	112.507	131.542
86.028	80.8911	89.2515	128.797	115.329	125.161	111.402	103.843	92.9829	106.471	108.693	129.594
131.182	82.317	80.6177	55.9914	50.9422	68.6041	117.457	189.303	91.2131	193.1	96.4575	121.116
12.2101	4.78487	5.45555	201.486	228.059	346.762	4.53468	2.29504	3.91831	164.981	136.804	166.966
120.167	90.6802	91.6491	117.615	94.2188	130.956	149.937	141.432	102.845	66.256	68.5548	103.193
133.861	108.309	120.673	117.099	89.5739	112.495	142.535	137.889	100.583	62.4302	64.5276	87.161
128.179	82.1469	98.9004	178.088	151.358	176.96	87.6768	83.6514	72.0145	71.2665	65.566	81.1794
239.874	307.815	332.29	23.3182	16.6711	23.3811	37.1375	21.1549	22.5096	76.0702	84.428	90.8421
106.728	98.9948	104.879	97.4158	79.5546	112.283	146.251	137.32	117.205	78.7688	93.7089	102.163
102.805	108.918	107.697	83.3392	93.4395	95.4552	124.533	132.343	120.76	94.379	105.548	105.673
84.2168	184.742	181.78	18.3713	14.6687	16.3637	187.471	126.836	239.415	65.6442	83.299	72.0759
159.122	77.7848	94.0201	147.406	135.664	144.144	114.282	87.1719	77.1791	70.7853	70.6148	96.049
159.357	93.6066	99.1909	148.264	126.959	149.024	86.6619	102.114	78.5864	74.3164	65.8973	90.0302
79.9949	138.499	155.265	118.144	104.385	107.328	118.564	82.957	134.289	72.083	71.301	88.7101
105.602	108.304	101.519	70.7923	77.493	80.9054	133.008	140.245	137.052	101.816	111.881	102.887
57.757	107.573	107.229	129.276	119.372	107.841	99.1235	71.9525	105.284	104.972	126.488	132.745
90.2668	111.303	123.162	97.5123	92.1094	100.504	119.582	100.348	107.657	100.93	107.137	118.07
130.548	123.97	123.433	55.7299	56.0964	84.3596	170.929	155.484	165.994	65.6177	68.6577	67.156
90.3395	104.737	112.18	112.921	108.659	113.152	116.372	102.925	109.031	92.087	96.2482	109.129
74.6449	152.57	170.462	84.5878	70.039	86.7109	130.166	87.7145	164.468	76.4544	85.3563	82.3686
74.8796	73.4068	71.6908	129.997	135.274	136.333	82.7592	90.4711	73.7758	127.281	131.696	136.198
121.923	257.668	231.112	13.3761	14.9179	16.447	211.924	175.931	165.452	16.7648	17.3112	19.6749
134.166	89.079	96.6491	77.3352	79.2511	81.5801	162.339	161.579	127.268	74.2763	79.6511	98.7377
126.712	97.3602	103.252	81.3597	73.7669	80.9677	170.046	163.741	129.728	69.3409	79.5565	84.9349
84.3017	60.9299	65.2761	161.81	184.375	190.072	102.811	81.5134	69.8641	79.8811	84.3201	93.7562
58.4765	45.8924	51.9332	159.695	155.873	155.266	102.349	98.7492	69.46	110.657	98.5195	150.872
141.913	80.0393	114.726	72.692	80.7637	79.1278	186.113	150.777	149.814	69.659	57.8658	73.1004
154.946	90.421	97.3562	86.0343	79.8721	105.488	145.087	153.733	122.25	75.0604	69.5288	75.2558
108.915	85.5902	89.1296	141.895	113.878	149.439	118.121	93.875	89.7349	80.2569	83.4346	100.438
112.321	102.322	90.2385	125.037	138.395	135.205	114.251	107.342	93.387	80.3029	77.8233	77.1902
65.604	71.7265	61.7268	103.979	107.733	72.3383	72.9139	88.3886	94.5389	165.447	183.021	164.379
98.8572	73.0432	79.4381	118.302	102.863	117.688	135.016	110.215	78.742	93.0073	105.86	137.947
85.0732	103.441	98.1319	105.37	94.6732	96.849	119.848	127.853	118.624	87.1842	100.718	112.415
81.597	119.774	118.808	117.066	109	104.446	99.0474	84.8504	106.044	91.3348	111.775	105.374
138.115	83.4477	98.4863	77.3494	81.9388	99.9028	178.662	168.876	123.731	61.1032	57.2591	77.6965
120.926	100.111	111.141	47.7598	41.5156	52.1867	162.929	201.948	164.061	78.4627	81.8982	79.6944
84.627	75.993	71.8114	126.655	117.089	117.832	83.1092	87.7751	78.5842	120.331	134.135	143.491
97.8648	105.996	100.397	83.056	103.789	95.0301	166.496	172.968	145.72	57.6018	56.1006	54.6512
2.21822	1.646	2.4359	182.762	214.9	249.103	2.97934	1.28748	3.03011	221.576	136.905	220.714
80.5964	128.662	113.268	102.944	135.476	113.817	80.9867	82.3848	83.3994	104.893	99.5409	112.089
105.168	100.987	97.9678	72.5848	90.0455	81.9248	172.479	152.769	145.487	71.125	62.2573	84.8379
127.603	72.9082	80.8053	172.782	138.106	187.798	103.574	81.9623	57.4484	70.4865	63.2321	80.7591
70.3469	89.9727	93.492	108.363	97.5877	100.312	100.4	92.4979	103.615	116.025	128.228	135.29
144.688	271.619	201.184	36.9196	30.3364	35.4151	33.0103	23.2824	24.4162	144.712	148.036	142.431
99.0705	97.2933	101.1	105.05	142.19	116.542	93.8759	74.5517	85.0348	102.401	81.0264	137.707
84.4374	91.3873	101.034	135.009	109.883	141.897	121.994	80.5527	101.11	89.0533	81.4892	95.7443
2.41813	0.615202	0.716542	210.785	270.228	312.269	1.06715	0.751881	0.825794	164.129	118.316	151.288
120.42	90.5911	105.585	140.448	123.305	143.814	118.5	87.5628	94.4248	65.003	65.7743	77.9439
122.372	121.812	124.741	75.6356	53.4333	78.2269	177.305	181.762	143.517	46.8656	51.8115	55.6194
81.8025	99.3186	93.6785	131.231	136.915	122.042	75.4597	74.1719	80.7593	109.162	107.144	121.168
112.486	128.945	125.151	56.458	46.0819	64.2183	169.728	157.64	167.485	64.0289	67.359	72.0767
52.4392	87.0595	86.522	105.972	104.55	116.382	107.814	113.346	123.179	114.744	101.084	117.767
110.273	65.0917	84.1094	175.402	144.987	179.561	96.4528	86.0657	68.7116	73.5771	61.458	84.4836
123.324	100.839	125.633	69.3411	57.6024	74.1156	223.012	203.149	161.431	26.5191	29.3938	35.6971
88.812	143.186	141.761	85.1872	96.7452	83.1365	110.823	95.422	141.472	75.6937	86.4044	81.0057
66.3085	126.948	130.917	103.725	103.949	88.8834	93.3359	77.2763	104.982	99.673	117.708	115.589
125.998	145.756	162.368	104.819	87.5441	104.663	139.642	118.184	125.437	37.23	39.8523	37.1011
75.0457	107.478	111.791	101.23	132.391	120.287	107.687	95.7322	105.015	84.4677	86.0578	101.078
116.272	88.6332	113.113	69.4667	68.8417	81.7963	174.429	150.734	143.06	73.4459	69.3349	78.5239
114.749	129.217	146.335	125.649	91.4161	114.177	111.385	109.318	104.126	58.3536	59.6701	62.8395
148.591	125.084	124.343	60.2056	51.6345	68.6473	174.067	160.47	135.8	52.496	63.315	61.7893
143.277	129.411	121.56	87.9031	75.5361	103.581	126.469	136.463	132.281	56.8898	49.9887	62.6742
73.1689	93.9957	84.5894	136.53	114.726	114.728	113.567	104.119	104.337	90.2845	90.2037	102.563
103.599	104.327	152.445	274.8	177.207	295.458	35.678	24.1819	12.8771	14.1399	15.2899	12.5008
143.224	290.439	230.295	35.2593	26.4045	32.1192	49.4453	32.0897	32.5106	115.773	116.314	118.523
71.0541	117.158	117.668	129.05	104.113	125.159	117.572	84.4458	112.219	73.5295	79.5921	89.9302
113.138	99.725	98.639	76.1623	68.5488	91.4913	121.934	132.825	131.768	94.9514	99.4206	92.0465
221.829	296.7	260.459	27.7264	21.6338	30.7356	23.8685	12.1652	10.6584	88.6524	109.831	115.1
107.733	47.6391	63.0908	46.511	32.7049	39.6281	59.894	82.6685	95.2018	199.878	248.381	192.75
76.4755	91.0494	72.0749	108.816	93.7099	107.214	129.072	93.9067	96.4756	105.587	111.855	127.601
78.7853	121.627	117.623	150.852	117.98	131.024	66.4895	73.8058	76.9068	96.9593	93.3015	84.4861
157.339	68.7775	83.7793	75.7865	65.0733	92.0948	130.377	125.777	101.645	87.6407	96.0842	125.401
99.5775	113.177	101.836	77.6032	90.5406	77.6479	125.526	125.824	128.258	102.3	78.9412	87.7868
88.2307	202.187	182.2	18.2585	12.7814	17.0896	180.936	169.635	147.771	52.1351	68.7567	68.938
58.0775	52.2264	45.2665	157.308	154.017	153.941	51.2962	45.5266	44.9819	137.439	131.744	174.752
67.9616	93.9375	89.5872	137.022	128.239	122.877	98.347	84.9116	106.054	91.7053	89.7998	95.4077
143.482	80.3326	86.1295	42.2903	36.9029	47.039	185.689	213.072	161.301	64.6289	70.7712	71.9896
53.3238	43.5054	47.8042	144.032	249.494	198.421	59.962	53.9606	48.1575	115.796	80.0198	108.779
67.8587	85.2366	90.4829	102.424	121.484	108.263	106.691	92.288	102.148	109.054	99.9072	115.943
52.7677	74.1425	75.8918	156.662	151.812	167.918	107.967	99.8888	85.6592	80.926	73.7661	74.2651
97.5343	45.398	52.536	126.83	140.222	113.211	70.9988	71.6763	55.7115	126.039	137.688	160.588
84.1251	79.0183	91.2114	236.401	188.106	236.629	44.9293	26.7024	20.4205	60.1795	71.966	58.5119
115.886	105.093	97.2637	79.0506	72.8273	95.5029	124.055	136.514	114.524	84.6884	91.1367	80.7569
146.805	97.2227	105.321	70.3771	62.0364	91.3954	198.335	168.981	122.035	39.9182	38.9769	53.0403
28.8585	46.5253	55.4684	171.749	226.922	215.267	134.097	75.0914	89.8542	44.0988	31.6054	74.5493
118.646	97.7245	103.728	65.7592	63.3921	65.9252	132.962	144.966	128.247	83.3176	95.4902	91.8778
120.372	86.4563	84.3044	62.1705	57.5564	65.4204	149.738	158.059	134.824	85.2631	92.4362	95.1986
114.647	71.2923	74.5411	31.3288	25.1349	29.2743	121.742	149.398	137.183	136.494	164.111	136.381
133.674	77.378	88.7097	95.6094	81.8311	97.596	115.605	116.994	96.7163	82.1183	95.0699	108.263
168.378	81.4003	111.478	57.5464	58.0345	69.8381	176.102	140.956	108.242	58.9397	63.9574	94.1928
108.982	80.0547	79.3968	141.7	136.796	143.068	89.3333	80.1722	77.2033	90.0848	77.0613	83.5763
105.381	103.341	105.294	80.8716	84.6383	79.2289	121.28	116.746	112.951	90.5197	86.3102	100.284
145.395	130.402	137.851	85.0392	64.1081	95.5447	143.131	148.104	107.79	42.8434	39.0064	45.0279
97.2586	84.1977	78.7253	92.852	88.9754	81.4203	79.3521	90.4821	84.5063	135.06	121.948	149.018
126.158	94.5659	90.2287	49.7588	43.9112	53.4884	177.559	191.048	147.412	60.7947	71.3514	77.2427
29.4263	108.936	105.185	101.187	115	94.1604	95.0441	61.8509	134.738	104.786	119.274	111.191
78.252	105.11	111.839	101.262	98.035	100.41	105.205	86.1416	109.765	87.6028	95.2172	99.6407
84.8602	83.0293	81.8891	115.052	98.0964	121.388	93.4466	94.537	91.0406	99.4736	107.455	107.635
219.892	264.113	231.646	20.5808	19.9392	31.2895	110.232	105.299	122.131	16.003	15.8895	20.1369
112.704	84.0949	96.4359	78.0195	61.2126	75.9032	156.894	159.078	127.761	69.4842	72.3244	82.637
68.6542	88.0379	91.4589	103.495	113.615	107.381	82.4764	72.0137	79.2995	109.459	124.566	134.218
28.0193	31.7817	39.6691	418.482	229.284	397.824	1.4849	2.13894	1.46826	9.02077	8.66834	6.51588
98.2958	98.4718	97.8852	94.624	87.6635	90.0517	127.916	130.489	120.745	78.1831	73.4319	76.3473
251.364	300.318	316.47	10.8421	6.66979	9.97826	66.376	41.1272	38.178	41.7138	48.037	42.6131
92.6055	75.5342	95.3084	137.194	119.003	135.218	97.8208	85.7183	77.3792	77.9764	75.6577	104.154
83.6374	106.935	102.575	76.568	77.3361	75.2169	123.532	129.698	123.854	81.6547	97.5407	92.3121
84.0416	128.582	131.266	71.1259	73.8286	70.4933	161.842	132.743	179.595	41.661	45.6627	49.2799
118.653	71.1656	74.98	137.414	121.603	149.891	81.5611	78.5702	70.8959	90.2619	79.0989	94.8657
73.2227	95.8761	83.232	118.577	123.693	105.726	74.0968	73.7662	76.0682	104.81	100.751	139.081
115.536	96.8536	110.787	63.1853	71.4957	80.0155	98.5125	120.373	111.6	106.219	99.5053	94.755
106.356	98.615	104.364	77.468	70.7599	75.409	142.892	118.502	121.461	70.6402	84.619	96.2224
50.3377	71.8982	69.0204	135.954	106.816	134.918	103.73	78.4895	87.0178	98.8146	106.172	123.991
103.351	69.4364	84.8468	148.984	127.68	163.995	90.9631	71.0304	67.8846	77.3067	69.998	90.4419
147.776	88.063	122.313	54.6558	56.0964	59.4036	167.311	132.39	108.427	70.7911	69.979	88.1469
122.368	100.469	99.4207	61.0631	61.7611	68.0355	143.424	153.485	119.733	76.7501	78.4897	80.3275
0.355433	0.138466	0.341523	170.029	206.701	218.388	0.167086	0.361021	0.413032	198.931	136.533	230.615
83.3608	125.132	119.792	98.2098	98.0035	83.2501	105.8	105.231	116.814	68.9667	77.1059	79.9629
88.3804	99.0093	95.4409	91.1136	98.6353	100.956	108.961	104.942	99.372	85.1798	87.5682	101.252
54.4464	83.777	70.7652	321.193	181.077	342.189	8.45743	4.96921	5.42835	32.13	30.1803	25.0918
109.778	74.7599	89.8369	190.564	140.32	167.941	70.7534	56.7609	53.0473	64.9518	61.8384	78.741
125.929	97.035	99.6159	71.7581	59.3505	72.5845	135.849	143.488	120.561	73.2883	73.0002	85.5309
95.0308	120.744	114.668	80.2661	72.6623	77.0782	124.926	124.379	143.277	69.9817	65.4576	69.4737
107.597	69.5155	85.1473	165.643	137.556	181.7	81.4924	65.1301	62.2711	64.4484	59.4592	77.5913
54.4265	72.5858	81.024	139.735	127.383	129.528	92.0404	68.8603	95.8019	88.5681	101.914	102.362
50.2791	237.583	330.75	8.10828	1.2724	5.86189	235.21	109.692	171.541	1.26475	1.37829	0.845364
111.742	99.382	98.9423	78.4602	59.4881	88.3704	138.46	149.652	116.304	66.0903	61.5073	81.9461
81.8431	78.7491	76.0545	117.283	106.514	106.422	87.505	92.0755	84.4185	98.6132	105.617	114.843
62.7781	108.8	108.896	131.826	154.287	112.919	106.755	76.3128	114.542	53.389	56.8093	61.2701
135.613	95.9715	97.9977	88.674	80.4338	106.265	128.336	117.895	89.0481	62.8698	60.3019	84.5709
116.89	106.841	135.255	81.9208	90.6172	106.233	110.314	91.8817	86.3568	74.6002	71.135	75.2787
112.886	96.7448	99.8545	53.7255	45.1502	65.7795	152.501	153.293	142.272	75.4541	78.8947	70.1028
3.35826	5.78812	6.25809	195.281	230.766	245.35	8.68279	7.7524	9.54332	168.812	107.669	156.484
72.1097	74.2869	66.8614	31.9264	31.0952	32.3046	179.763	184.829	174.599	91.7559	103.34	100.951
15.4487	24.5083	28.7572	69.0088	69.1143	70.1287	46.2616	43.4672	41.0451	237.154	230.187	268.347
117.776	80.7523	83.9037	84.9417	91.1509	106.639	134.69	132.624	102.473	66.4528	67.9863	73.0886
102.282	89.2285	85.9536	87.2092	87.1923	94.6545	112.786	129.409	104.202	79.9848	78.3953	89.2018
124.871	105.178	112.083	66.3185	57.7945	72.5267	161.473	128.955	106.824	63.7935	64.4929	75.6132
138.186	274.651	238.986	19.972	19.1134	23.825	55.1569	37.7083	37.8503	95.2851	97.7047	100.144
56.498	94.1466	100.756	343.678	203.102	283.484	12.9087	7.13321	4.1813	11.1496	13.212	8.24499
61.1194	92.0031	90.2727	138.347	135.312	125.53	95.8835	65.2696	93.4205	74.9485	74.9235	89.9292
98.7737	100.392	105.31	53.1649	45.7424	57.9372	141.102	122.666	117.676	89.0089	101.715	102.625
103.311	111.125	114.809	86.871	91.9009	113.626	119.584	98.0386	120.257	55.7603	55.2902	63.3896
100.975	106.578	103.677	86.2054	79.7186	89.3121	99.9973	102.749	104.453	84.1576	89.0684	86.8756
84.7848	103.504	100.421	102.386	114.566	92.8998	75.0224	83.6707	86.1742	91.6674	100.887	96.8091
111.658	85.3502	87.0248	72.1162	75.8939	74.327	135.862	135.216	122.109	79.378	73.7549	79.9821
105.107	95.6175	98.1059	96.2666	95.9932	85.6851	81.1782	87.1074	91.458	93.5101	107.428	94.6428
90.3337	40.0687	47.7159	41.693	29.2618	38.9573	54.4243	83.675	79.8702	188.56	235.328	202.177
89.3577	91.7599	87.2675	117.493	109.577	97.267	91.296	96.7751	92.976	76.9348	84.6296	96.2228
97.3017	97.6346	98.7955	68.2007	72.4229	78.1674	130.258	131.274	127.751	76.9335	78.5907	73.681
1.80692	0	0.593574	126.004	195.09	226.582	0.13068	0	0.129214	242.856	131.178	205.906
96.8593	89.8452	87.158	70.253	80.4803	85.4288	127.279	131.402	113.964	80.1747	83.8006	82.4859
85.2843	90.7198	94.2142	88.0925	99.1019	104.015	115.446	101.437	110.354	79.6165	78.1203	82.7086
81.0605	81.7403	79.5074	41.3936	52.7968	47.2133	186.44	201.805	168.924	62.2656	58.842	66.085
91.0093	109.075	104.375	92.0052	76.3261	93.646	107.979	102.966	106.169	71.4213	81.8334	90.9915
159.253	93.9492	104.564	81.4527	86.8415	102.502	135.757	161.639	99.7824	32.403	26.1462	42.7728
83.8243	94.3638	96.8631	82.6843	90.2159	84.6994	112.555	102.041	107.519	88.0395	86.6124	97.5299
83.912	87.9868	84.687	85.7969	76.2054	79.8016	115.534	116.643	106.853	82.9133	95.8044	107.028
69.2488	108.75	96.6986	74.0817	77.6751	66.8751	116.098	133.444	134.841	84.4128	77.9937	82.5472
97.6093	90.7302	93.1033	67.329	81.4526	75.1754	119.2	123.823	115.858	82.1326	86.3216	89.3129
124.053	130.139	127.278	56.7096	63.3908	62.2007	119.983	121.894	122.592	64.9164	64.8439	62.7303
55.5457	35.318	40.1462	196.66	208.158	153.227	89.1377	67.9789	68.3991	51.9115	54.1007	99.8054
114.926	96.5695	104.074	45.8616	47.6819	55.5333	146.816	177.298	124.345	63.2187	61.7268	81.0837
72.0823	96.2287	99.9002	100.949	94.9593	90.3907	93.6103	80.982	94.6514	86.0137	102.711	106.152
67.4354	54.4532	53.2506	131.446	119.255	118.44	76.3375	83.4241	82.3477	102.345	108.608	120.856
97.4272	88.2666	91.418	62.53	63.9651	67.0491	139.189	138.312	132.404	74.7356	81.032	78.9079
74.3743	101.111	120.773	126.702	113.5	104.243	62.156	50.3624	63.1663	118.231	93.8784	85.67
121.771	79.9605	81.8371	49.2805	41.9884	49.6936	159.931	174.307	150.208	64.7357	68.0588	71.5401
57.9911	71.503	73.7139	138.272	139.376	146.207	93.7335	96.9995	82.7128	66.383	66.3294	79.7373
122.288	72.1909	67.3731	95.8914	95.277	98.5844	114.737	115.817	86.0583	77.3308	70.6939	96.3986
95.963	88.9088	89.3749	71.7567	64.4844	62.3844	99.7396	117.773	110.696	97.3656	106.008	107.079
114.964	111.864	119.136	55.8491	53.7178	60.1156	142.282	168.79	120.289	53.9978	51.1366	55.7797
77.6507	57.436	58.8675	109.557	103.955	116.175	96.8197	93.198	74.548	94.8298	96.4886	128.069
88.9904	85.0406	91.2445	78.7058	83.3884	81.1563	106.032	119.759	108.256	80.972	89.5722	92.6681
107.27	78.7649	84.225	92.4051	81.2453	102.606	112.172	113.078	89.4735	71.8815	78.1104	94.5289
148.487	104.164	117.368	98.9504	66.2121	104.244	115.537	125.415	83.1704	44.3929	43.8399	53.1527
232.742	289.216	287.036	14.1538	9.70161	12.2276	33.9717	22.1889	22.2334	59.1455	58.2839	63.4789
69.9375	65.6355	69.3086	106.288	97.741	98.4634	78.0134	75.5092	71.4399	110.015	127.574	133.557
90.3345	89.5874	84.2081	88.0103	78.1118	95.0038	117.41	117.239	97.2818	72.9345	78.8035	93.5061
124.075	74.4185	82.7213	36.8776	28.7621	33.8748	61.1571	112.74	91.2668	139.008	184.188	132.649
109.702	100.27	100.187	91.7624	80.1337	91.3305	86.9882	79.1618	77.4418	85.827	93.4423	105.437
79.0451	90.9594	91.3584	94.4667	99.3556	85.7189	101.328	97.5292	94.5396	85.5688	76.4712	100.727
75.3196	100.619	104.972	112.089	115.651	109.942	70.5522	64.0919	83.4236	81.1048	86.4982	91.1665
116.759	82.9151	95.3505	103.884	80.9564	96.8287	108.74	108.192	83.1293	67.3195	63.6232	87.5917
48.644	44.1588	53.2653	93.8676	84.7982	86.4763	117.221	95.625	65.119	105.365	118.086	182.113
65.8546	81.3648	79.2259	121.601	113.117	109.311	81.9189	81.8688	79.9016	92.4019	93.4277	93.9929
110.785	98.5925	104.65	51.8559	48.6958	52.7441	170.929	158.453	140.552	46.463	54.2826	55.8598
88.4653	89.911	86.7131	71.5064	76.3672	76.3341	140.14	137.606	118.152	64.4157	59.4669	84.3172
151.556	147.496	143.302	33.619	35.2199	34.9525	148.08	138.796	126.063	42.3194	51.3408	40.5068
74.9835	110.294	115.137	94.8016	76.9229	87.3226	108.848	78.8244	103.9	68.9219	81.6619	91.0154
104.581	85.036	87.3633	61.4564	51.9069	64.4841	109.984	121.285	115.109	89.7387	106.526	94.1063
124.724	61.0498	88.4817	142.595	111.502	144.859	88.3857	66.9941	59.2534	64.6047	53.7954	84.2623
0.0337173	0.0350273	0.0863941	181.467	212.628	321.375	0.063401	0	0.219415	152.788	110.258	111.551
63.5275	102.247	98.8524	117.578	101.565	104.983	86.4623	63.7764	83.7878	81.9115	91.7	93.2327
92.6747	86.3365	88.5779	78.6351	85.5897	83.3328	108.77	112.076	106.159	77.5308	85.9331	82.9649
11.2545	1.01179	3.14255	145.906	202.702	235.814	0.203487	0	0.201205	179.791	142.357	164.228
88.8675	96.4226	95.5264	66.5236	75.4905	72.2802	106.009	114.478	111.741	83.874	87.9755	86.7948
68.5058	104.666	107.601	83.7813	97.4433	78.9936	94.8837	86.2005	105.54	79.1334	88.2918	90.3507
105.649	101.426	106.577	48.7207	40.8355	51.011	165.904	153.629	142.672	53.7354	57.1611	57.4801
137.742	76.0714	92.9517	81.6601	63.3062	90.7254	131.164	113.747	86.1494	66.9455	60.5174	83.419
68.8558	72.8741	75.5431	110.399	123.714	105.897	78.8507	78.4191	77.8647	93.4614	94.3769	103.069
132.665	90.7148	85.5146	70.4395	55.3652	70.8229	145.534	134.64	101.145	59.9086	65.8255	66.6122
97.9485	71.9598	81.0099	145.825	124.124	160.235	90.7646	66.5642	66.6879	56.208	51.6283	65.948
63.9893	67.8699	70.1594	90.3405	90.426	91.0498	117.348	113.369	109.852	83.9885	85.0717	91.6869
94.2103	83.4272	88.6059	62.2225	48.0569	70.2323	131.27	135.376	115.922	71.7783	80.2761	93.3687
73.85	84.7497	85.6894	95.841	74.6283	86.2456	116.09	110.029	111.926	72.9181	81.8083	78.9288
32.9431	33.3079	39.873	299.537	173.683	283.224	34.6164	38.8291	32.9181	44.4311	24.5015	34.7183
90.4982	81.7119	87.8113	87.0109	77.5042	89.2592	92.8027	104.974	93.6074	86.3067	76.4524	103.872
7.10376	10.113	11.7414	298.199	254.738	306.521	4.39072	3.00644	1.34525	56.9633	51.6219	64.7516
59.2724	101.96	91.6568	86.6426	94.1273	78.8866	92.5802	85.6303	96.6216	87.3341	104.154	90.9754
129.555	99.1417	121.104	90.337	74.7398	78.8355	57.5851	66.1574	45.383	84.8931	90.37	131.296
108.636	103.387	95.5929	62.9403	60.5763	72.3555	123.941	130.498	107.679	64.6277	67.6061	70.6049
95.5703	62.6812	64.85	35.3724	37.4059	44.3957	141.199	125.792	133.228	94.0146	116.309	117.069
91.7044	78.2146	77.8887	122.363	98.0353	130.033	132.038	98.4815	87.6939	44.5037	45.8414	59.4557
97.0997	84.8885	77.5002	69.7254	69.2636	80.3072	149.001	141.037	118.42	56.3761	54.2356	66.9786
71.7509	115.446	112.6	57.6557	52.8262	60.9453	107.582	100.138	130.393	75.237	97.593	82.2834
91.3347	90.6112	91.1956	70.9498	68.4663	71.7043	120.329	115.78	116.297	74.8102	77.4049	74.7989
86.4905	92.4893	85.432	61.2499	65.331	57.8986	119.619	151.837	131.824	70.325	67.6186	72.6398
122.343	82.9255	86.4748	42.7318	36.7828	54.4678	137.54	149.087	121.08	68.3749	76.2662	84.6055
102.272	95.9263	101.305	53.9945	47.8932	54.0923	118.74	148.713	130.564	64.9027	73.4186	70.2763
81.0164	96.2481	98.4936	75.4143	75.9095	75.4809	115.513	96.3323	114.011	67.1358	73.4088	92.5237
89.5875	109.993	101.629	80.5356	84.7209	86.8532	92.8467	94.8255	82.8663	72.1299	80.5237	83.9097
85.8919	100.609	98.2914	85.16	84.7341	83.6029	89.2368	109.107	108.504	68.7491	70.8611	75.3472
1.96121	3.51452	3.057	145.744	182.896	174.494	3.87218	4.73109	4.87711	200.611	129.281	204.457
118.802	86.4861	102.911	42.6794	52.4862	74.6688	195.68	145.01	114.523	39.5702	27.6617	59.0171
110.921	80.9582	92.644	63.5313	63.0248	70.7624	128.869	125.529	99.6035	69.2883	73.5636	79.0567
77.9755	96.5994	98.2068	55.5795	40.4244	55.4896	113.691	97.7311	109.897	88.1409	111.242	111.257
100.919	118.59	132.119	73.9724	58.4776	77.2537	109.24	123.248	114.766	47.9476	47.6684	51.853
136.553	221.212	207.865	29.2541	18.0636	34.5549	23.8133	10.9821	7.91083	110.808	131.281	123.621
52.1455	57.0351	52.3015	86.7816	79.2001	89.4699	124.186	117.964	98.0212	96.0047	99.5156	103.134
56.7327	89.2573	97.9316	47.2278	36.8284	42.6034	67.2214	65.7509	100.285	130.233	184.297	136.431
102.929	104.302	107.08	13.1434	13.3363	23.2323	174.657	184.839	167.676	56.0456	40.2249	66.9203
106.425	91.9902	89.3406	50.1381	50.1736	49.8814	149.204	137.84	131.132	56.2807	67.2717	74.5646
86.822	92.2028	96.652	64.3978	69.5683	70.6634	121.602	106.944	118.841	76.9942	76.9139	71.9612
78.1099	65.0921	62.8947	105.477	107.827	105.357	73.2249	75.6011	75.7189	96.3166	99.1057	107.83
90.487	77.242	76.4584	77.3143	80.8294	87.4513	97.8161	89.5218	83.135	93.8833	96.091	101.729
86.0354	67.9158	81.0901	121.054	108.832	138.456	101.176	74.7042	76.6532	63.3358	56.6311	75.6169
80.4933	115.261	113.983	116.673	87.7267	93.1659	80.4317	94.4958	93.6066	56.8748	58.7389	56.0367
88.1382	69.0363	75.7875	96.5593	83.3271	90.8103	103.373	102.739	77.7869	71.478	73.6708	114.313
117.508	92.3826	105.729	86.4094	76.1703	99.3382	126.088	111.244	83.0881	46.3892	47.5078	54.1222
98.6935	96.7797	99.3882	53.3069	42.4944	60.4836	132.019	144.059	123.82	60.9061	68.1967	64.8813
75.258	65.1226	78.57	114.641	107.103	100.883	77.4013	55.3305	73.5469	100.697	89.524	106.624
72.6611	78.841	82.5661	83.2166	92.6945	86.8322	104.233	106.564	97.9543	82.1325	74.2297	82.6051
96.1334	70.1497	69.9169	74.6974	67.4956	75.4033	131.722	127.009	107.362	68.4812	75.8306	79.9512
16.484	9.22722	13.6006	45.8766	9.01386	17.3039	175.293	262.851	143.795	141.758	102.15	106.58
75.4521	76.0974	71.7321	92.3276	88.11	89.0893	73.8525	94.0189	67.6384	86.9336	95.1467	132.809
79.5732	76.95	71.7549	100.239	102.969	96.7367	82.6993	94.4609	98.329	90.0122	75.6831	73.5029
79.112	77.2864	76.5887	75.0117	73.7201	78.191	112.967	128.986	111.891	72.4564	70.2755	86.2188
42.9741	104.77	98.1975	367.145	140.653	218.468	14.5493	10.2781	7.57683	11.6594	10.4978	13.9269
116.035	103.814	107.204	34.9767	30.4558	39.1792	165.128	124.891	128.718	57.3939	67.6545	64.6216
117.479	72.0256	84.4658	75.6942	54.1399	82.5723	143.588	137.616	95.5172	52.1574	54.1292	69.8588
73.0092	75.2181	71.7674	106.844	97.7002	92.4241	87.3577	90.2273	82.9552	75.7207	84.3758	101.169
94.0242	79.4473	84.8633	73.2113	76.9458	75.4073	105.047	116.177	107.764	71.4275	79.1156	74.3151
202.626	201.862	181.092	16.1976	13.5539	23.7799	125.275	111.744	138.171	9.79763	7.20387	6.43534
95.3937	93.524	91.0346	74.0911	66.1035	71.457	103.753	112.862	93.1763	69.9809	78.9734	85.9281
105.184	85.4693	96.6999	94.5754	74.8222	89.4633	100.326	104.42	89.1742	60.579	60.6595	74.7878
95.1648	106.381	102.681	57.2034	60.8089	57.6217	105.302	117.065	121.97	70.5699	75.4325	63.8278
2.18129	4.1621	3.15577	173.443	327.544	287.09	2.38564	2.35123	4.01425	83.5295	73.928	68.7437
135.207	55.5511	64.8021	33.4625	34.3405	40.6347	88.2045	125.924	113.761	101.643	127.575	110.674
50.5061	110.469	111.563	61.3657	54.5548	55.1737	101.685	71.4259	126.455	82.1278	105.119	101.197
71.8727	87.1092	85.8633	95.1365	76.8335	88.452	112.623	97.0357	94.8787	72.2449	76.747	72.1853
41.979	33.3796	34.0751	72.2751	123.969	107.159	101.548	117.017	71.5369	119.792	97.3086	110.404
63.2446	112.661	113.139	90.5665	82.918	76.3011	87.3989	66.6334	113.005	67.304	78.9011	76.7696
96.6059	248.029	192.629	26.3795	19.9466	23.3064	39.7104	32.0952	30.8902	101.451	112.17	105.465
76.4438	78.1112	79.547	79.2757	85.6176	84.9899	90.6218	94.9975	91.3906	82.3011	96.5012	86.6934
96.3702	82.5924	84.9182	96.2365	77.8387	107.589	108.366	107.263	80.413	60.8013	51.6201	72.3793
136.175	81.7071	88.5575	92.3076	83.3607	102.553	99.2356	97.2902	73.1177	50.0383	49.9739	72.0075
76.5429	97.7913	98.6984	66.5733	78.9835	72.4405	107.194	120.542	109.395	70.5331	61.2126	65.3302
129.657	81.0132	91.1625	43.6803	39.8904	52.4777	138.787	159.299	116.654	51.4027	54.9086	61.7209
142.714	253.137	189.016	24.1071	19.4326	28.1597	20.0639	14.6938	14.3069	94.4643	105.238	114.676
78.0787	82.9624	78.6941	87.3673	93.8366	77.0858	89.8851	96.4797	90.2239	81.3586	84.6911	79.0609
56.0884	84.1973	80.7647	117.865	106.484	107.755	76.7903	71.8366	78.0189	82.1995	77.7214	78.9548
35.2694	67.7411	63.6044	140.601	118.503	126.205	75.2434	50.3276	69.7546	78.6484	82.3164	110.031
101.808	56.1231	52.334	96.3589	107.019	107.01	78.7672	101.936	72.727	76.622	70.7666	96.687
105.105	66.4996	68.2337	73.3132	83.9838	87.6443	100.794	105.928	82.5528	76.2686	84.5005	82.4689
79.9349	28.424	26.073	176.204	197.577	337.399	4.57086	3.33035	4.09918	57.8899	50.0762	51.5605
156.919	61.4601	70.8475	97.6425	84.2617	110.043	100.16	88.8495	66.0882	49.0055	54.5398	76.6889
63.7696	55.7445	62.6577	78.4809	83.1232	83.8693	93.3448	91.5411	86.2735	98.5945	100.364	118.628
104.724	107.106	96.3771	70.0616	80.7121	82.1504	107.987	115.364	94.7952	59.3399	45.9754	50.7183
82.4766	80.1468	88.3206	93.067	78.1507	90.6563	87.6668	89.0691	80.0808	74.9393	83.0117	87.6952
97.8488	80.3836	89.2538	68.3233	61.3692	74.1293	116.871	125.961	94.1936	68.438	65.8938	71.4869
84.2386	73.1606	79.6753	122.891	111.246	136.16	94.8361	76.9242	65.9229	54.0757	51.9787	62.6646
72.2812	94.9716	97.547	78.0892	94.1799	74.1183	85.1236	86.9911	91.8976	76.7677	84.667	77.0514
73.8047	83.214	83.2409	81.739	82.8435	86.9479	81.4459	90.906	82.7773	84.7207	91.2727	90.1787
99.7193	83.1015	97.2823	79.6882	64.8819	79.914	134.778	110.151	98.8723	46.2672	52.3773	64.9947
85.1619	72.7114	78.1397	78.0692	83.6691	85.5422	93.9999	94.3538	92.8371	79.8677	81.7523	85.7077
69.1103	47.3785	65.5415	132.773	131.788	108.401	77.0742	58.7609	69.5537	83.521	80.7528	86.2478
44.404	69.4496	62.5166	124.212	111.552	118.708	117.543	103.341	102.312	52.7508	48.4108	53.709
80.5272	90.2849	84.3907	74.2567	75.9247	78.9602	91.7737	82.9641	75.0912	82.7541	94.6478	96.8527
107.328	65.4382	69.0789	104.431	101.927	116.707	88.7365	85.8269	63.8003	59.8023	54.626	90.5865
90.3555	105.431	112.084	81.6077	68.1161	82.0801	98.724	107.419	96.5378	59.1201	51.7341	54.0982
60.6108	108.247	119.239	94.8301	89.3251	85.3945	94.6627	61.1542	105.535	56.445	62.7918	68.2536
55.9673	70.7487	65.9475	110.955	89.052	100.294	77.2071	62.2628	72.2211	86.3629	104.487	108.764
108.753	95.9586	95.3942	59.5059	79.2608	95.4336	113.18	105.334	102.74	55.5835	44.6278	47.6888
114.834	56.0103	61.2347	103.2	110.171	115.386	74.2141	78.7265	60.6144	72.4128	75.7332	79.5533
107.207	65.6903	68.4198	48.3003	50.5757	50.277	157.255	138.727	113.872	55.8487	58.9809	86.8687
142.617	59.1723	63.3931	94.161	95.9903	88.9928	59.3047	54.6736	41.2374	63.3563	63.255	175.446
45.0273	58.9433	57.9317	114.374	98.6903	113.552	64.3327	54.4672	63.5419	100.271	110.572	119.734
40.5687	62.3116	65.4276	55.5203	42.8751	68.7402	94.7541	113.938	79.5353	127.073	137.999	111.334
129.685	53.329	62.8989	63.7186	66.8632	70.5887	158.437	140.688	107.843	41.7909	41.5241	62.4108
144.451	90.122	91.9915	83.1177	69.0224	96.4	123.248	92.6395	76.6015	40.6028	37.8788	52.3313
57.2731	55.9377	49.9353	108.736	115.673	113.283	82.9426	79.768	67.1894	83.5836	84.713	98.8874
145.29	114.691	120.827	51.0442	46.9761	60.738	109.459	116.069	104.189	39.4655	39.7244	49.2783
92.78	79.8653	87.9059	66.8636	65.1545	65.6593	124.901	125.27	115.76	47.3211	62.0904	63.7757
102	93.7288	67.3262	73.4028	74.1167	77.726	54.2636	62.9505	61.8788	125.557	87.3854	116.176
72.2999	97.8137	89.3326	95.4337	103.143	93.2887	87.9272	68.3441	81.4624	59.2771	66.4451	81.5955
137.677	206.253	168.647	69.1304	78.0748	76.9063	117.5	57.5999	39.5668	16.1892	14.3034	14.4431
88.778	67.2949	76.0069	125.577	104.167	116.763	86.596	74.4257	65.749	58.6219	58.551	73.3334
37.8936	57.4944	59.2141	148.463	128.042	126.587	51.6605	46.2431	59.4837	88.4129	96.0844	95.8469
49.8732	76.1269	76.8001	113.574	103.776	93.2889	78.073	62.3745	79.4504	79.2782	91.147	91.1266
103.951	79.0553	90.7511	56.2607	45.7458	62.4262	84.4336	83.8664	67.7375	102.167	95.8613	122.195
0.346954	0	0.185209	153.003	182.877	262.452	0.122325	0	0.120954	156.66	112.236	125.852
102.203	80.6297	104.792	35.9696	27.3585	41.1074	147.812	166.751	115.099	66.5084	50.067	55.4498
90.3586	99.174	105.695	86.3331	60.0384	94.0388	92.002	105.5	91.4755	51.8054	55.4067	61.8222
106.751	74.0168	78.2643	57.5433	60.8166	59.0153	94.7262	106.646	81.3328	78.5025	83.8945	111.802
78.6623	63.5753	71.2205	90.0836	84.7663	98.6431	94.7512	87.6054	81.4454	77.0486	78.6323	86.0672
93.1453	83.8703	81.1731	79.8844	100.812	81.8322	93.2714	99.0191	89.4087	61.3975	52.4371	74.3392
67.5248	73.5531	74.2331	72.7428	61.8023	85.8187	105.698	85.9537	85.0936	74.8452	91.2734	111.432
74.0364	96.5494	91.1135	69.502	61.4801	66.3026	94.4678	103.328	103.872	72.6251	80.5498	76.0153
59.9298	93.5682	93.6796	87.62	83.34	80.4668	87.7713	67.933	91.6024	74.5091	84.3074	84.5688
64.0445	124.758	116.459	51.4495	43.2846	53.0446	88.512	85.2398	107.57	79.4599	97.3859	77.354
49.9835	59.8042	57.1246	108.727	103.336	102.038	67.3616	63.2759	66.6561	93.5382	98.5226	117.958
112.623	61.9285	65.9527	59.4371	54.7519	62.1549	143.58	138.691	95.8034	59.6059	57.5897	74.1547
111.075	70.4737	75.512	106.256	114.406	109.724	69.9965	79.2748	65.3809	62.0239	58.8596	62.9758
97.9589	63.363	71.6838	51.2528	52.4273	59.1141	154.816	130.987	101.064	62.2904	62.1095	78.3057
51.8857	70.2328	62.9603	90.9616	105.395	119.538	127.508	111.732	92.8736	48.079	45.4158	58.5104
95.4828	65.1368	73.3601	45.8063	36.5323	50.4824	140.108	163.942	121.569	64.3794	62.7518	65.2829
88.4088	68.0692	76.9297	72.3161	58.3085	70.6599	119.422	112.849	92.4696	66.0933	71.709	86.8485
117.925	91.6409	89.3005	40.0433	42.1352	43.6859	140.834	141.694	125.148	48.7957	46.5584	56.1359
79.9319	92.8577	95.9852	72.2301	62.5896	79.592	100.413	101.575	106.187	60.4339	63.5046	68.0285
68.1982	51.7708	53.4237	115.199	117.468	115.221	56.7781	58.5265	50.282	93.9904	100.099	102.096
79.4355	74.3772	78.9964	72.9178	61.0771	61.1845	111.539	103.451	96.8676	73.9881	82.0597	86.2154
82.8745	75.9931	76.5772	81.1948	84.1928	90.6502	86.1023	96.9246	85.8201	78.117	66.0819	77.2332
203.387	284.092	272.172	9.11198	11.3904	7.60269	63.0241	28.112	32.575	21.604	19.3392	27.8005
73.6909	55.0263	60.3206	147.097	131.932	146.15	66.8186	54.6049	64.0004	52.1486	60.9244	67.0976
76.3233	60.337	68.6503	69.5422	59.6861	70.7415	128.123	118.779	94.6528	71.8983	66.7353	94.1149
80.309	75.3677	82.7102	74.9325	72.8376	74.3957	74.6946	87.2766	84.5063	83.896	96.6687	88.7957
75.5925	74.9251	76.2284	113.806	119.164	104.201	82.2372	76.0538	79.2332	54.8596	56.821	63.178
71.2924	84.4343	83.1294	76.7767	91.3653	83.2301	92.7348	102.075	97.8222	71.6582	64.234	56.4432
50.9672	48.9924	52.0583	104.886	97.9363	95.0226	80.826	84.6763	76.9946	90.1854	87.4113	104.852
101.413	88.7715	84.3727	63.7816	66.6531	72.0429	117.308	120.604	85.8634	53.677	51.4053	67.8269
64.8358	59.3387	63.8557	103.317	98.9191	116.459	82.368	87.0263	78.9075	74.9889	67.4255	76.2413
87.4545	96.5069	91.6383	57.231	51.0664	58.0993	112.56	116.074	99.0123	60.5787	70.1727	72.005
60.7599	39.8829	37.5325	124.772	142.331	152.331	40.7187	57.7673	40.4096	92.9779	75.9114	106.934
102.154	67.4634	88.7578	85.8379	66.8632	85.8197	104.341	104.582	78.2162	57.7698	56.502	73.5205
98.1201	204.797	165.751	35.4998	22.551	39.2672	20.4569	10.9099	15.6362	104.37	130.895	122.944
107.673	64.9756	71.3425	59.7399	48.2969	62.1278	127.74	136.851	100.624	59.2696	58.5538	73.8171
92.1437	83.6829	97.5797	68.1194	50.5079	76.9128	98.9302	109.149	103.593	63.3324	70.2515	56.7503
97.1596	61.1309	60.9489	62.1913	80.3297	82.3615	108.276	113.184	78.995	75.9778	64.53	85.1854
169.968	57.9143	150.629	7.68598	5.42759	9.94278	243.04	164.465	138.203	7.55295	4.50745	9.69115
41.171	34.0956	35.5815	136.477	123.775	124.299	53.8418	52.1666	47.2483	101.109	104.66	113.384
54.7409	44.9729	42.9854	113.725	105.759	95.288	70.922	72.6806	63.2394	102.666	96.5391	103.99
54.3294	53.7406	68.8645	38.0121	29.6701	34.7405	43.3204	47.2897	82.8734	162.33	197.539	153.984
123.432	74.2203	51.3485	43.1854	53.4156	73.5817	100.614	132.552	113.688	64.4365	60.6568	75.0387
55.362	69.0571	70.6707	114.607	107.15	106.69	69.0713	61.5032	68.3123	69.0556	82.189	92.4218
80.3585	77.6477	76.9885	37.7056	37.1789	33.3226	125.378	142.806	133.018	72.2787	80.3867	68.8387
46.9325	26.0819	28.3578	116.752	119.232	84.45	37.2353	66.6955	51.1809	114.758	119.694	154.248
76.2897	101.489	101.079	113.079	85.2345	82.0399	78.3468	64.513	76.0194	55.0584	63.7338	68.4722
53.397	94.8309	106.881	87.1471	82.228	79.0319	81.8027	55.7024	87.1572	70.2311	83.8627	82.1739
28.5746	21.0516	21.4027	148.128	236.293	224.155	31.3129	32.0107	24.4248	71.4837	58.4786	67.0078
66.7161	75.8536	90.2804	92.081	86.4298	82.6191	85.0943	77.3981	85.391	73.9418	77.3195	70.735
95.2197	82.6293	113.354	103.3	86.766	116.431	97.2159	81.4821	77.112	33.8372	30.8544	45.4357
85.4026	77.9757	73.4402	54.1441	48.7213	55.9159	112.652	113.675	101.604	78.6835	75.707	85.712
3.44004	0.73432	1.50932	142.151	164.088	189.991	0.708881	0.526512	1.0514	162.937	135.88	159.449
59.6375	59.1452	65.7715	111.313	108.098	107.784	63.6388	53.6238	62.6352	81.3181	83.0902	105.774
49.7844	29.2095	42.0906	66.561	127.587	109.3	132.84	156.717	87.9727	65.3808	44.2184	49.8924
36.5986	46.0501	42.9669	114.499	189.565	154.176	72.5765	57.7405	49.7764	69.8585	54.8003	72.7701
106.612	87.0431	81.4371	37.9058	33.3412	46.9241	151.839	150.791	117.161	43.4224	50.9606	53.8079
93.058	75.3497	72.2867	77.6197	81.0454	77.5174	91.7351	104.829	78.787	67.5923	68.1624	72.6676
84.2704	78.9596	85.264	120.949	111.365	119.304	75.8246	58.7043	64.1147	50.3772	44.3843	67.0693
70.4985	68.5212	62.0403	83.1975	104.506	109.197	83.2077	79.8754	72.0874	79.9966	67.6947	79.7379
128.585	239.424	200.162	11.4283	10.9746	23.0836	109.382	89.013	123.986	8.94948	7.92155	6.73448
98.5161	77.6399	74.788	50.9451	54.8257	64.449	126.765	116.782	94.4706	61.8474	66.2358	71.3209
76.2728	81.2386	85.762	59.6242	59.0165	64.9871	99.2387	89.5681	95.2189	78.4604	81.3014	87.0948
61.376	77.8897	70.3692	127.587	203.059	171.847	24.0387	10.656	20.4696	63.1379	50.6552	76.1074
104.317	66.4842	81.3336	42.9058	45.8932	51.6428	128.61	145.049	109.586	60.535	61.1748	59.1851
84.8095	59.0042	69.6277	99.7576	100.065	109.439	69.796	58.4763	55.4085	75.3734	78.4838	95.4748
91.5375	63.8087	72.1423	49.154	36.3578	43.0232	114.6	117.512	107.11	76.1784	94.792	88.5868
110.558	75.8469	81.1343	43.8387	41.2696	52.7163	129.592	132.262	121.315	64.0577	46.8267	54.4243
113.493	238.31	196.997	20.4472	16.3787	24.2855	20.0648	10.7931	14.3611	89.3381	114.435	94.0254
130.079	69.6946	70.8597	57.3218	47.8612	68.3635	117.243	125.102	90.3384	52.9102	59.1439	63.9939
95.8789	72.7762	83.7351	81.8411	77.8858	86.7734	92.0421	78.0712	78.5699	64.9893	58.7733	79.1683
71.4719	68.8264	70.9038	79.4917	77.6285	81.8151	109.069	114.853	86.9147	62.341	57.3715	68.9162
159.078	66.703	75.6369	97.2401	78.5709	117.907	95.1301	75.477	64.7211	31.6505	25.3835	61.4738
168.275	241.138	211.938	17.6428	13.2495	17.3713	37.9346	26.3975	23.7191	59.4996	64.9392	66.7723
55.4953	78.5952	78.0684	80.9178	89.294	79.5131	84.2841	75.7523	86.9407	79.3567	76.5318	83.5729
48.4192	25.3429	33.1948	55.7155	54.8326	65.0353	93.1389	85.3591	66.6565	130.219	138.914	150.746
38.4996	88.6009	85.1751	77.2119	83.1546	80.719	44.7432	47.5233	57.166	113.942	126.384	104.108
69.5503	79.389	79.6693	68.0237	67.7408	72.9485	105.399	88.069	104.839	70.0993	69.168	72.0848
69.8846	88.7729	88.905	67.6923	65.6134	75.6765	92.6611	95.1423	94.5168	68.727	67.4858	71.681
84.9481	81.9252	81.3171	59.3644	65.6047	60.351	83.8402	98.8374	93.2287	72.2055	84.6726	80.395
107.18	69.2336	84.9454	46.4704	36.9087	52.8276	136.299	137.524	111.983	48.2516	53.9572	60.5931
36.2792	48.3107	44.9415	116.3	113.509	91.4261	47.8422	45.51	45.2848	103.919	114.766	137.319
57.1608	109.679	114.408	40.7906	43.6998	38.8324	87.9346	94.504	110.989	92.3782	82.8362	71.6795
7.26523	4.58241	5.39266	149.13	159.55	254.833	16.914	17.3505	13.9102	93.9576	97.0221	122.858
85.0892	75.5177	76.8021	61.8718	62.1335	67.5082	111.012	98.3774	97.983	62.5118	70.1527	73.5426
0.0618801	0.128568	0.211408	158.351	193.942	213.715	0.116357	0	0.373922	148.994	92.6468	133.381
76.8561	51.2683	59.0811	84.9847	102.222	101.773	109.339	83.3362	78.2637	61.7268	50.3479	82.0495
84.0571	83.0769	80.3733	100.263	90.8135	100.137	84.1219	80.9772	74.8013	59.0676	49.4089	53.5393
87.977	71.3315	71.2554	68.6643	65.9034	67.2641	98.6465	97.1409	97.3246	73.2878	70.4889	70.4111
102.013	73.3261	89.7509	92	62.24	96.684	106.657	90.5038	88.1954	42.2855	40.6498	53.8508
88.7139	80.0722	83.9254	76.0542	65.2364	74.3638	87.9892	87.6842	75.7228	71.6999	73.6904	72.8145
0.787882	0.767336	1.13557	158.199	197.826	195.687	1.25002	1.35045	1.41912	143.199	92.9474	143.271
85.6798	76.8026	72.4773	52.8396	62.5162	56.9849	120.469	113.99	112.645	54.3629	64.7271	63.1588
85.9764	82.0383	85.8588	81.9467	87.8462	77.6326	67.5219	60.2496	70.7392	70.4633	84.7558	81.6072
52.4779	77.6591	76.4902	94.997	102.374	95.8369	46.296	47.8449	53.7894	114.841	88.7243	84.8445
86.2208	81.4194	77.6776	71.098	65.1742	79.6647	109.67	107.003	86.2677	53.2903	49.7515	68.8661
80.3658	70.1852	74.7045	81.1312	72.0995	84.6372	93.5721	88.3138	77.3636	63.8099	69.6187	80.2787
77.5036	53.7479	64.6996	34.5195	40.1716	43.5455	139.34	149.488	96.2912	70.6997	75.3401	90.1747
5.46562	0	1.22847	99.2981	147.253	196.069	0.270457	0	0.267425	200.72	119.669	163.64
71.1223	80.4434	87.7039	107.154	111.593	68.2541	53.0196	39.3262	52.034	84.4012	88.1456	90.5509
70.1479	61.4421	67.0665	90.7268	83.8529	87.6036	80.0044	68.9844	83.4265	62.2986	70.6494	107.351
106.959	70.189	73.5715	53.252	58.3992	63.1547	103.568	113.341	98.2322	61.6641	66.9745	63.3535
59.718	82.9091	80.375	70.1806	88.4113	67.9521	84.8896	80.3239	93.7365	74.895	75.9056	73.0165
59.8066	94.291	85.6378	73.4044	78.9224	73.636	60.8249	69.5096	66.5527	83.4009	96.8372	89.1895
136.605	111.457	98.8027	63.6675	73.4559	73.1782	45.6781	63.4319	65.7903	65.6903	58.8263	74.6461
42.2119	42.2237	42.3001	21.6937	21.2482	27.2872	168.277	202.492	156.288	90.2485	50.9483	65.6542
90.4428	55.9606	64.7649	141.804	107.322	138.672	56.185	57.7458	48.4417	50.9198	48.2695	69.4248
95.8284	53.6554	63.7268	143.321	120.4	139.379	55.3577	54.4785	47.1285	54.5684	47.9552	53.3336
42.6723	56.2065	54.0086	116.113	102.113	103.354	69.174	50.3789	64.6159	75.4183	84.4398	110.504
60.9622	80.2758	87.5103	99.9921	86.5814	96.4731	69.0665	60.2232	73.4124	64.4423	70.7535	79.194
59.701	62.154	64.6117	112.503	102.284	97.9393	72.8165	63.0955	65.5438	71.6544	70.57	85.5156
68.0341	84.0833	81.327	73.3516	62.9023	75.1113	99.8052	95.873	96.0619	59.6667	65.6908	63.9596
45.1882	61.3251	66.3336	127.537	118.58	109.406	62.7398	52.1184	63.5958	67.6124	76.5597	74.8267
121.002	56.4933	66.9276	51.6078	48.6092	64.2555	147.063	126.573	99.8032	45.9608	46.6812	50.4363
205.611	280.643	272.074	9.24629	4.90353	17.6738	50.8717	39.5704	32.5587	5.23148	2.76911	3.93383
69.3271	86.8878	87.283	61.2932	64.3783	64.9876	96.6547	79.1096	97.6769	70.2575	67.7829	79.2865
100.611	94.0791	98.551	69.1934	50.3574	69.2314	96.715	99.9276	92.1665	49.0207	50.3364	54.1151
64.9299	95.2131	85.108	62.8376	76.4359	67.9518	54.9721	56.7707	53.3245	99.2457	103.644	103.847
85.2347	44.8618	43.1277	90.1133	57.4549	69.1942	87.9155	85.1357	40.1984	89.9789	88.6261	141.794
50.883	62.2282	54.3875	66.954	63.3093	64.3274	179.148	140.393	129.935	36.4138	36.8896	38.5045
93.294	49.7018	57.208	42.9222	23.8466	57.6982	130.446	131.207	104.521	49.0658	99.0194	84.2667
41.1968	69.9743	71.6046	95.7386	89.7398	101.653	94.1075	73.6811	93.6433	56.5743	55.0748	78.9559
74.7121	61.6328	59.4837	82.1762	83.4932	83.018	82.4838	90.2458	80.6892	71.3258	72.9528	78.6023
82.7251	38.2249	42.4689	97.8728	101.999	114.632	83.3521	78.7882	44.0679	63.9911	57.7217	114.668
77.1705	79.4946	83.9358	85.0099	81.6641	77.7634	69.9677	69.9206	72.465	70.5148	74.9754	76.5108
65.4648	68.4106	93.1894	203.439	140.173	207.912	39.4545	20.5909	22.6871	25.9939	16.2482	15.6124
60.8106	49.3429	51.3327	112.383	99.1416	93.0478	57.9543	58.3501	53.9326	86.127	84.7329	112.01
90.7762	59.4388	61.4717	36.4932	31.7762	34.4151	76.9795	112.299	105.095	92.6788	122.726	94.9928
61.2016	89.8382	94.2765	94.1231	96.4284	79.9274	70.2847	50.8511	79.1457	69.4396	66.9236	66.4949
64.3455	51.871	51.1866	83.8823	90.423	91.2115	93.8889	88.374	69.2951	70.5353	71.277	92.1696
74.677	58.1837	52.738	78.5163	105.131	103.566	78.6367	89.7043	71.9588	69.4861	64.9607	70.7598
65.8283	58.3316	56.9217	103.419	112.681	94.4208	70.0302	66.0752	62.5255	68.28	76.0999	83.2395
55.4438	76.9644	72.3148	89.8183	111.518	94.2483	55.7322	62.3258	67.3861	74.147	81.4906	76.2543
110.268	53.3755	80.7901	120.218	89.4352	141.238	70.725	58.2087	58.4196	40.2324	39.8087	54.8113
0.453376	0.235495	0	158.437	288.574	251.418	0.319693	0.230252	0.737586	80.3352	54.236	82.4436
40.4633	52.6536	48.2697	97.6262	94.5388	91.1169	52.0779	48.9126	51.1348	102.036	113.58	124.767
106.319	80.0813	78.8366	43.2824	41.3832	48.0716	112.447	125.142	110.565	52.4254	60.1707	57.1878
59.8586	51.4601	52.1402	138.903	128.67	142.006	60.1184	57.556	49.8477	58.6747	52.5062	63.7061
68.7237	53.4958	53.8192	77.3435	93.1317	79.7212	76.8733	78.6022	71.9852	89.3745	85.6565	86.4989
105.466	86.3833	95.4299	56.3028	51.6638	65.2283	82.7259	97.2993	80.9298	60.3297	62.3331	70.4807
0.335431	0.130674	0.46555	134.272	155.696	253.317	0.946102	1.10729	0.70162	138.939	111.147	117.162
87.9949	67.3767	68.2449	30.2754	25.6501	32.3133	120.958	139.734	119.748	72.5471	77.5638	71.6589
100.664	68.2626	70.2879	40.8972	40.5998	44.0008	115.071	116.533	99.7291	65.8659	71.8657	80.2482
94.8462	74.576	76.4992	50.604	46.8814	55.6183	89.9146	104.042	90.2604	74.3108	80.5296	75.6251
91.1332	232.239	228.819	18.7749	16.3134	17.8911	20.5506	12.9804	17.1485	93.0844	87.8451	76.7447
73.4421	87.5237	89.5339	58.7252	53.873	61.8897	101.229	84.7306	101.124	68.0555	69.1747	64.1825
49.286	40.2177	45.902	177.655	140.937	161.597	66.559	48.1659	56.1287	41.7719	38.0135	46.6273
85.5587	55.0862	64.2374	105.408	97.8989	113.688	67.3415	70.4849	57.9723	59.807	53.6414	81.5859
61.8084	72.6122	67.3288	56.7818	51.2655	56.3771	100.276	94.2929	94.0455	82.1238	88.0471	86.9465
70.9343	85.8669	85.6484	74.5112	69.31	74.2282	88.6798	82.9187	85.5575	56.0029	65.2543	71.6825
56.7527	75.4639	91.2482	72.6701	78.5997	65.4121	87.6522	58.6804	93.0764	70.5202	76.2087	84.3078
92.7003	58.7662	54.0404	31.9895	35.2038	55.7515	130.349	127.869	114.144	71.0428	70.3821	67.7099
53.3517	69.5873	63.0431	94.527	79.488	87.3363	65.5013	49.393	61.6333	89.6385	102.182	93.7596
76.1123	78.4805	71.4336	43.4135	37.603	48.6886	107.703	129.337	110.855	70.1908	66.3812	67.7537
93.8686	65.524	69.5309	67.073	48.3844	71.015	99.9689	114.329	82.4102	59.0037	59.9287	76.6018
30.7478	50.8444	49.3213	114.901	142.137	110.273	59.2688	51.8965	61.4917	73.5234	78.0239	84.5494
52.0196	70.6186	70.477	91.5948	99.6563	76.5177	61.1351	67.8735	72.5219	79.956	82.9181	81.606
113.774	77.9838	84.9025	46.8518	47.9394	67.4344	114.55	88.9059	89.5494	56.0241	57.4121	61.558
57.674	77.2152	79.8693	84.8341	72.9512	79.3551	79.5884	66.7773	80.0566	69.2359	76.3027	83.0041
55.6479	54.1037	58.4455	112.231	96.3858	111.795	76.4057	73.4711	68.5765	59.9221	66.0688	73.5198
95.8298	203.041	170.236	27.4555	20.8273	25.066	37.1801	23.9515	23.9283	78.9251	88.8087	110.662
66.9714	75.1515	74.3533	77.7411	81.3447	82.743	91.2681	94.9936	87.5328	55.8226	56.8436	60.4199
61.088	91.2099	77.4056	67.2454	57.0148	76.0347	62.611	60.1326	59.5051	89.4163	102.783	100.099
73.151	91.4777	85.0554	45.1395	49.371	47.7567	123.14	106.147	123.841	50.2856	56.2131	52.2551
54.5968	76.4427	76.0356	61.5349	47.4232	57.8169	121.985	94.415	110.175	61.5265	68.6908	71.4139
221.627	310.731	261.756	0	12.0823	1.08006	18.7208	10.5521	0.804822	23.6762	13.9759	26.7875
68.9732	101.353	93.1464	64.6348	68.1326	60.4134	75.3609	78.1507	90.3688	63.0647	73.0447	64.2274
68.0876	80.4609	81.3242	70.405	62.9665	65.0089	92.4315	92.0991	92.4803	57.5077	63.7207	74.1497
63.6462	66.5046	65.4185	94.9074	84.0035	68.8924	81.4613	69.7763	79.3052	59.897	74.5989	91.2108
61.1153	93.4217	110.082	37.7249	40.535	56.4334	186.191	146.246	118.082	16.1541	15.2525	18.1588
32.7069	71.2128	77.2043	146.638	121.426	117.143	47.9203	26.1367	55.0945	69.4862	64.5796	69.0687
95.851	57.7094	64.6996	56.7845	46.1141	66.28	117.466	123.929	93.3325	57.0859	58.7823	59.1385
83.774	80.4079	82.868	56.3887	58.6002	65.6309	101.154	110.729	94.0951	55.2317	51.512	55.3276
94.8183	84.3692	92.648	63.7113	62.4663	72.3901	103.439	110.075	89.4885	37.2681	39.1205	44.8421
62.2335	77.2301	78.1338	93.0732	91.3716	88.1559	80.7769	62.9859	71.6358	53.9391	57.9336	75.3977
68.824	77.8587	80.0029	37.3253	55.8728	45.3431	123.436	104.231	110.832	67.848	56.636	64.2916
70.2677	89.2737	83.7869	62.1082	64.7663	53.7175	90.2162	88.8616	98.2774	59.5498	66.021	65.4391
82.6639	57.967	55.1795	65.325	66.102	87.8565	101.451	100.245	76.3197	59.098	67.091	72.8285
117.503	89.1872	97.1998	44.8051	45.9525	59.4873	117.707	113.803	103.886	36.4906	30.1408	35.6687
86.8958	119.48	110.321	45.2031	40.4679	44.6075	115.048	105.13	100.013	39.8029	44.9036	39.458
59.2935	50.6671	51.8041	88.125	80.04	75.3264	72.9529	76.2105	65.9389	81.0277	91.4572	98.3437
48.9257	86.0247	83.1543	84.528	108.242	85.4703	69.418	53.5082	75.818	62.9773	65.2142	67.2783
87.6809	57.5648	83.7528	96.8822	94.0064	121.642	79.8566	53.1328	64.6551	47.487	45.2319	58.6047
84.188	80.6109	78.126	51.0027	45.3086	48.7673	92.5419	109.938	95.968	64.2643	67.6417	70.661
2.62812	2.30195	3.301	183.957	255.927	174.782	2.95541	1.6226	3.1618	87.1807	79.2223	91.9409
71.7404	81.8017	78.678	229.316	107.754	251.225	12.8118	7.06963	4.9893	17.1046	13.364	12.814
53.1873	85.8943	99.5272	73.9506	84.3511	79.626	58.6432	40.2721	71.9202	76.7692	73.2533	91.1476
65.4868	74.9151	74.6764	54.5547	57.9375	59.4267	101.883	96.9634	92.1887	65.0875	69.8656	75.0025
92.2964	70.3422	81.9626	38.0842	51.9504	63.3188	139.414	135.559	121.286	30.2118	29.6743	33.585
34.1946	9.97399	12.8457	201.163	170.485	207.657	6.13637	3.98724	6.68312	75.5587	59.2798	99.5573
76.0355	54.5183	65.5242	41.3093	33.2914	40.3177	95.0362	103.753	99.277	84.6853	103.255	89.5453
7.60211	5.29298	8.49614	244.201	219.287	261.32	3.42162	2.38221	1.8044	42.3918	34.3467	55.8225
60.4648	67.6348	61.96	101.518	79.3921	87.0133	79.0483	68.0006	70.8026	59.9829	60.3394	90.1177
74.5968	53.7919	55.193	74.5532	72.6755	73.1133	75.2284	85.5583	71.794	83.4801	81.0121	85.2299
60.3062	73.3221	81.938	98.6504	108.799	85.0298	60.8596	47.4347	67.2759	61.9364	66.2322	73.9872
44.674	70.3585	71.8124	97.0341	86.8052	74.7564	68.5953	48.644	77.9832	75.8707	87.144	82.0367
67.926	74.4513	76.608	67.9287	78.255	76.9765	82.3074	77.88	83.0823	59.8362	70.0362	69.9701
64.4696	68.5348	69.9211	71.0239	68.3252	64.0986	83.4372	86.1543	86.2856	72.5525	75.0341	74.5729
82.1126	116.232	110.846	57.3044	80.1189	90.8835	185.967	64.7443	65.8089	10.8275	7.27637	11.7604
102.556	97.9142	89.7084	30.9928	20.9117	31.8654	106.009	91.8871	86.4022	62.4156	70.6719	92.3693
64.3902	122.505	109.105	35.912	30.0757	34.9858	86.9844	91.8298	103.822	62.8506	75.8464	64.6246
142.958	191.325	166.731	25.5246	11.9906	24.2722	12.7919	9.5135	7.6074	85.8326	100.802	103.346
51.5247	68.7701	69.0569	88.0321	87.1917	74.6931	78.6714	64.1639	76.0453	64.3004	75.7314	83.255
63.8969	89.6812	86.2521	55.9821	48.1036	63.0856	106.183	84.5369	94.7495	58.5179	67.599	62.0046
66.6857	93.5043	92.8335	49.5903	52.3757	54.4165	78.4878	76.1462	86.0153	75.2464	81.8642	73.4238
43.847	91.2215	88.9784	32.3125	37.7379	37.8826	144.948	131.705	137.107	42.9689	43.6586	48.0004
92.4238	63.5306	65.6449	60.0544	47.8602	63.9819	104.196	120.649	82.4483	59.1755	61.395	58.8817
74.6287	57.7641	58.7564	104.302	93.6441	96.163	50.3152	53.6831	47.8545	80.1924	72.7803	90.1126
50.9593	59.9233	62.874	65.6733	57.8677	59.5345	78.2938	68.8036	76.9695	89.3345	83.5566	126.32
61.2107	82.7965	84.3477	83.7415	68.0271	80.2522	88.2972	67.9274	89.773	47.889	59.01	65.0185
40.1845	51.6764	51.7093	99.0712	108.661	108.438	71.7336	59.741	62.5774	70.9719	66.7913	84.8588
96.4447	97.2303	84.132	7.98338	9.47218	12.1178	187.456	120.159	122.49	43.4304	52.4423	42.3675
92.5143	167.51	158.98	32.2041	20.193	32.5217	29.7515	17.504	24.1714	89.0373	102.12	109.092
86.0594	33.4489	42.3026	28.9625	20.1983	26.6736	43.1716	75.1592	63.0243	135.013	182.897	138.147
95.7308	67.8254	65.9629	58.7952	58.8719	62.0359	86.7222	97.6336	76.1345	65.8829	69.6363	69.7075
47.5618	84.9155	81.6672	88.2344	82.439	75.7664	85.6193	62.8161	84.8264	54.1572	61.0267	65.578
78.6262	63.7632	63.8853	80.2252	61.3618	77.4709	79.0112	81.1584	79.8024	67.8523	64.1086	76.8258
109.495	57.7332	70.5813	78.9044	79.0841	86.9452	93.4282	74.2845	72.5986	43.9444	39.6798	66.0883
61.0362	91.3648	92.8238	82.9954	69.3359	80.7594	67.4038	74.2367	84.9948	58.6477	56.231	52.0024
68.0283	57.7128	64.3031	122.149	109.579	111.337	63.0955	52.6961	60.5702	50.2611	50.456	61.0153
93.381	61.4431	68.1614	53.3595	49.2706	51.3522	107.959	123.468	91.3107	53.8992	50.8214	65.7886
121.373	47.4828	52.27	23.41	20.2931	25.1305	107.733	134.725	96.6466	78.7817	81.0843	81.1809
42.5089	27.1937	29.4772	75.5418	95.3548	84.2943	55.3214	63.8655	46.0401	104.529	102.765	141.846
41.6765	86.7547	85.3407	45.2844	39.4556	50.4902	69.2489	43.1837	68.8136	106.092	122.907	108.854
120.268	141.581	140.743	8.0406	7.5847	10.6579	121.545	133.819	123.905	18.9117	22.1012	17.4105
72.2244	63.5951	64.4772	58.4336	53.0252	55.9946	92.8091	102.43	97.8424	64.3619	73.9613	66.8689
73.6036	63.0748	67.5939	50.5676	50.9839	52.8399	82.3765	99.9247	103.844	74.7825	77.0934	69.3307
109.295	56.728	54.3895	40.7202	39.1153	45.4851	97.4541	113.919	89.3699	70.2976	73.9013	75.337
32.0964	37.8493	36.753	77.7078	70.7278	74.4464	113.903	92.702	85.1217	91.6347	75.6327	76.9378
53.7629	108.825	108.163	64.1832	55.7358	66.2575	67.2009	53.0904	72.5538	67.0217	73.4507	74.9852
75.2323	71.3963	71.6913	68.0124	65.1007	70.0663	77.6245	86.5914	75.2776	69.4964	64.3307	70.3753
43.4331	41.4779	40.4867	101.693	84.055	94.5607	52.3112	52.9526	44.375	81.3438	100.586	127.738
61.1096	34.277	35.1722	74.4543	86.5627	96.1548	35.419	40.4336	28.7359	128.417	116.586	127.445
69.1695	72.7874	73.182	69.7821	65.4975	52.962	96.23	86.8323	87.8373	49.9721	64.5824	75.7169
67.6845	64.1821	70.4693	46.2314	43.7395	43.9117	77.88	74.8774	78.4091	99.2985	110.222	87.4808
51.884	87.1694	84.5673	74.801	70.6814	66.8809	56.0121	47.3019	70.0752	84.779	87.7586	81.6178
90.3387	102.742	100.681	32.3379	25.5457	30.4011	122.531	112.353	92.2553	48.3474	48.1649	57.6425
93.803	77.983	91.5774	60.3173	33.6199	67.9636	118.877	111.116	105.071	29.9363	35.1256	37.8631
81.2556	93.0188	90.4582	68.3359	52.153	68.5491	86.8516	83.8875	88.9901	51.0804	45.9655	50.0789
0.542374	0.0281723	0.162135	139.651	160.554	183.418	0.0509931	0.0275451	0.277318	141.346	103.79	130.204
61.9483	63.8941	64.0905	89.9366	81.0278	78.0693	80.1453	71.8882	76.0939	58.5215	59.1831	74.6247
105.862	108.199	99.3007	25.565	18.7484	33.5362	93.368	76.8461	82.9168	73.2768	76.3163	63.7551
63.0322	85.38	76.4764	57.8896	65.067	59.4215	64.9234	67.4349	64.6175	80.6874	90.7616	81.8194
85.994	50.3202	56.8627	64.177	47.4358	72.3212	111.946	104.143	84.6055	52.4401	57.1477	69.1744
76.0174	72.4442	73.1404	57.849	53.2575	52.9151	81.3526	94.319	87.0671	60.9238	70.4338	76.7441
83.9331	62.0801	61.311	67.3411	55.4523	64.0638	90.045	107.678	85.8822	54.5323	60.2446	63.2348
76.914	74.7327	78.3423	39.2027	35.5829	43.7659	81.1913	102.678	100.934	78.3721	80.3799	63.6398
61.545	60.9174	63.448	144.961	105.027	152.51	44.0633	31.9375	33.5947	50.1502	47.867	59.4459
80.2138	74.4771	82.2797	36.832	33.8399	35.4101	98.5513	104.63	111.509	62.7704	71.9918	62.7107
82.5428	76.1826	81.8264	84.5931	69.121	79.2104	85.2514	85.4523	74.2064	42.148	40.0905	53.1189
27.3224	67.1183	65.6705	80.3334	83.8423	72.8895	73.2792	51.6534	90.3951	74.5876	82.4503	83.6136
51.6296	73.8643	80.8378	42.3539	35.323	48.703	65.1326	47.164	69.4936	105.361	118.85	113.729
43.9036	78.4328	86.7691	107.127	93.8883	87.5495	66.9703	45.5513	73.0811	49.1739	56.8128	63.1683
93.8881	60.7427	62.8972	51.1838	43.2843	58.1191	107.364	117.871	80.342	50.9523	59.5808	65.7326
80.1003	41.0961	32.9489	19.8966	11.8865	22.4013	135.451	106.58	113.849	75.7693	103.127	108.714
111.848	183.815	156.137	5.36207	6.52682	12.6535	119.129	106.349	130.497	7.2853	6.52238	5.5351
84.8297	63.2055	56.6378	79.1071	71.7386	78.4047	69.7508	63.9967	67.8509	71.1565	62.5132	81.0493
76.56	89.2024	82.7284	56.9902	59.7632	60.6941	102.121	107.139	90.658	41.9981	37.0163	44.9538
83.7454	59.5548	63.0739	73.9935	77.4496	75.8262	66.031	63.2939	59.5932	61.5369	55.8738	109.775
86.104	58.3644	64.4646	45.1819	37.4914	52.3482	114.761	113.501	93.2351	56.8278	59.9219	67.1921
57.5209	82.5879	80.7867	62.2987	66.8276	62.501	69.0563	70.9797	82.5103	65.8816	76.0955	71.9314
52.7585	58.7231	64.6809	72.909	68.8612	70.944	77.2077	73.7583	84.7804	67.9602	78.0219	78.3078
34.0584	53.6819	56.5377	116.024	122.755	101.768	49.3667	36.8219	51.8482	71.6003	77.4226	76.7663
72.754	80.5263	83.8951	63.9707	66.888	72.2203	93.6513	76.9563	77.3191	47.6032	50.7986	62.0608
75.382	62.7637	67.4138	56.8308	53.8178	56.1041	110.218	106.575	92.3901	54.276	48.5944	62.8501
112.764	79.7903	79.8507	27.1185	28.1028	32.2994	136.04	150.963	117.043	30.8856	21.8302	30.4
62.1841	76.5804	71.1005	67.5393	65.5316	61.7679	83.4296	76.4504	72.1036	64.5647	72.4735	72.4892
96.3797	174.41	156.291	26.3113	18.4481	26.4	50.6663	29.8046	35.1513	64.0845	77.6325	90.1807
81.7378	64.1841	70.9486	48.3694	44.1298	50.3416	107.699	118.079	92.8195	53.1672	55.3092	58.9626
75.8339	73.2886	80.5932	49.5561	33.3905	48.1157	98.9345	95.4422	85.1033	65.6403	64.5391	75.2558
138.651	65.3436	86.6528	37.4953	32.0806	52.228	86.0539	72.6974	55.5604	67.9443	69.9783	80.4761
72.8366	76.9812	77.6886	68.5255	59.8762	76.4658	88.4395	77.1958	82.6878	54.5451	46.5341	62.7719
60.9486	55.0571	51.2237	83.7726	86.6962	83.7969	48.5321	55.8289	50.4881	73.18	70.8853	123.319
52.8056	72.8691	73.4126	80.7374	68.571	78.9346	84.2851	65.6441	78.8832	55.4403	62.2808	69.3499
36.9811	24.9716	23.842	35.5218	28.1246	39.3898	101.167	70.5811	103.193	104.897	132.881	141.571
78.6479	56.1278	61.3694	81.5237	70.2394	84.1286	89.7587	100.308	80.7781	44.9369	40.7169	54.5144
59.3898	62.6769	65.4788	99.2478	83.853	85.5525	52.7017	61.1179	56.3446	68.4615	75.3119	72.3756
104.614	80.7901	93.3653	48.0755	40.367	54.7758	110.402	102.597	90.7904	39.4673	32.4576	44.3141
66.79	59.428	60.9068	82.0724	72.1993	80.944	92.6338	86.2083	81.9285	49.2044	46.8346	62.1821
71.0336	56.3496	69.9807	49.5007	45.6591	49.6475	101.334	97.153	101.833	61.3753	68.4134	68.4653
131.102	208.362	186.379	16.6223	11.1555	16.1089	31.2399	19.6728	23.6073	65.1319	65.9192	64.7442
63.7798	65.6552	66.0272	83.2987	81.6202	84.4231	70.806	72.5829	68.3513	59.9081	60.1385	63.3288
54.8867	59.136	62.7321	127.139	93.2668	119.007	50.8955	48.2803	52.5076	52.1618	54.0206	65.8782
69.0742	75.24	71.9137	71.1225	57.7595	73.6796	89.4789	82.644	77.6434	52.1706	54.971	64.1293
78.1056	66.9374	68.4114	76.1216	70.0689	71.8645	53.2025	62.2897	58.9468	78.1346	77.6283	76.5738
19.9029	24.4354	29.7948	229.049	241.983	205.023	13.1327	7.93929	8.34298	16.989	19.0534	22.5318
122.043	78.9894	78.9819	8.61743	9.95614	26.7448	131.645	176.646	141.676	22.5873	22.2023	17.7391
128.95	96.2022	91.3592	35.7352	31.0666	44.1437	132.025	113.985	101.504	19.5133	18.5073	24.3846
79.4966	64.1494	63.4274	74.0326	81.7506	82.8252	71.1004	84.8529	66.5447	58.2252	48.6549	61.5047
63.8757	75.8405	75.1429	71.5478	78.8422	78.8128	59.6495	63.0791	68.8256	68.3275	61.0329	70.2345
88.467	62.9155	65.3598	31.9327	30.3213	29.9589	91.2057	112.391	103.657	73.2247	79.4142	65.9016
56.579	55.6573	53.5231	72.1243	74.3649	59.6361	88.0612	100.012	87.1487	60.2759	59.7154	67.1675
87.4299	69.0764	76.1119	59.4202	50.0807	49.6592	90.8555	98.6895	85.1909	53.9097	57.7911	55.793
63.8289	76.539	74.8827	70.1271	64.3842	71.3038	80.6958	73.6976	74.2492	55.8199	61.8943	66.3192
14.6899	3.26083	5.14737	225.926	298.761	185.565	8.49923	2.16799	2.56787	36.34	23.5951	26.0589
60.6713	79.823	80.4405	51.6595	43.192	50.6536	77.0248	77.0849	85.972	66.9794	82.2337	75.0957
40.7046	42.7199	45.8572	128.767	139.938	114.733	35.521	30.507	41.1236	79.2379	64.4098	65.6492
118.825	191.884	148.533	20.7233	14.324	15.7227	24.4321	18.3213	16.1528	90.0354	84.3241	85.3314
61.7947	50.6263	50.9102	75.2045	66.1287	70.1176	82.1918	81.3874	68.4495	66.5875	72.4828	82.6936
86.8446	58.3461	55.8739	40.9767	31.9478	41.3285	133.426	138.311	102.306	41.8697	46.2322	50.2165
81.034	57.5823	68.4907	70.5852	70.285	70.6924	87.4304	91.8094	70.115	51.3597	48.3477	57.9057
40.804	23.3439	27.3478	203.364	226.543	166.616	16.9373	16.2937	9.11342	37.2358	31.3034	26.6057
64.8287	66.8793	63.5082	72.4982	72.006	81.1196	91.3357	88.1461	70.5017	48.2704	49.6724	56.266
65.5059	89.0618	86.8077	53.3414	52.2771	56.0284	88.246	81.6805	95.4712	47.9431	54.4578	53.8035
61.8314	67.7137	68.3528	74.6853	78.816	69.9613	64.9125	69.6664	64.7125	64.7207	67.546	71.4084
75.072	63.2879	59.049	51.8987	42.6785	56.2546	108.747	108.471	84.6735	53.6593	52.8173	67.3058
2.4718	2.201	1.72341	147.666	198.03	213.933	1.51768	2.04952	1.78204	93.3131	69.1993	89.9541
105.44	89.1077	86.2007	80.9377	70.5563	93.742	71.5801	64.5074	51.1448	30.8076	35.4736	44.0734
94.7399	65.0542	61.2489	32.9661	28.3934	36.1222	124.588	136.188	100.75	43.8119	49.1246	50.2918
67.0302	62.4904	73.0486	85.7058	59.8861	64.4282	82.8634	78.361	77.5988	49.9001	69.6924	52.077
63.522	84.4792	81.4203	56.376	47.1246	55.014	86.0811	84.0601	82.8466	53.7775	63.4764	64.5179
24.7854	27.267	31.0444	54.3341	47.0971	48.1924	60.0376	48.1903	42.2531	139.07	124.214	174.923
88.9694	187.341	156.863	21.6627	16.2587	20.7012	39.5346	32.6613	29.4622	68.7032	76.6626	82.4966
77.7556	65.628	67.7525	52.9421	50.2286	53.886	89.5985	91.9665	80.5854	59.3073	62.5142	68.6886
72.954	63.4171	71.1493	68.8021	72.132	65.0161	73.3619	80.8689	73.7782	56.8211	57.157	64.6787
52.2523	64.1929	54.8526	81.9304	78.594	76.0269	65.1215	65.8218	69.6013	71.012	72.9124	67.3601
80.8873	45.6962	48.426	56.1453	44.4639	50.2962	83.4365	96.3216	84.4347	77.6582	80.7394	70.7755
95.0619	78.5041	77.6395	42.242	46.8509	50.8987	97.7476	121.874	95.4052	37.8447	33.0734	41.7337
75.0301	61.2523	66.212	57.8313	53.3504	59.1854	95.7005	102.324	92.1887	49.6243	51.6358	53.9496
68.9779	83.7781	86.4205	75.7328	65.1213	77.1283	59.3673	68.4709	72.125	55.1108	53.5923	51.9013
62.4186	71.549	70.1846	63.7979	63.9292	65.9862	76.6376	68.913	79.9832	60.939	68.0491	65.3388
63.7385	67.6382	68.7104	53.849	54.691	55.7373	88.5168	87.3696	89.7118	63.2632	63.1233	61.3636
52.7691	61.8719	64.883	31.3625	22.964	27.8684	51.56	56.6375	81.6609	109.318	147.118	108.936
99.1134	61.4524	65.2207	40.041	34.7766	43.0224	112.117	125.375	102.351	47.8383	39.446	45.8117
70.4399	64.8368	66.0142	33.2387	24.3992	30.5982	42.2783	54.5035	49.9967	116.308	142.764	121.139
98.1944	192.303	180.193	17.9682	13.2714	17.7022	31.8897	22.9105	23.728	70.7948	72.3765	74.8381
31.2077	8.78172	17.6543	212.08	219.732	270.924	2.99398	1.88191	1.77625	11.6119	17.3517	19.5689
97.3262	59.5658	71.5179	55.9738	66.1331	62.6282	95.2436	95.3496	84.3438	47.6085	36.2887	43.5633
70.8585	68.0055	66.748	55.96	51.8727	62.0331	89.6018	87.0783	84.7153	55.3665	61.7993	61.4372
84.0842	62.7589	67.611	39.6435	34.8624	41.4775	118.582	118.876	95.0109	47.5716	48.8111	55.8931
74.2948	39.4013	48.7913	36.0605	29.4693	32.5058	46.5183	59.8947	70.2865	106.785	150.716	120.336
84.7251	74.488	73.375	87.0366	58.6497	86.6498	104.242	89.6124	70.1029	27.0591	23.6077	35.1861
61.6535	73.017	76.5115	66.7699	67.9147	68.7996	68.7774	75.3502	74.235	63.2071	61.1212	56.6739
110.863	186.793	152.394	19.7452	13.0874	17.3686	57.0966	35.4819	27.9071	55.5244	60.3818	76.9688
76.1868	64.6542	64.7449	54.0198	44.2291	56.7431	84.9854	83.2079	70.7377	65.0874	69.6647	77.538
71.3647	69.8788	72.5208	74.2073	86.1485	76.2824	53.528	53.9328	53.7078	67.9993	64.2999	67.6697
62.6856	45.3086	46.4635	94.4314	95.0974	83.7956	67.4971	69.9826	59.0381	61.3365	62.378	63.3268
98.9141	52.9171	58.8517	40.328	46.8576	42.9718	81.0361	99.5321	71.099	68.7604	60.8631	89.1331
88.5126	56.017	63.169	48.485	36.3227	50.4933	108.49	114.559	91.8766	46.8208	51.4735	53.8704
48.0515	66.1156	66.944	105.764	110.375	84.9187	50.5188	47.2959	57.7387	51.1954	59.6995	61.3951
61.8194	89.5606	79.9955	49.4822	56.8102	52.7555	75.4463	69.6181	80.9787	62.1947	67.7548	63.5884
16.3007	32.3805	42.0495	250.667	171.865	243.241	13.4962	6.78685	7.44037	9.95672	8.08472	7.51494
73.0224	58.021	53.7882	48.3256	39.6174	48.8448	90.2079	97.4106	80.8857	68.4168	77.8927	72.5134
103.482	65.9067	60.4248	27.5077	31.8239	35.4396	157.066	122.971	102.741	27.4373	35.7236	38.3782
73.6733	64.818	67.8431	78.7667	96.1681	107.351	60.8096	57.864	65.791	52.6413	36.4848	46.4892
44.4337	45.3435	52.1677	68.2269	68.9539	88.9872	74.7271	75.6119	65.3355	73.0949	68.5178	83.2427
44.0631	34.6917	28.411	171.605	252.483	200.049	7.42106	5.94689	5.36228	21.2833	18.5983	18.209
63.751	68.8485	72.5999	65.9783	72.5023	63.4779	78.711	78.8245	81.4059	55.186	50.4412	56.1357
77.6816	77.2928	71.5561	40.2792	41.6819	45.4735	98.5202	110.652	91.6517	45.6607	55.3593	51.907
43.0195	6.2573	9.72263	140.04	154.517	154.564	7.74116	13.8637	6.65262	74.5338	80.7902	115.69
108.336	77.5905	73.236	35.7624	41.7245	44.6292	101.027	108.317	83.1189	44.0616	33.6962	55.2204
80.8844	60.6821	62.4353	52.2515	50.4366	53.8464	111.015	99.7904	86.2681	41.9064	48.3861	58.3513
49.3114	68.8684	69.5109	106.937	94.1633	92.5801	48.4562	44.661	52.7487	55.4376	60.955	62.3043
68.9985	88.3541	83.9944	57.7873	46.892	50.6657	81.0367	88.425	91.0606	49.5794	50.3621	48.313
40.5418	38.7864	41.5865	127.232	116.251	118.24	25.6519	25.2367	30.6421	90.721	80.3694	69.7886
105.792	65.7793	70.1905	42.4695	40.3607	49.656	96.3309	104.287	79.892	44.2236	46.5499	58.7312
66.5136	42.2962	50.6981	79.1326	59.3733	75.7722	117.016	95.6067	70.0784	43.7913	41.6321	61.598
63.4972	63.8484	68.6777	93.5947	97.222	94.8166	58.8023	47.7105	50.3059	50.5872	47.6372	66.5158
62.0958	67.8666	65.7898	59.7478	60.7503	63.3452	69.5982	69.0919	68.7284	66.5559	72.8493	76.7063
77.7766	35.8021	39.2041	24.5759	19.8505	21.4587	71.2204	90.617	86.1797	102.871	130.454	102.753
68.9846	65.2895	62.383	49.9768	43.151	44.1596	93.4494	94.3624	91.6121	59.0448	66.7948	62.2868
166.836	89.2503	101.807	70.4275	48.3065	102.947	50.1863	61.3689	41.7448	22.6378	23.6515	22.2542
72.8752	73.4346	71.3294	44.7429	44.2775	44.7089	79.7687	89.0292	88.4624	64.9248	69.9214	57.1709
68.9125	50.0784	56.749	53.4024	54.6828	57.1972	112.211	90.8356	80.2236	51.8097	50.3664	73.1601
46.7373	45.5587	51.2103	82.4315	88.7175	84.5598	51.9372	56.8842	46.8815	74.2673	74.7815	95.6159
50.9673	48.2587	50.3169	25.8219	26.7589	28.0992	88.1198	106.808	115.399	97.4878	83.3833	77.1208
56.6991	66.228	61.437	73.1195	84.4659	93.4059	66.0046	61.0646	58.8069	55.073	54.1496	67.812
88.6538	64.1742	68.7068	46.5178	43.2624	54.4678	113.493	110.897	76.6917	44.9975	34.6334	51.3682
47.129	46.9191	55.0573	102.305	89.8828	89.0677	48.2349	33.0496	45.9058	71.9938	73.8317	92.6424
92.807	43.7297	55.4014	100.535	80.3074	104.352	74.5469	59.7111	41.9158	43.0047	39.5801	59.3372
60.0507	53.8738	59.7531	70.2745	60.7846	72.8573	69.3778	75.6229	64.4237	68.2024	70.606	69.3737
0.0996731	0.0517728	0.085131	130.385	163.002	162.815	0.187422	0.0506201	0.231651	145.797	86.8483	105.618
86.4298	65.326	71.8711	54.1186	51.0404	56.8552	86.9232	89.6427	82.6397	51.1677	50.9254	47.8774
67.2663	123.256	104.94	29.8327	24.4139	24.3834	36.9499	38.7981	48.7398	93.0658	109.366	93.3711
76.5787	67.3879	70.9464	41.7358	38.2345	42.0387	75.1089	82.6027	79.3258	71.2053	81.6341	67.5194
78.3877	61.7519	57.5987	70.5405	53.2787	76.761	94.2888	89.5947	76.0233	46.2791	42.6635	46.7471
57.8036	61.8423	57.0011	69.1096	87.7158	67.1884	46.7414	47.5405	41.7183	80.0335	80.2979	96.4681
128.277	197.257	168.914	15.2449	11.4208	15.6989	26.9284	18.7905	15.6267	55.0019	66.1589	72.8652
21.3862	21.3337	24.8933	41.7225	50.2675	42.4878	28.8013	19.9086	23.34	161.625	174.726	181.346
79.8203	74.7083	70.4632	49.7725	48.5402	52.9067	71.1582	82.5536	79.0017	59.6823	63.0957	59.4598
10.6632	5.65658	6.26542	54.7946	61.6302	54.1874	72.6306	65.0619	48.5454	123.576	123.964	163.872
111.048	54.2355	59.5935	22.9858	21.0624	29.731	149.447	121.403	98.3242	34.9944	42.7122	44.5586
49.036	53.5607	48.4209	83.6393	94.6453	93.2928	64.1555	60.3917	54.3134	66.2167	59.3838	62.9123
50.4142	52.4606	52.854	53.9748	54.5514	57.529	64.9324	69.2268	68.7399	88.2769	89.9945	86.9665
121.168	59.9457	61.2708	97.7124	78.0895	96.9445	69.4153	49.6758	32.3227	31.5842	32.3387	57.9288
60.6253	59.0022	60.4823	47.1693	58.2025	68.2124	102.585	111.047	92.836	41.3894	32.9613	53.5226
37.2503	33.2106	40.8379	87.1102	110.57	121.152	77.2317	69.813	56.2083	55.6985	47.2931	50.6826
66.8339	69.9346	64.8469	91.6547	99.3564	99.1469	54.6243	53.4271	50.8241	45.4145	42.9568	46.2596
56.1638	49.999	48.2387	77.5679	71.5357	73.7046	82.5021	84.3701	63.4163	60.1095	52.5936	63.8207
56.3592	67.5432	67.75	63.4465	57.9207	52.6629	76.1335	73.6227	81.7633	58.0746	66.4462	62.2693
70.3648	43.8941	50.7532	59.4023	44.4695	58.8035	88.7881	91.8181	71.3609	59.2087	69.6803	75.1652
107.475	70.5665	67.1903	48.3151	45.8049	52.7694	94.4924	102.446	80.7372	35.7165	35.6842	40.5634
20.9405	8.9549	8.21759	64.538	51.6883	64.7056	77.0327	80.4801	44.5196	112.248	106.034	139.598
33.3645	66.0043	64.9077	70.4527	82.4956	71.1368	55.5688	41.7854	69.622	69.0782	77.2683	76.9408
88.4245	52.661	56.3171	43.475	47.4933	54.9995	99.9773	101.138	76.4454	51.2488	51.3531	54.7932
45.2305	43.2735	46.0357	103.949	98.014	93.4262	39.6471	45.5686	40.2953	74.7296	75.7616	72.3922
45.0975	44.0592	47.6342	60.456	63.7703	73.1941	96.2306	94.1978	66.1725	59.7121	55.7681	71.9407
73.9011	61.4539	77.3431	88.3409	79.7224	97.2471	67.3604	48.9848	49.1878	46.3885	38.7763	49.383
4.92347	8.71403	7.90412	144.081	280.032	201.41	5.01472	5.1861	6.31466	42.6316	40.8731	30.8156
51.1539	61.4895	60.0009	69.3261	68.9965	51.7445	57.0305	66.5275	79.2849	64.7232	82.0506	65.0727
71.9614	61.3591	62.9258	76.5775	86.0522	88.9999	76.4436	62.6193	58.6736	40.9648	40.2064	50.5978
37.0679	36.1455	37.5721	169.294	228.032	135.967	16.1221	11.9545	13.7346	33.5063	32.3502	25.4923
96.3992	54.1514	60.5353	91.0889	62.336	77.564	86.8489	79.6679	56.6721	33.9312	35.3519	40.5617
0.0404728	0.294316	0.0691358	133.725	310.584	242.736	0.0380519	0.0822182	0.338627	38.0943	24.1579	24.9306
65.841	57.0936	57.1057	69.6467	66.3912	72.1142	71.4879	72.1261	66.9394	54.5564	61.1813	60.5854
44.637	60.3613	60.0229	74.9977	79.7188	73.5736	58.246	58.2847	71.2645	64.1933	63.1411	66.502
83.9094	96.3377	88.4244	35.1801	31.266	38.0846	92.5812	97.8475	94.257	35.2498	38.0208	43.0459
87.6554	53.2125	61.9267	46.7708	40.7238	57.6035	95.8932	94.4378	77.2126	50.0105	50.5431	57.8678
45.2729	65.0798	55.2636	86.5109	94.8384	91.8314	46.3785	49.7631	57.9808	67.2818	57.2683	56.0635
79.2948	46.4552	58.334	47.1859	44.3342	52.9435	117.054	102.631	96.0918	50.6779	36.6159	41.7599
57.8393	63.4292	70.5626	52.5811	48.5163	65.5016	90.0781	82.8528	86.675	47.7278	50.8802	56.675
44.2012	49.13	54.4937	79.0738	71.7331	74.6745	87.3816	91.1285	78.8195	44.5713	51.1318	46.9668
119.777	174.702	144.318	7.8811	8.26216	10.5624	54.7978	27.5635	28.2102	64.6888	59.9825	72.2899
74.7649	55.7971	58.0665	52.4591	47.1647	47.3322	82.7264	97.4228	79.5353	53.9678	57.3501	66.2263
46.2773	60.3087	63.7879	46.8661	42.6313	70.4497	81.0942	77.0125	62.6115	79.6493	67.6438	74.1526
61.0623	55.3873	68.2215	85.4695	64.6928	84.7099	69.9694	65.8762	57.354	48.9093	52.4166	57.3449
68.5967	53.9121	53.419	53.2956	52.2362	56.8199	89.9432	87.5494	73.1485	57.8159	59.48	64.9348
89.0521	62.2236	71.4705	57.9506	54.5284	66.74	98.5492	87.5892	72.2234	35.5984	33.6167	41.0079
68.9703	117.32	100.524	30.9488	19.7854	29.7961	8.39717	5.74549	8.57979	117.078	136.461	125.754
40.0463	47.352	47.7739	73.2735	77.1804	90.7688	79.4648	81.7487	61.8058	56.0953	49.8105	63.9162
66.6263	74.6189	72.1194	90.2844	65.9463	97.1496	64.9135	63.9913	58.8125	40.8745	34.1474	39.4702
47.8911	67.0591	65.1494	68.5639	74.7618	65.7342	59.6667	51.6754	67.419	67.3352	67.4938	65.9193
27.4586	27.3532	30.0384	161.015	95.5543	166.121	62.4186	71.4451	52.4522	32.2418	22.1612	20.1737
51.7408	56.0292	52.4252	90.3219	92.467	76.7069	42.4717	42.9344	48.2237	70.4195	71.7434	72.4911
66.1681	57.9778	65.6866	45.0118	43.4541	46.2067	87.8893	90.9568	80.0648	57.1073	63.774	63.1169
72.0946	66.6131	69.7242	44.6858	38.244	44.0365	85.1442	88.8358	77.9181	53.7588	65.6928	60.3668
22.3252	29.8454	34.8694	104.116	163.412	106.379	59.4572	36.0471	30.5942	68.1096	53.7534	57.7526
60.2289	38.068	43.6263	76.5309	76.3565	79.0703	67.0064	73.3063	56.7901	58.4818	58.6816	78.446
60.1215	54.2906	48.2292	57.8022	67.4386	79.7485	89.3682	85.1897	66.0302	58.8781	44.0437	55.1311
46.2842	51.8204	48.9452	23.4625	30.2435	28.6037	106.937	92.8696	94.9639	75.9611	76.0073	89.8978
70.1781	46.6576	50.1122	19.4028	16.9362	21.2655	95.0484	103.061	99.237	74.8315	88.2893	80.8109
67.7544	78.1936	70.6032	37.564	37.8173	37.2006	86.4091	102.74	93.6966	48.3267	57.8217	47.519
46.8919	43.7238	43.6402	104.14	99.4156	118.45	47.9256	53.3617	39.4623	57.7439	53.235	57.3913
76.4836	72.4123	77.8841	56.2936	56.3502	63.3744	88.1577	68.3754	72.8778	43.5949	40.7103	48.272
48.31	36.9895	45.0379	37.273	24.7993	31.1587	39.6285	43.1417	52.5561	127.878	150.534	127.066
58.0282	45.4223	49.562	78.0378	65.4338	79.6452	46.3863	50.168	35.5789	74.5505	81.4217	100.112
65.4228	106.22	97.6727	12.6141	14.3202	12.5272	126.356	129.971	116.551	26.4377	28.7012	27.5425
68.2417	68.3829	69.4963	41.6242	37.8874	49.8056	90.6218	77.4068	85.2955	53.2799	62.1176	60.1209
99.1046	57.624	67.3603	53.7133	51.6759	60.0027	77.1203	85.1604	75.9431	44.3345	35.6792	56.2025
49.4767	77.4495	78.6762	72.1548	70.6281	71.1061	71.8705	52.3615	78.9068	40.0723	45.4505	55.6481
53.1545	64.6563	65.0834	77.0106	75.2263	82.8126	45.569	47.4044	55.1439	63.7886	69.4618	64.4192
14.7002	2.44501	3.82266	156.228	139.926	144.791	6.71092	7.95552	5.59549	75.8263	69.4094	135.877
60.9586	47.9592	51.8207	70.5858	52.7175	80.419	107.167	91.1697	70.2226	38.9795	38.5148	52.3892
57.0094	57.4624	52.547	78.3599	75.2195	77.5359	69.5196	63.7095	60.469	50.761	57.8883	61.977
77.7925	76.6559	82.3998	39.7734	30.5187	45.8328	127.828	121.434	86.8415	22.3029	22.4854	28.4744
46.6805	62.0889	60.9489	69.8832	70.9835	67.0031	54.5817	59.3015	57.7051	69.0055	76.6362	67.4376
80.8017	50.2653	57.3553	60.0592	46.3291	63.4011	97.3346	91.8458	68.5186	40.3343	43.9551	61.9844
45.1677	60.9011	63.4316	95.6338	94.3824	73.8505	52.8974	40.7465	54.1917	53.7643	57.9264	69.1035
76.1143	66.8682	69.1647	49.8284	46.8082	50.7668	83.7191	80.2695	77.3649	49.2386	55.4871	55.9185
51.682	58.1997	55.6965	82.0175	76.4408	73.3168	56.5424	65.0765	63.6145	60.7825	62.1959	55.7424
48.5131	58.7596	55.0725	65.2224	79.2791	59.1593	71.3986	76.202	64.6201	59.8504	55.7349	67.2612
100.094	73.2125	81.5651	21.3807	27.4906	25.9094	181.972	103.743	92.5771	16.682	13.5289	22.8516
86.6387	171.795	135.311	25.2629	20.1181	27.6797	17.9398	12.3969	13.4878	71.0666	86.8105	92.3705
102.282	79.2748	77.5202	26.9634	29.8577	30.776	97.7394	104.032	86.713	39.7785	42.4247	42.9397
64.0901	41.4078	47.7593	76.1375	73.6086	86.0985	65.9856	62.6948	58.248	59.7429	57.45	66.4097
52.2356	37.7734	38.9323	89.488	123.909	118.885	55.1184	45.2957	38.5789	55.1944	44.1713	59.5148
56.2443	52.2573	54.1277	62.7781	58.2398	67.1217	78.9476	79.8593	75.4849	62.812	52.8751	58.2618
78.1025	59.3375	61.1671	53.1927	42.2273	57.4638	92.2182	95.2053	72.1622	43.9204	45.4124	58.2764
47.1918	44.8186	40.953	79.7059	92.2771	81.6164	69.4177	60.734	55.6573	62.5582	59.8717	63.0886
69.1027	67.5165	60.9932	66.8923	68.2791	61.9484	78.2112	69.3901	62.2355	41.3138	45.968	65.5001
47.8722	53.515	54.3379	72.3258	82.5019	60.7468	37.6954	36.2895	44.7522	78.3827	101.297	86.2175
109.101	172.995	150.616	17.1461	13.225	15.097	18.777	12.5994	14.6483	78.8063	81.1229	71.7706
43.547	63.615	62.5503	83.2679	80.068	84.3324	58.5305	51.0901	60.0353	56.2401	54.1592	58.0053
57.736	59.2284	63.7358	48.0637	56.6073	50.2659	60.1112	60.5753	73.3331	86.2761	69.9019	69.5612
39.1869	77.3326	85.9758	188.322	110.948	175.199	25.612	13.7609	11.3758	8.63194	8.68324	9.84718
37.4261	46.57	48.5099	88.131	99.5479	82.7104	47.7079	39.0685	46.5942	69.0556	69.3844	79.892
71.2538	68.1747	72.9667	39.0816	39.6712	39.6836	87.3192	92.8387	92.5999	47.156	50.7795	52.3622
76.1581	7.68645	12.4075	154.736	99.2358	71.254	3.56739	2.56016	5.2407	87.7298	99.7339	133.377
70.9751	60.1258	64.0621	43.9039	40.1751	47.9512	100.726	87.3279	72.9543	51.2814	54.1241	59.6856
58.6784	76.8765	68.3628	55.8545	58.3598	55.1947	66.3759	72.8303	69.3186	53.7004	62.6439	54.5567
92.1836	44.3831	45.0511	71.407	75.285	74.7299	49.3445	61.7877	42.3753	60.1178	56.6451	79.3791
80.5844	63.1892	69.4608	36.0687	32.9395	49.973	105.309	102.811	90.5245	36.9867	44.3266	40.2546
32.4329	30.0205	32.1581	28.7662	22.934	31.4085	97.7039	114.103	94.261	77.4104	90.9096	100.167
25.1148	37.006	40.0815	102.451	105.645	105.533	44.3622	35.1715	48.5596	67.3149	70.2378	70.5701
81.4291	53.0834	62.0027	66.3843	48.305	70.4531	79.8982	78.6387	60.7124	45.0453	41.2468	64.6046
68.5896	52.896	51.5787	65.8284	70.2758	71.0577	78.711	73.994	62.1092	52.6368	43.3636	59.7942
41.8009	45.6065	44.9694	55.9233	53.0345	57.4728	86.5928	71.6099	72.6531	65.3711	71.6948	83.9736
78.9825	51.6391	51.6851	36.0925	34.9934	43.4672	98.2103	110.624	82.558	54.0305	53.2422	54.9319
67.4836	76.9013	82.3343	39.7854	34.44	34.1373	69.2344	82.6873	76.081	57.5463	71.1554	58.1935
54.2984	51.2609	62.4829	77.5824	75.0439	70.0961	63.0289	59.363	61.4292	54.5762	58.7221	61.4666
51.6166	86.7732	82.0872	54.6031	52.2025	62.9229	67.3689	59.5793	61.8499	56.1432	54.8028	58.6613
54.9056	59.9381	62.0727	62.9234	65.8053	66.5566	52.9066	54.7276	56.6023	69.4017	67.6161	75.0483
91.7606	97.545	88.5341	10.2544	7.60015	9.54638	92.2387	114.712	104.406	42.7062	49.245	39.0845
73.7004	52.4469	60.0213	76.444	76.6064	79.9954	62.3891	56.535	49.1111	46.4797	48.163	65.474
38.4169	56.9599	48.8328	130.219	87.7404	117.007	86.9907	58.6229	61.0323	24.3887	21.0534	15.7977
55.5353	48.1691	48.7726	72.9516	76.5839	68.8777	56.025	66.2168	54.6393	65.821	62.6898	70.6008
36.1829	54.9976	56.8604	86.5314	87.5554	88.8925	61.654	43.1827	62.2902	54.5854	56.5637	57.3798
61.6385	55.3671	56.717	60.4154	65.3724	61.673	75.0071	72.9973	68.0112	56.2554	51.0011	62.1505
64.1284	55.4797	63.628	57.7662	49.5563	63.1416	71.7101	64.3432	62.9836	55.676	66.4946	70.4524
71.5232	48.4616	45.5955	65.9479	77.5601	74.9859	61.8841	62.1136	43.828	62.7464	59.1434	70.4548
67.3734	114.288	106.308	26.4499	21.5736	26.9491	97.0158	72.3477	72.114	41.7567	44.5745	53.4785
87.1388	57.9673	59.2591	38.332	32.941	41.8612	94.3095	83.4921	78.4389	54.628	57.1956	58.5545
29.2191	70.0138	67.7779	79.9766	80.1395	69.2742	48.8983	34.7973	61.5546	62.0412	74.1689	66.2268
52.6906	68.5764	75.4876	65.1364	63.4667	55.8785	72.0009	54.5339	69.9418	48.0683	57.7297	60.421
[truncated: 24,926 more rows]
